# Supplementary material for: Complexity of MRI induced heating on metallic leads: Experimental measurements of 374 configurations
Source: Biomed Eng Online. 2008 Mar 3;7:11. doi: 10.1186/1475-925X-7-11 (PMC2292730; doi:10.1186/1475-925X-7-11)
Supplement: Additional file 1 — Temperature and SAR measures on metallic wires. The Excel file (2007 version) contains the temperature raw data collected during the RF exposure of metallic wires. For each configuration, which corresponds to a single column of the file, a schematic representation of the experimental set-up is reported. For each configuration, we also calculated the difference between the baseline and the highest temperature reached during the RF exposure (dT – °C), as well as the SAR (W/kg), from the slope of the initial temperature increase (see Methods section for details). The file is divided into 5 sheets, which refers to different shapes of the metallic wire: - straight wires; - left imp. wires (insulated wires shape to simulated the PM lead path from the left pectoral region to the heart ventricle); - right imp. wires (insulated wires shape to simulated the PM lead path from the right pectoral region to the heart ventricle); - bare wires; - left and right imp. wires (left imp. wires and right imp. wires simultaneously exposed to the RF signal). The first column of each sheet contains the time reference for the temperature values. [file 1475-925X-7-11-S1.zip]

## Sheet: straight wires
Avarage SAR inside the phantom: 1 W/kg. dT= temperature increse at the wire tip over 200s RF exposure ; SAR=local SAR at the wire tip calculated from the slope of the initial temperture increase.
		time (s)	P1 (temp. °C)	P2	P3	P4	P5	P6							P1	P2	P3	P4	P5	P6							P1	P2	P3						P1	P2	P3	P4							P1	P2	P3	P4
		0	22.183	22.064	22.333	22.205	21.973	21.906							22.174	22.076	22.546	22.54	22.528	22.504							22.451	22.396	22.588						23.41	23.392	23.425	23.444							23.618	23.523	23.404	23.63
Rectangular phantom		0.1	22.18	22.055	22.33	22.205	21.967	21.899							22.171	22.079	22.546	22.54	22.525	22.501							22.451	22.41	22.516						23.413	23.392	23.428	23.364							23.611	23.492	23.398	23.639
		0.2	22.189	22.04	22.284	22.202	21.973	21.899							22.174	22.046	22.516	22.516	22.525	22.546							22.451	22.344	22.446						23.416	23.392	23.425	23.367							23.59	23.502	23.431	23.639
		0.3	22.186	22.034	22.281	22.202	21.97	21.875							22.174	22.052	22.522	22.522	22.531	22.543							22.427	22.384	22.433						23.416	23.389	23.428	23.376							23.596	23.495	23.428	23.642
		0.4	22.183	22.031	22.302	22.202	21.979	21.875							22.174	22.076	22.513	22.519	22.531	22.549							22.424	22.396	22.429						23.419	23.416	23.428	23.367							23.59	23.502	23.428	23.636
		0.5	22.162	22.006	22.308	22.156	22	21.875							22.168	22.076	22.495	22.51	22.528	22.574							22.427	22.379	22.423						23.422	23.416	23.422	23.367							23.593	23.502	23.428	23.642
		0.6	22.162	22.012	22.305	22.159	22.003	21.875							22.174	22.079	22.491	22.513	22.531	22.571							22.454	22.382	22.416						23.441	23.413	23.428	23.395							23.596	23.529	23.428	23.639
		0.7	22.183	22.012	22.308	22.18	22	21.878							22.192	22.07	22.495	22.51	22.552	22.549							22.451	22.361	22.428						23.434	23.389	23.425	23.395							23.621	23.526	23.404	23.618
		0.8	22.186	22.009	22.305	22.174	21.994	21.902							22.195	22.073	22.498	22.513	22.552	22.549							22.427	22.395	22.429						23.434	23.386	23.425	23.373							23.621	23.523	23.404	23.608
		0.9	22.183	22.006	22.302	22.177	21.994	21.899							22.198	22.083	22.498	22.516	22.549	22.546							22.43	22.413	22.442						23.444	23.41	23.428	23.37							23.611	23.523	23.401	23.618
		1	22.205	21.985	22.302	22.156	21.97	21.896							22.198	22.076	22.519	22.513	22.577	22.556							22.424	22.411	22.438						23.441	23.416	23.428	23.37							23.599	23.523	23.386	23.624
		1.1	22.205	21.979	22.305	22.156	21.967	21.906							22.202	22.076	22.522	22.51	22.577	22.552							22.424	22.438	22.434						23.434	23.416	23.41	23.346							23.596	23.557	23.386	23.618
		1.2	22.189	21.985	22.308	22.18	21.97	21.899							22.174	22.079	22.495	22.513	22.504	22.546							22.427	22.395	22.419						23.441	23.416	23.407	23.349							23.599	23.55	23.41	23.651
		1.3	22.183	21.988	22.305	22.177	21.976	21.902							22.177	22.079	22.491	22.522	22.501	22.552							22.445	22.405	22.418						23.465	23.413	23.38	23.343							23.596	23.544	23.404	23.642
		1.4	22.189	21.985	22.278	22.177	21.976	21.899							22.198	22.076	22.495	22.516	22.507	22.556							22.457	22.387	22.414						23.459	23.413	23.386	23.346							23.596	23.547	23.401	23.639
		1.5	22.162	21.988	22.278	22.177	21.997	21.906							22.202	22.073	22.519	22.522	22.452	22.546							22.448	22.42	22.408						23.465	23.419	23.376	23.343							23.569	23.55	23.398	23.621
		1.6	22.156	21.985	22.284	22.177	21.994	21.899							22.198	22.07	22.519	22.516	22.455	22.543							22.454	22.402	22.39						23.486	23.413	23.407	23.322							23.572	23.569	23.401	23.621
		1.7	22.159	22.006	22.284	22.18	21.991	21.902							22.177	22.076	22.495	22.537	22.455	22.595							22.451	22.402	22.394						23.486	23.389	23.404	23.315							23.596	23.572	23.401	23.618
		1.8	22.159	22.006	22.278	22.183	21.997	21.884							22.168	22.073	22.491	22.537	22.455	22.595							22.473	22.393	22.39						23.508	23.383	23.422	23.322							23.596	23.572	23.401	23.624
		1.9	22.159	22.009	22.308	22.18	21.997	21.878							22.147	22.101	22.498	22.54	22.455	22.595							22.47	22.398	22.393						23.508	23.416	23.425	23.322							23.596	23.569	23.398	23.624
		2	22.189	22.009	22.302	22.18	22.043	21.896							22.15	22.098	22.467	22.537	22.43	22.574							22.479	22.385	22.391						23.511	23.416	23.416	23.318							23.572	23.575	23.425	23.621
		2.1	22.186	22.009	22.302	22.174	22.04	21.896		P1	P2	P3			22.156	22.101	22.467	22.54	22.433	22.574		P1	P2	P3			22.454	22.418	22.381		P1	P2	P3		23.483	23.41	23.422	23.322		P1	P2	P3	P4		23.572	23.596	23.419	23.624
		2.2	22.18	22.009	22.327	22.202	22.015	21.896	dT	0.299	0.434	6.201			22.162	22.079	22.491	22.54	22.415	22.552	dT	0.467	0.424	2.163			22.448	22.432	22.391	dT	0.251	0.648	1.063		23.492	23.416	23.425	23.315	dT	17.407	18.136	14.459	14.575		23.593	23.599	23.404	23.599	dT
		2.3	22.18	22.006	22.333	22.205	22.015	21.902	SAR	103.656	255.804	1761.9			22.153	22.079	22.498	22.537	22.4	22.546	SAR	113.783	182.086	687.262			22.448	22.421	22.382	SAR	104.061	167.885	149.082		23.468	23.416	23.447	23.322	SAR	2148	2579.5	2028.1	1828.8		23.602	23.593	23.404	23.596	SAR
		2.4	22.183	22.009	22.305	22.202	22.018	21.899							22.153	22.076	22.495	22.54	22.409	22.549							22.445	22.421	22.368						23.462	23.416	23.456	23.322							23.593	23.596	23.398	23.596
		2.5	22.162	22.031	22.299	22.208	22.021	21.93							22.156	22.076	22.495	22.537	22.406	22.595							22.445	22.413	22.371						23.462	23.407	23.456	23.328							23.572	23.596	23.401	23.621
		2.6	22.162	22.034	22.305	22.208	22.012	21.924		P4	P5	P6			22.156	22.076	22.491	22.54	22.406	22.595		P4	P5	P6			22.476	22.408	22.354						23.465	23.419	23.425	23.325							23.575	23.593	23.398	23.621
		2.7	22.159	22.034	22.33	22.186	22	21.924	dT	2.454	13.568	4.919			22.153	22.07	22.501	22.54	22.382	22.598	dT	0.806	3.784	1.41			22.47	22.385	22.339						23.459	23.413	23.419	23.318							23.572	23.593	23.428	23.651
		2.8	22.159	22.034	22.327	22.18	21.994	21.899	SAR	720.303	4076.5	1462.8			22.153	22.083	22.498	22.54	22.385	22.595	SAR	171.869	1274.2	476.108			22.476	22.411	22.337	The wires were separately exposed to the RF signal					23.468	23.416	23.456	23.331	The wires were separately exposed to the RF signal						23.572	23.593	23.419	23.651	The wires were separately exposed to the RF signal
		2.9	22.159	22.028	22.33	22.177	21.991	21.896							22.162	22.098	22.498	22.54	22.388	22.595							22.467	22.389	22.33						23.462	23.441	23.456	23.322							23.575	23.599	23.422	23.645
		3	22.159	22.034	22.327	22.18	21.994	21.902							22.159	22.101	22.47	22.54	22.379	22.623							22.473	22.378	22.328						23.468	23.437	23.462	23.328							23.547	23.599	23.425	23.648
		3.1	22.159	22.031	22.324	22.18	21.988	21.893	All the wires were insuleted with a 0.5mm-thick sheath						22.153	22.098	22.476	22.546	22.385	22.62	The wires were separately exposed to the RF signal						22.476	22.422	22.344						23.462	23.434	23.428	23.346							23.541	23.599	23.425	23.642
		3.2	22.153	22.052	22.302	22.18	21.991	21.899							22.15	22.104	22.498	22.54	22.406	22.62							22.473	22.361	22.343						23.465	23.441	23.422	23.346							23.544	23.596	23.407	23.618
		3.3	22.156	22.058	22.305	22.18	21.991	21.927							22.15	22.101	22.498	22.537	22.406	22.62							22.47	22.37	22.362						23.468	23.437	23.456	23.346							23.541	23.59	23.404	23.618
		3.4	22.159	22.055	22.33	22.183	21.991	21.927	The wires were separately exposed to the RF signal						22.15	22.076	22.495	22.54	22.412	22.623							22.473	22.408	22.38						23.468	23.416	23.453	23.349							23.547	23.596	23.404	23.621
		3.5	22.211	22.058	22.327	22.177	21.967	21.927							22.156	22.079	22.47	22.516	22.461	22.623							22.476	22.393	22.394						23.462	23.41	23.456	23.343							23.572	23.596	23.373	23.624
		3.6	22.205	22.052	22.324	22.186	21.967	21.924							22.147	22.073	22.47	22.516	22.458	22.62							22.476	22.385	22.394						23.437	23.413	23.431	23.367							23.572	23.569	23.383	23.624
		3.7	22.18	22.037	22.302	22.183	21.942	21.924							22.177	22.076	22.47	22.488	22.406	22.614							22.473	22.383	22.388						23.434	23.444	23.428	23.367							23.572	23.563	23.373	23.624
		3.8	22.186	22.034	22.302	22.18	21.948	21.948							22.174	22.07	22.473	22.495	22.397	22.623							22.473	22.417	22.392						23.413	23.434	23.404	23.364							23.575	23.572	23.383	23.615
		3.9	22.186	22.034	22.299	22.177	21.945	21.954							22.205	22.046	22.473	22.491	22.409	22.626							22.473	22.397	22.385						23.416	23.413	23.404	23.367							23.572	23.569	23.38	23.621
		4	22.141	22.028	22.305	22.186	21.945	21.921							22.205	22.046	22.446	22.495	22.424	22.65							22.47	22.428	22.398						23.416	23.419	23.404	23.37							23.599	23.578	23.376	23.624
		4.1	22.137	22.034	22.299	22.174	21.942	21.924							22.205	22.052	22.446	22.495	22.427	22.644							22.473	22.393	22.392						23.437	23.413	23.38	23.37							23.59	23.526	23.376	23.618
		4.2	22.128	22.034	22.305	22.18	21.951	21.924							22.171	22.076	22.47	22.488	22.43	22.614							22.476	22.358	22.394						23.437	23.416	23.38	23.364							23.596	23.517	23.373	23.624
		4.3	22.134	22.031	22.302	22.186	21.942	21.942							22.177	22.079	22.47	22.491	22.427	22.62							22.451	22.355	22.407						23.459	23.413	23.355	23.364							23.599	23.52	23.383	23.624
		4.4	22.137	22.028	22.302	22.183	21.942	21.945							22.177	22.079	22.473	22.491	22.427	22.623							22.451	22.373	22.408						23.465	23.416	23.352	23.37							23.599	23.52	23.376	23.615
		4.5	22.141	22.003	22.305	22.156	21.918	21.976							22.174	22.076	22.491	22.491	22.433	22.623							22.448	22.397	22.422						23.462	23.416	23.349	23.373							23.599	23.52	23.376	23.621
		4.6	22.137	22.009	22.299	22.159	21.927	21.979							22.18	22.073	22.501	22.495	22.43	22.62							22.494	22.39	22.433						23.459	23.416	23.355	23.37							23.596	23.526	23.38	23.618
		4.7	22.137	22.009	22.305	22.156	21.915	21.97							22.174	22.076	22.495	22.498	22.409	22.592							22.494	22.409	22.442						23.465	23.419	23.352	23.364							23.596	23.52	23.376	23.596
		4.8	22.137	22.015	22.299	22.15	21.921	22							22.174	22.083	22.491	22.488	22.409	22.595							22.473	22.383	22.439						23.465	23.413	23.334	23.367							23.596	23.499	23.383	23.596
		4.9	22.134	22.009	22.284	22.159	21.927	21.997							22.156	22.025	22.495	22.488	22.409	22.595							22.476	22.375	22.447						23.459	23.41	23.328	23.364							23.599	23.502	23.376	23.599
		5	22.134	22.012	22.278	22.18	21.948	22.021							22.156	22.031	22.501	22.467	22.409	22.595							22.476	22.431	22.439						23.465	23.413	23.331	23.37							23.624	23.495	23.38	23.621
		5.1	22.137	22.012	22.281	22.186	21.945	22.021							22.156	22.028	22.501	22.464	22.409	22.592							22.454	22.394	22.437						23.468	23.41	23.358	23.367							23.618	23.474	23.376	23.615
		5.2	22.134	21.964	22.302	22.18	21.945	22.025							22.147	22.034	22.47	22.501	22.437	22.577							22.454	22.413	22.425						23.465	23.416	23.355	23.367							23.615	23.474	23.373	23.642
		5.3	22.137	21.967	22.308	22.177	21.942	22.003							22.147	22.034	22.464	22.491	22.433	22.571							22.454	22.357	22.42						23.462	23.413	23.331	23.367							23.621	23.471	23.38	23.645
		5.4	22.122	21.967	22.33	22.18	21.954	22							22.15	22.055	22.473	22.488	22.433	22.571							22.451	22.403	22.429						23.462	23.413	23.334	23.367							23.618	23.477	23.386	23.639
		5.5	22.113	21.985	22.33	22.211	21.973	22							22.153	22.052	22.495	22.488	22.455	22.577							22.451	22.425	22.424						23.468	23.416	23.328	23.37							23.596	23.477	23.407	23.642
		5.6	22.113	21.985	22.324	22.202	21.97	22.003							22.153	22.052	22.495	22.495	22.464	22.571							22.47	22.396	22.441						23.483	23.416	23.376	23.346							23.596	23.48	23.404	23.648
		5.7	22.137	22.009	22.357	22.208	21.973	22							22.098	22.049	22.491	22.513	22.482	22.574							22.473	22.421	22.431						23.486	23.389	23.376	23.337							23.624	23.474	23.38	23.642
		5.8	22.134	22.006	22.351	22.202	21.973	22.028							22.095	22.049	22.498	22.519	22.476	22.571							22.476	22.368	22.441						23.505	23.392	23.352	23.318							23.618	23.495	23.38	23.645
		5.9	22.168	22.012	22.327	22.202	21.973	22.025							22.101	22.076	22.488	22.516	22.479	22.574							22.47	22.382	22.441						23.511	23.367	23.358	23.318							23.615	23.502	23.376	23.639
		6	22.186	21.982	22.33	22.208	21.973	22.049							22.095	22.079	22.516	22.513	22.507	22.571							22.482	22.394	22.437						23.511	23.367	23.358	23.318							23.615	23.492	23.386	23.648
		6.1	22.177	21.985	22.324	22.205	21.97	22.046							22.104	22.083	22.516	22.516	22.501	22.574							22.473	22.405	22.444						23.508	23.37	23.358	23.315							23.615	23.499	23.373	23.642
		6.2	22.156	21.957	22.351	22.202	22	22.046							22.079	22.052	22.498	22.516	22.504	22.62							22.473	22.408	22.439						23.514	23.367	23.355	23.315							23.621	23.492	23.38	23.642
		6.3	22.153	21.964	22.354	22.195	21.991	22.018							22.076	22.049	22.495	22.513	22.507	22.623							22.47	22.39	22.438						23.486	23.364	23.383	23.318							23.618	23.499	23.376	23.645
		6.4	22.162	21.964	22.382	22.205	21.994	22.018							22.076	22.049	22.495	22.516	22.507	22.623							22.473	22.412	22.428						23.486	23.401	23.383	23.322							23.618	23.492	23.38	23.648
		6.5	22.162	21.988	22.379	22.202	21.991	22.021							22.076	22.052	22.495	22.513	22.501	22.62							22.473	22.412	22.417						23.489	23.392	23.383	23.318							23.642	23.495	23.355	23.639
		6.6	22.162	21.985	22.372	22.202	21.997	22.025							22.07	22.058	22.495	22.516	22.504	22.617							22.448	22.413	22.417						23.477	23.395	23.383	23.297							23.645	23.523	23.355	23.648
		6.7	22.134	21.964	22.375	22.174	22.018	22.025							22.079	22.052	22.467	22.519	22.525	22.647							22.451	22.412	22.423						23.486	23.395	23.376	23.297							23.648	23.517	23.358	23.645
		6.8	22.137	21.967	22.369	22.18	22.021	22.021							22.076	22.055	22.47	22.513	22.528	22.647							22.476	22.418	22.411						23.456	23.389	23.358	23.322							23.642	23.523	23.358	23.642
		6.9	22.141	21.96	22.375	22.183	22.018	22.018							22.073	22.049	22.47	22.519	22.528	22.647							22.476	22.405	22.424						23.468	23.392	23.358	23.318							23.645	23.523	23.355	23.648
		7	22.134	21.96	22.382	22.177	22.021	22.021							22.083	22.052	22.495	22.516	22.522	22.623							22.47	22.383	22.427						23.459	23.392	23.355	23.325							23.645	23.52	23.355	23.648
		7.1	22.134	21.964	22.379	22.18	22.021	22.018							22.086	22.043	22.491	22.513	22.522	22.623							22.476	22.386	22.434						23.489	23.392	23.376	23.291							23.648	23.544	23.352	23.642
		7.2	22.134	21.964	22.348	22.153	22.043	22.021							22.076	22.049	22.498	22.513	22.507	22.623							22.47	22.404	22.431						23.48	23.364	23.373	23.297							23.627	23.541	23.355	23.615
		7.3	22.141	21.957	22.354	22.153	22.04	22.021							22.086	22.052	22.491	22.516	22.507	22.62							22.448	22.423	22.425						23.456	23.361	23.41	23.294							23.624	23.52	23.355	23.618
		7.4	22.086	21.96	22.333	22.156	22.043	22.018							22.107	22.052	22.495	22.513	22.501	22.62							22.454	22.405	22.427						23.462	23.395	23.407	23.294							23.618	23.517	23.355	23.618
		7.5	22.092	21.967	22.333	22.159	22.018	21.994							22.107	22.052	22.495	22.513	22.504	22.641							22.454	22.415	22.411						23.456	23.389	23.404	23.294							23.618	23.517	23.352	23.621
		7.6	22.086	21.964	22.33	22.153	22.015	21.997							22.101	22.049	22.495	22.516	22.504	22.641							22.451	22.395	22.418						23.456	23.389	23.373	23.297							23.611	23.55	23.346	23.621
		7.7	22.086	21.939	22.305	22.131	22.04	21.994							22.101	22.052	22.498	22.54	22.504	22.595							22.457	22.393	22.412						23.462	23.392	23.376	23.291							23.642	23.547	23.328	23.618
		7.8	22.092	21.936	22.308	22.134	22.04	21.994							22.101	22.058	22.491	22.537	22.501	22.595							22.47	22.401	22.415						23.459	23.389	23.376	23.297							23.651	23.541	23.334	23.615
		7.9	22.092	21.936	22.305	22.134	22.04	21.997							22.079	22.031	22.495	22.534	22.504	22.595							22.479	22.405	22.413						23.462	23.413	23.38	23.297							23.642	23.541	23.334	23.624
		8	22.07	21.933	22.308	22.159	22.04	21.973							22.073	22.034	22.519	22.51	22.507	22.592							22.47	22.429	22.413						23.462	23.413	23.373	23.288							23.627	23.544	23.334	23.624
		8.1	22.061	21.927	22.302	22.159	22.043	21.973							22.073	22.025	22.519	22.519	22.501	22.598							22.445	22.356	22.403						23.459	23.413	23.407	23.297							23.624	23.55	23.331	23.624
		8.2	22.058	21.991	22.324	22.137	22.018	21.97							22.113	22.031	22.519	22.513	22.501	22.574							22.439	22.39	22.397						23.462	23.416	23.401	23.294							23.651	23.547	23.352	23.624
		8.3	22.064	21.994	22.324	22.131	22.015	21.954							22.11	22.028	22.513	22.519	22.504	22.568							22.467	22.414	22.402						23.483	23.407	23.386	23.27							23.648	23.547	23.352	23.627
		8.4	22.037	21.997	22.333	22.128	22.018	21.951							22.128	22.025	22.522	22.516	22.504	22.571							22.467	22.447	22.422						23.48	23.413	23.38	23.267							23.645	23.547	23.349	23.63
		8.5	22.037	21.97	22.333	22.156	22.015	21.951							22.125	22.031	22.546	22.51	22.482	22.592							22.467	22.396	22.416						23.48	23.416	23.383	23.267							23.645	23.547	23.349	23.599
		8.6	22.043	21.96	22.327	22.156	22.009	21.945							22.125	22.028	22.543	22.516	22.473	22.601							22.467	22.386	22.406						23.48	23.41	23.38	23.294							23.642	23.55	23.352	23.602
		8.7	22.079	21.96	22.33	22.159	22.021	21.951							22.125	22.049	22.549	22.498	22.455	22.592							22.47	22.407	22.418						23.48	23.416	23.38	23.297							23.642	23.55	23.373	23.578
		8.8	22.079	21.954	22.324	22.162	22.018	21.951							22.131	22.055	22.54	22.491	22.452	22.592							22.467	22.407	22.398						23.502	23.413	23.398	23.27							23.648	23.547	23.376	23.569
		8.9	22.064	21.96	22.354	22.162	22.018	21.945							22.122	22.052	22.54	22.488	22.452	22.598							22.47	22.427	22.402						23.508	23.413	23.404	23.267							23.648	23.55	23.376	23.575
		9	22.058	21.951	22.36	22.18	22.021	21.948							22.125	22.055	22.54	22.491	22.479	22.552							22.473	22.373	22.401						23.508	23.416	23.401	23.27							23.627	23.55	23.373	23.578
		9.1	22.055	21.96	22.351	22.18	22.021	21.954							22.125	22.052	22.546	22.488	22.482	22.549							22.47	22.387	22.4						23.486	23.407	23.355	23.273							23.621	23.547	23.376	23.575
		9.2	22.083	21.985	22.379	22.202	22.015	21.951							22.131	22.079	22.54	22.491	22.479	22.549							22.47	22.427	22.388						23.477	23.413	23.358	23.27							23.642	23.544	23.376	23.596
		9.3	22.079	21.991	22.382	22.211	22.015	21.948							22.131	22.083	22.537	22.491	22.479	22.546							22.497	22.443	22.392						23.477	23.416	23.38	23.297							23.642	23.569	23.376	23.596
		9.4	22.131	21.988	22.382	22.208	22.015	21.951							22.125	22.083	22.543	22.491	22.479	22.552							22.497	22.399	22.402						23.474	23.416	23.386	23.294							23.645	23.575	23.376	23.593
		9.5	22.137	22.018	22.379	22.205	22.021	21.954							22.131	22.079	22.537	22.47	22.433	22.525							22.494	22.363	22.401						23.48	23.419	23.383	23.294							23.669	23.575	23.352	23.59
		9.6	22.137	22.006	22.385	22.205	22.015	21.948							22.134	22.076	22.549	22.461	22.43	22.525							22.473	22.397	22.398						23.508	23.416	23.373	23.267							23.676	23.55	23.355	23.596
		9.7	22.162	22.003	22.4	22.198	22.021	21.951							22.156	22.101	22.54	22.443	22.433	22.552							22.47	22.428	22.397						23.505	23.437	23.383	23.267							23.627	23.544	23.358	23.593
		9.8	22.171	22.006	22.4	22.208	22.018	21.951							22.156	22.101	22.54	22.44	22.43	22.552							22.467	22.405	22.403						23.502	23.437	23.334	23.294							23.627	23.547	23.358	23.602
		9.9	22.159	22.003	22.406	22.205	22.021	21.948							22.153	22.098	22.54	22.44	22.43	22.549							22.473	22.371	22.386						23.508	23.444	23.334	23.297							23.624	23.55	23.352	23.593
		10	22.159	22.034	22.406	22.183	21.991	21.976							22.156	22.104	22.522	22.443	22.427	22.525							22.467	22.384	22.392						23.508	23.434	23.334	23.294							23.645	23.547	23.352	23.593
		10.1	22.15	22.037	22.406	22.171	21.994	21.979							22.147	22.104	22.519	22.446	22.43	22.525							22.491	22.403	22.405						23.508	23.441	23.358	23.3							23.642	23.547	23.343	23.587
		10.2	22.134	22.034	22.36	22.202	22.018	21.982							22.153	22.104	22.495	22.443	22.427	22.525							22.491	22.368	22.401						23.502	23.413	23.355	23.291							23.627	23.544	23.343	23.584
		10.3	22.131	22.034	22.354	22.205	22.012	21.973							22.156	22.098	22.495	22.443	22.427	22.522							22.485	22.378	22.372						23.505	23.41	23.334	23.315							23.624	23.544	23.349	23.59
		10.4	22.156	22.031	22.336	22.205	22.015	21.979							22.153	22.131	22.495	22.446	22.427	22.525							22.494	22.419	22.376						23.511	23.41	23.334	23.318							23.624	23.541	23.355	23.593
		10.5	22.159	22.058	22.33	22.205	22.015	21.997							22.15	22.122	22.495	22.44	22.455	22.498							22.491	22.399	22.381						23.505	23.413	23.334	23.318							23.627	23.547	23.355	23.596
		10.6	22.156	22.058	22.33	22.202	22.018	21.994							22.15	22.125	22.491	22.443	22.452	22.504							22.491	22.375	22.381						23.502	23.413	23.355	23.322							23.621	23.547	23.352	23.59
		10.7	22.11	22.052	22.33	22.208	22.018	22							22.15	22.128	22.495	22.461	22.458	22.504							22.494	22.42	22.401						23.508	23.441	23.361	23.325							23.621	23.541	23.355	23.615
		10.8	22.11	22.052	22.33	22.208	22.021	22.003							22.156	22.119	22.491	22.47	22.455	22.495							22.473	22.371	22.399						23.511	23.447	23.309	23.325							23.621	23.566	23.358	23.624
		10.9	22.11	22.058	22.327	22.202	22.015	21.997							22.153	22.104	22.498	22.464	22.455	22.498							22.464	22.389	22.391						23.505	23.416	23.303	23.322							23.618	23.566	23.355	23.615
		11	22.134	22.079	22.33	22.208	22.015	22.015							22.153	22.104	22.516	22.467	22.43	22.546							22.473	22.403	22.38						23.508	23.419	23.309	23.318							23.621	23.575	23.331	23.611
		11.1	22.134	22.079	22.33	22.208	22.015	22.021							22.153	22.101	22.522	22.464	22.433	22.546							22.503	22.434	22.384						23.553	23.419	23.331	23.27							23.621	23.544	23.334	23.615
		11.2	22.125	22.058	22.299	22.211	21.964	22.018							22.156	22.098	22.491	22.44	22.437	22.498							22.488	22.366	22.383						23.557	23.419	23.331	23.27							23.596	23.544	23.349	23.618
		11.3	22.134	22.052	22.296	22.202	21.964	22.015							22.147	22.107	22.498	22.446	22.437	22.498							22.473	22.364	22.378						23.56	23.41	23.328	23.273							23.596	23.526	23.352	23.615
		11.4	22.137	22.058	22.281	22.205	21.967	22.021							22.134	22.101	22.495	22.446	22.43	22.501							22.47	22.383	22.363						23.553	23.413	23.334	23.267							23.593	23.52	23.355	23.615
		11.5	22.134	22.061	22.281	22.183	21.967	22.021							22.131	22.101	22.516	22.491	22.498	22.522							22.467	22.406	22.386						23.553	23.413	23.334	23.273							23.593	23.526	23.383	23.593
		11.6	22.134	22.058	22.275	22.18	21.967	22.018							22.125	22.104	22.522	22.488	22.507	22.522							22.448	22.395	22.385						23.508	23.419	23.328	23.273							23.593	23.55	23.38	23.59
		11.7	22.113	22.083	22.302	22.205	21.97	22.018							22.131	22.076	22.519	22.495	22.458	22.549							22.451	22.377	22.373						23.505	23.386	23.328	23.27							23.645	23.553	23.376	23.593
		11.8	22.116	22.083	22.299	22.205	21.97	22.015							22.125	22.076	22.519	22.491	22.461	22.552							22.424	22.408	22.38						23.502	23.386	23.355	23.248							23.645	23.547	23.376	23.599
		11.9	22.113	22.086	22.305	22.205	21.973	22.015							22.131	22.076	22.519	22.491	22.461	22.552							22.421	22.412	22.38						23.505	23.392	23.358	23.254							23.642	23.547	23.37	23.593
		12	22.116	22.086	22.302	22.202	21.967	22.021							22.128	22.079	22.537	22.495	22.452	22.549							22.424	22.401	22.379						23.502	23.386	23.358	23.245							23.648	23.547	23.404	23.599
		12.1	22.116	22.086	22.305	22.205	21.97	22.021							22.131	22.083	22.546	22.491	22.455	22.549							22.418	22.387	22.378						23.508	23.386	23.355	23.248							23.642	23.55	23.404	23.599
		12.2	22.137	22.086	22.305	22.229	21.991	22.012							22.107	22.076	22.546	22.513	22.427	22.549							22.418	22.398	22.388						23.505	23.407	23.355	23.248							23.651	23.547	23.404	23.593
		12.3	22.144	22.079	22.305	22.223	21.997	22.018							22.11	22.073	22.54	22.513	22.433	22.549							22.424	22.396	22.384						23.483	23.416	23.355	23.251							23.645	23.541	23.404	23.599
		12.4	22.159	22.083	22.299	22.229	21.994	22.021							22.107	22.073	22.537	22.519	22.433	22.543							22.418	22.389	22.39						23.477	23.413	23.355	23.245							23.645	23.547	23.398	23.599
		12.5	22.162	22.061	22.308	22.205	21.985	22.018							22.104	22.079	22.565	22.513	22.406	22.549							22.418	22.414	22.391						23.48	23.416	23.361	23.248							23.627	23.547	23.404	23.578
		12.6	22.165	22.058	22.305	22.208	21.991	22.015							22.104	22.079	22.562	22.519	22.409	22.552							22.424	22.39	22.38						23.474	23.419	23.355	23.245							23.624	23.544	23.404	23.569
		12.7	22.189	22.037	22.308	22.223	21.994	22.021							22.107	22.079	22.571	22.537	22.382	22.574							22.418	22.381	22.379						23.48	23.419	23.355	23.245							23.648	23.55	23.38	23.566
		12.8	22.186	22.034	22.302	22.22	21.994	21.994							22.104	22.076	22.562	22.546	22.382	22.577							22.421	22.428	22.39						23.456	23.413	23.355	23.267							23.648	23.544	23.376	23.572
		12.9	22.186	22.034	22.324	22.226	21.988	21.991							22.128	22.079	22.565	22.543	22.382	22.571							22.418	22.403	22.399						23.459	23.395	23.361	23.27							23.651	23.547	23.38	23.578
		13	22.186	22.037	22.327	22.223	21.991	21.994							22.131	22.073	22.543	22.516	22.433	22.549							22.418	22.414	22.41						23.456	23.389	23.358	23.27							23.648	23.55	23.401	23.599
		13.1	22.186	22.046	22.324	22.229	21.994	21.994							22.125	22.076	22.54	22.516	22.437	22.549							22.424	22.414	22.411						23.431	23.389	23.364	23.27							23.648	23.547	23.41	23.599
		13.2	22.156	22.04	22.327	22.229	22.015	22.003							22.125	22.076	22.537	22.513	22.437	22.592							22.427	22.401	22.412						23.431	23.416	23.361	23.279							23.669	23.553	23.376	23.599
		13.3	22.159	22.037	22.324	22.229	22.015	21.997							22.128	22.079	22.54	22.51	22.43	22.598							22.418	22.378	22.427						23.428	23.413	23.355	23.276							23.669	23.572	23.38	23.599
		13.4	22.189	22.034	22.351	22.223	22.012	21.994							22.183	22.079	22.54	22.516	22.43	22.598							22.421	22.409	22.401						23.425	23.386	23.361	23.267							23.672	23.572	23.383	23.596
		13.5	22.189	22.034	22.351	22.223	22.018	21.97							22.18	22.083	22.54	22.516	22.403	22.522							22.418	22.378	22.396						23.428	23.389	23.364	23.257							23.648	23.569	23.428	23.624
		13.6	22.192	22.031	22.351	22.229	22.009	21.973							22.18	22.073	22.534	22.519	22.406	22.525							22.448	22.387	22.398						23.453	23.38	23.358	23.257							23.651	23.593	23.428	23.618
		13.7	22.183	22.009	22.327	22.226	21.991	21.976							22.153	22.061	22.513	22.522	22.43	22.549							22.439	22.381	22.42						23.453	23.389	23.355	23.267							23.648	23.593	23.38	23.621
		13.8	22.183	22.021	22.327	22.22	21.997	21.97							22.156	22.049	22.516	22.519	22.433	22.546							22.47	22.411	22.426						23.453	23.383	23.38	23.276							23.651	23.599	23.383	23.618
		13.9	22.18	22.009	22.327	22.226	21.991	21.97							22.18	22.055	22.519	22.516	22.433	22.54							22.47	22.397	22.411						23.459	23.383	23.383	23.273							23.645	23.596	23.38	23.615
		14	22.18	22.043	22.33	22.229	21.991	21.924							22.18	22.055	22.519	22.562	22.43	22.549							22.47	22.448	22.404						23.444	23.383	23.38	23.276							23.648	23.593	23.407	23.627
		14.1	22.183	22.037	22.33	22.229	21.988	21.93							22.183	22.055	22.513	22.565	22.43	22.549							22.491	22.374	22.404						23.456	23.389	23.389	23.273							23.648	23.599	23.404	23.611
		14.2	22.165	22.018	22.354	22.205	21.967	21.927							22.198	22.052	22.546	22.568	22.455	22.552							22.491	22.374	22.4						23.45	23.386	23.383	23.27							23.645	23.596	23.401	23.587
		14.3	22.165	22.003	22.345	22.198	21.967	21.945							22.202	22.052	22.54	22.562	22.452	22.552							22.491	22.423	22.401						23.453	23.395	23.38	23.288							23.651	23.596	23.401	23.587
		14.4	22.165	22.009	22.357	22.205	21.967	21.945							22.229	22.055	22.549	22.568	22.455	22.549							22.494	22.424	22.393						23.453	23.392	23.383	23.291							23.648	23.599	23.407	23.584
		14.5	22.162	22.028	22.357	22.198	21.964	21.942							22.232	22.052	22.491	22.537	22.501	22.528							22.494	22.369	22.381						23.45	23.386	23.383	23.291							23.645	23.593	23.407	23.608
		14.6	22.159	22.031	22.357	22.202	21.967	21.948							22.226	22.055	22.488	22.54	22.504	22.525							22.497	22.382	22.377						23.48	23.392	23.389	23.315							23.645	23.621	23.401	23.605
		14.7	22.156	22.058	22.33	22.205	21.967	21.948							22.202	22.052	22.467	22.543	22.525	22.522							22.491	22.395	22.366						23.471	23.386	23.389	23.322							23.621	23.621	23.395	23.615
		14.8	22.156	22.055	22.327	22.208	21.964	21.948							22.202	22.055	22.47	22.543	22.522	22.525							22.518	22.372	22.369						23.502	23.389	23.383	23.294							23.624	23.615	23.404	23.611
		14.9	22.131	22.055	22.305	22.195	21.967	21.951							22.198	22.055	22.47	22.543	22.528	22.528							22.518	22.368	22.363						23.502	23.38	23.38	23.3							23.624	23.618	23.404	23.621
		15	22.128	22.061	22.299	22.153	21.948	21.951							22.202	22.058	22.467	22.537	22.476	22.546							22.518	22.412	22.364						23.499	23.389	23.376	23.303							23.627	23.621	23.401	23.621
		15.1	22.134	22.058	22.308	22.162	21.942	21.948							22.205	22.052	22.467	22.543	22.482	22.546							22.515	22.392	22.355						23.505	23.389	23.383	23.318							23.627	23.639	23.398	23.618
		15.2	22.159	22.058	22.302	22.18	21.942	21.951							22.205	22.055	22.47	22.537	22.458	22.543							22.515	22.383	22.354						23.499	23.389	23.38	23.315							23.624	23.642	23.45	23.621
		15.3	22.159	22.052	22.299	22.174	21.948	21.927							22.198	22.052	22.464	22.546	22.452	22.546							22.521	22.418	22.364						23.477	23.383	23.373	23.312							23.627	23.645	23.459	23.624
		15.4	22.113	22.052	22.278	22.18	21.939	21.927							22.186	22.034	22.476	22.546	22.455	22.546							22.521	22.4	22.365						23.477	23.413	23.383	23.318							23.624	23.648	23.453	23.618
		15.5	22.107	22.052	22.284	22.18	21.97	21.951							22.174	22.031	22.467	22.546	22.455	22.617							22.525	22.393	22.362						23.477	23.416	23.38	23.315							23.648	23.642	23.404	23.648
		15.6	22.11	22.058	22.275	22.171	21.967	21.945							22.177	22.037	22.464	22.54	22.452	22.62							22.521	22.383	22.352						23.48	23.416	23.404	23.318							23.648	23.639	23.404	23.642
		15.7	22.11	22.058	22.302	22.177	21.96	21.948							22.177	22.079	22.473	22.516	22.476	22.595							22.521	22.394	22.35						23.477	23.413	23.413	23.315							23.672	23.642	23.431	23.615
		15.8	22.107	22.061	22.299	22.18	21.964	21.976							22.177	22.083	22.47	22.519	22.473	22.595							22.506	22.393	22.363						23.477	23.416	23.383	23.328							23.666	23.645	23.425	23.618
		15.9	22.104	22.058	22.278	22.177	21.967	21.97							22.18	22.079	22.464	22.516	22.479	22.607							22.497	22.424	22.373						23.471	23.392	23.383	23.325							23.679	23.645	23.422	23.615
		16	22.107	22.031	22.278	22.147	21.991	21.994							22.174	22.079	22.495	22.495	22.476	22.571							22.494	22.401	22.381						23.483	23.392	23.38	23.322							23.642	23.639	23.45	23.639
		16.1	22.11	22.031	22.278	22.15	21.988	22							22.18	22.076	22.498	22.491	22.479	22.568							22.5	22.412	22.38						23.456	23.386	23.389	23.325							23.648	23.645	23.45	23.636
		16.2	22.137	22.055	22.275	22.153	22.009	21.991							22.153	22.083	22.47	22.495	22.51	22.598							22.494	22.383	22.371						23.447	23.413	23.383	23.322							23.651	23.642	23.45	23.663
		16.3	22.137	22.058	22.275	22.153	22.021	22							22.156	22.079	22.47	22.491	22.504	22.592							22.497	22.407	22.357						23.477	23.404	23.389	23.322							23.651	23.645	23.456	23.666
		16.4	22.131	22.055	22.281	22.153	22.018	21.994							22.131	22.07	22.47	22.491	22.501	22.592							22.5	22.405	22.358						23.477	23.407	23.386	23.318							23.648	23.636	23.447	23.663
		16.5	22.137	22.034	22.278	22.177	22.015	21.988							22.134	22.076	22.495	22.488	22.455	22.62							22.5	22.365	22.373						23.474	23.413	23.386	23.325							23.669	23.642	23.453	23.666
		16.6	22.137	22.037	22.278	22.18	22.012	21.997							22.128	22.076	22.491	22.495	22.455	22.617							22.5	22.398	22.382						23.48	23.407	23.404	23.328							23.669	23.642	23.453	23.669
		16.7	22.128	22.037	22.278	22.183	21.994	21.991							22.156	22.079	22.495	22.522	22.479	22.574							22.494	22.41	22.371						23.474	23.386	23.407	23.318							23.666	23.645	23.474	23.639
		16.8	22.137	22.028	22.272	22.174	21.991	21.991							22.15	22.076	22.495	22.522	22.479	22.571							22.5	22.403	22.362						23.456	23.389	23.413	23.318							23.669	23.642	23.477	23.642
		16.9	22.137	22.034	22.305	22.174	21.991	21.991							22.134	22.058	22.495	22.516	22.482	22.568							22.497	22.382	22.349						23.45	23.389	23.404	23.315							23.669	23.645	23.477	23.642
		17	22.131	22.034	22.302	22.202	21.964	21.973							22.134	22.052	22.501	22.54	22.501	22.571							22.497	22.43	22.363						23.45	23.386	23.41	23.318							23.676	23.648	23.477	23.618
		17.1	22.134	22.037	22.299	22.192	21.97	21.973							22.122	22.058	22.491	22.546	22.504	22.574							22.473	22.422	22.36						23.453	23.386	23.407	23.34							23.666	23.645	23.48	23.621
		17.2	22.137	22.028	22.305	22.223	22.009	21.976							22.153	22.052	22.488	22.54	22.528	22.595							22.476	22.398	22.361						23.45	23.386	23.41	23.337							23.642	23.642	23.456	23.618
		17.3	22.131	22.037	22.305	22.226	22.015	21.994							22.15	22.055	22.491	22.546	22.528	22.598							22.476	22.394	22.367						23.456	23.38	23.407	23.34							23.645	23.636	23.45	23.618
		17.4	22.162	22.031	22.302	22.229	22.015	21.991							22.122	22.076	22.495	22.546	22.525	22.601							22.473	22.41	22.365						23.447	23.376	23.41	23.34							23.651	23.642	23.45	23.615
		17.5	22.159	22.037	22.305	22.275	21.988	22							22.134	22.076	22.491	22.54	22.534	22.577							22.473	22.416	22.36						23.447	23.383	23.41	23.337							23.602	23.639	23.453	23.587
		17.6	22.162	22.028	22.299	22.269	21.988	21.991							22.131	22.076	22.501	22.54	22.531	22.577							22.491	22.435	22.359						23.45	23.383	23.413	23.37							23.596	23.618	23.45	23.596
		17.7	22.156	22.061	22.302	22.299	22.021	21.994							22.128	22.055	22.498	22.546	22.504	22.552							22.5	22.389	22.357						23.453	23.38	23.41	23.367							23.599	23.624	23.453	23.618
		17.8	22.162	22.058	22.305	22.299	22.018	21.976							22.125	22.055	22.495	22.54	22.504	22.546							22.473	22.394	22.37						23.477	23.389	23.404	23.364							23.593	23.645	23.456	23.615
		17.9	22.144	22.055	22.327	22.299	22.018	21.97							22.131	22.052	22.495	22.54	22.501	22.549							22.47	22.374	22.359						23.483	23.386	23.401	23.367							23.599	23.642	23.453	23.624
		18	22.137	22.061	22.324	22.354	22.009	21.973							22.125	22.055	22.495	22.537	22.549	22.595							22.464	22.395	22.364						23.474	23.38	23.404	23.367							23.596	23.642	23.453	23.596
		18.1	22.128	22.055	22.321	22.342	22.015	21.973							22.128	22.055	22.498	22.537	22.556	22.598							22.467	22.376	22.366						23.477	23.386	23.41	23.398							23.599	23.618	23.45	23.59
		18.2	22.137	22.034	22.348	22.366	21.994	21.97							22.125	22.052	22.491	22.543	22.525	22.598							22.473	22.387	22.382						23.48	23.392	23.41	23.392							23.605	23.611	23.428	23.572
		18.3	22.137	22.04	22.348	22.366	21.994	21.997							22.128	22.055	22.491	22.546	22.525	22.598							22.476	22.435	22.393						23.477	23.386	23.386	23.337							23.596	23.596	23.428	23.569
		18.4	22.159	22.031	22.397	22.366	21.994	21.994							22.125	22.031	22.491	22.537	22.528	22.598							22.47	22.405	22.377						23.474	23.392	23.386	23.34							23.599	23.596	23.428	23.566
		18.5	22.159	22.052	22.406	22.394	21.994	21.976							22.134	22.028	22.485	22.537	22.577	22.574							22.473	22.357	22.366						23.48	23.395	23.383	23.343							23.602	23.593	23.425	23.566
		18.6	22.156	22.055	22.4	22.382	21.997	21.973							22.128	22.031	22.491	22.54	22.583	22.574							22.448	22.373	22.37						23.45	23.389	23.383	23.318							23.602	23.621	23.425	23.575
		18.7	22.156	22.055	22.403	22.418	22.04	21.973							22.137	22.028	22.491	22.513	22.543	22.626							22.448	22.406	22.384						23.453	23.413	23.386	23.322							23.599	23.621	23.422	23.593
		18.8	22.159	22.058	22.394	22.418	22.037	21.973							22.125	22.025	22.498	22.516	22.549	22.623							22.448	22.39	22.394						23.45	23.419	23.361	23.322							23.605	23.618	23.428	23.593
		18.9	22.162	22.058	22.372	22.415	22.04	21.973							22.125	22.058	22.491	22.516	22.549	22.617							22.451	22.365	22.385						23.447	23.41	23.358	23.318							23.599	23.615	23.431	23.593
		19	22.159	22.061	22.375	22.443	22.089	21.973							22.128	22.058	22.495	22.513	22.525	22.626							22.451	22.405	22.378						23.453	23.41	23.358	23.318							23.627	23.618	23.404	23.615
		19.1	22.156	22.058	22.372	22.44	22.092	21.97							22.128	22.052	22.491	22.522	22.525	22.623							22.451	22.395	22.385						23.499	23.41	23.389	23.294							23.63	23.624	23.404	23.621
		19.2	22.141	22.083	22.379	22.44	22.064	21.973							22.113	22.049	22.519	22.513	22.51	22.595							22.448	22.408	22.383						23.499	23.389	23.38	23.291							23.624	23.621	23.407	23.593
		19.3	22.137	22.083	22.375	22.44	22.07	21.976							22.107	22.049	22.522	22.519	22.504	22.598							22.451	22.39	22.391						23.499	23.389	23.389	23.285							23.621	23.627	23.413	23.593
		19.4	22.137	22.083	22.345	22.44	22.064	21.967							22.131	22.034	22.516	22.519	22.498	22.598							22.451	22.381	22.392						23.502	23.416	23.383	23.291							23.624	23.621	23.407	23.593
		19.5	22.134	22.083	22.357	22.44	22.049	21.939							22.128	22.037	22.513	22.519	22.504	22.598							22.451	22.416	22.384						23.499	23.407	23.38	23.291							23.697	23.621	23.407	23.621
		19.6	22.137	22.076	22.351	22.443	22.04	21.951							22.134	22.037	22.516	22.522	22.498	22.598							22.451	22.399	22.375						23.474	23.416	23.383	23.267							23.697	23.648	23.404	23.624
		19.7	22.131	22.055	22.348	22.397	22.04	21.945							22.153	22.052	22.519	22.516	22.479	22.598							22.445	22.367	22.376						23.477	23.416	23.383	23.264							23.724	23.642	23.45	23.615
		19.8	22.131	22.058	22.348	22.397	22.04	21.927							22.156	22.058	22.516	22.522	22.473	22.595							22.454	22.385	22.38						23.474	23.416	23.361	23.267							23.73	23.645	23.456	23.611
		19.9	22.134	22.058	22.357	22.388	22.04	21.918							22.159	22.083	22.513	22.513	22.473	22.592							22.451	22.386	22.379						23.474	23.413	23.364	23.27							23.718	23.648	23.456	23.615
		20	22.162	22.055	22.351	22.375	22.061	21.948							22.159	22.083	22.498	22.513	22.452	22.58							22.454	22.442	22.375						23.474	23.419	23.364	23.27							23.697	23.645	23.431	23.599
		20.1	22.162	22.052	22.351	22.369	22.058	21.948							22.159	22.079	22.495	22.516	22.449	22.562							22.448	22.427	22.367						23.492	23.41	23.361	23.251							23.697	23.645	23.428	23.59
		20.2	22.137	22.055	22.348	22.372	22.089	21.954							22.156	22.083	22.491	22.516	22.433	22.571							22.451	22.347	22.359						23.492	23.41	23.358	23.251							23.7	23.648	23.45	23.593
		20.3	22.131	22.058	22.351	22.372	22.089	21.948							22.147	22.079	22.491	22.516	22.43	22.565							22.454	22.429	22.374						23.471	23.41	23.386	23.273							23.694	23.666	23.456	23.596
		20.4	22.134	22.058	22.327	22.369	22.086	21.945							22.153	22.083	22.498	22.519	22.433	22.568							22.448	22.43	22.388						23.474	23.416	23.386	23.27							23.697	23.663	23.456	23.59
		20.5	22.134	22.034	22.327	22.369	22.083	21.951							22.156	22.083	22.498	22.516	22.409	22.546							22.454	22.419	22.394						23.471	23.407	23.386	23.264							23.651	23.666	23.462	23.624
		20.6	22.134	22.034	22.324	22.372	22.089	21.951							22.156	22.083	22.495	22.516	22.4	22.543							22.479	22.385	22.391						23.499	23.413	23.38	23.27							23.651	23.669	23.447	23.615
		20.7	22.137	22.012	22.302	22.345	22.07	21.948							22.156	22.101	22.464	22.546	22.357	22.543							22.482	22.387	22.396						23.486	23.41	23.38	23.27							23.654	23.669	23.453	23.572
		20.8	22.137	22.006	22.308	22.348	22.064	21.948							22.15	22.107	22.467	22.54	22.363	22.543							22.47	22.368	22.397						23.52	23.41	23.361	23.3							23.648	23.669	23.456	23.572
		20.9	22.131	22.012	22.308	22.351	22.064	21.948							22.131	22.083	22.47	22.537	22.357	22.543							22.479	22.421	22.406						23.526	23.413	23.361	23.297							23.648	23.669	23.45	23.572
		21	22.159	22.009	22.308	22.348	22.015	21.948							22.128	22.079	22.473	22.54	22.351	22.571							22.476	22.405	22.388						23.52	23.41	23.361	23.303							23.645	23.669	23.453	23.596
		21.1	22.156	22.006	22.305	22.348	22.018	21.948							22.125	22.076	22.473	22.534	22.357	22.571							22.476	22.432	22.397						23.495	23.413	23.355	23.3							23.648	23.639	23.456	23.593
		21.2	22.162	21.982	22.336	22.345	22.015	21.945							22.15	22.083	22.44	22.516	22.409	22.595							22.473	22.421	22.405						23.499	23.416	23.361	23.303							23.645	23.639	23.45	23.575
		21.3	22.159	21.985	22.33	22.345	22.012	21.945							22.153	22.076	22.443	22.513	22.406	22.592							22.445	22.4	22.41						23.48	23.407	23.361	23.276							23.654	23.648	23.453	23.566
		21.4	22.156	21.985	22.351	22.348	22.015	21.945							22.153	22.104	22.449	22.513	22.409	22.595							22.451	22.417	22.417						23.471	23.389	23.358	23.273							23.654	23.645	23.456	23.569
		21.5	22.137	21.96	22.348	22.348	22.031	21.997							22.153	22.101	22.446	22.513	22.412	22.546							22.445	22.397	22.419						23.471	23.383	23.364	23.276							23.621	23.648	23.456	23.547
		21.6	22.134	21.954	22.351	22.345	22.04	21.991							22.15	22.095	22.449	22.51	22.406	22.546							22.448	22.38	22.409						23.502	23.383	23.389	23.273							23.624	23.624	23.45	23.541
		21.7	22.134	21.967	22.379	22.369	22.015	21.994							22.159	22.101	22.473	22.495	22.43	22.546							22.448	22.411	22.408						23.502	23.383	23.386	23.273							23.596	23.621	23.48	23.526
		21.8	22.137	21.964	22.379	22.375	22.012	21.991							22.156	22.104	22.473	22.488	22.43	22.546							22.445	22.434	22.391						23.499	23.383	23.389	23.273							23.596	23.639	23.477	23.52
		21.9	22.137	21.96	22.327	22.366	22.012	21.988							22.156	22.107	22.467	22.491	22.43	22.543							22.445	22.41	22.403						23.502	23.389	23.389	23.273							23.599	23.645	23.48	23.523
		22	22.131	21.964	22.327	22.397	21.982	21.97							22.15	22.107	22.47	22.488	22.482	22.546							22.448	22.402	22.407						23.499	23.389	23.386	23.273							23.624	23.645	23.474	23.541
		22.1	22.128	21.964	22.33	22.397	21.988	21.973							22.156	22.11	22.473	22.485	22.482	22.546							22.473	22.401	22.422						23.511	23.386	23.395	23.27							23.624	23.642	23.477	23.547
		22.2	22.11	21.957	22.327	22.397	21.964	21.973							22.168	22.101	22.47	22.519	22.504	22.54							22.47	22.43	22.407						23.517	23.383	23.389	23.267							23.618	23.645	23.453	23.566
		22.3	22.116	21.964	22.324	22.394	21.964	21.97							22.162	22.098	22.473	22.516	22.504	22.552							22.47	22.386	22.403						23.499	23.392	23.364	23.297							23.624	23.642	23.453	23.569
		22.4	22.095	21.964	22.33	22.397	21.964	21.97							22.18	22.076	22.47	22.519	22.495	22.552							22.473	22.43	22.409						23.499	23.413	23.37	23.297							23.624	23.645	23.45	23.566
		22.5	22.083	21.96	22.33	22.394	21.97	21.973							22.18	22.083	22.491	22.485	22.525	22.595							22.464	22.415	22.396						23.492	23.407	23.361	23.294							23.672	23.642	23.45	23.547
		22.6	22.083	21.957	22.324	22.397	21.967	21.97							22.177	22.083	22.495	22.485	22.528	22.598							22.457	22.377	22.386						23.477	23.41	23.392	23.3							23.669	23.624	23.45	23.55
		22.7	22.092	21.964	22.33	22.394	21.942	21.967							22.186	22.098	22.522	22.467	22.528	22.534							22.464	22.389	22.391						23.471	23.389	23.392	23.291							23.676	23.621	23.447	23.575
		22.8	22.083	21.96	22.321	22.394	21.945	21.967							22.186	22.107	22.522	22.467	22.525	22.528							22.467	22.369	22.388						23.447	23.383	23.41	23.294							23.672	23.624	23.456	23.572
		22.9	22.086	21.96	22.351	22.4	21.942	21.973							22.205	22.104	22.519	22.47	22.525	22.525							22.47	22.372	22.395						23.45	23.358	23.413	23.282							23.676	23.615	23.456	23.569
		23	22.061	21.964	22.348	22.418	21.964	21.945							22.202	22.101	22.519	22.482	22.528	22.528							22.47	22.399	22.385						23.447	23.361	23.413	23.285							23.676	23.611	23.459	23.572
		23.1	22.058	21.957	22.354	22.421	21.964	21.948							22.198	22.11	22.522	22.491	22.531	22.528							22.497	22.436	22.378						23.422	23.364	23.392	23.267							23.672	23.666	23.459	23.569
		23.2	22.083	21.967	22.302	22.421	21.97	21.945							22.226	22.052	22.519	22.516	22.522	22.504							22.494	22.409	22.376						23.425	23.383	23.389	23.267							23.672	23.663	23.45	23.569
		23.3	22.086	21.97	22.308	22.415	21.964	21.915							22.223	22.055	22.522	22.513	22.525	22.501							22.515	22.404	22.373						23.456	23.386	23.361	23.297							23.669	23.639	23.459	23.566
		23.4	22.11	21.96	22.281	22.421	21.964	21.921							22.226	22.052	22.519	22.513	22.516	22.501							22.525	22.438	22.379						23.453	23.383	23.364	23.294							23.669	23.645	23.456	23.569
		23.5	22.11	22.015	22.278	22.415	21.988	21.896							22.226	22.055	22.522	22.54	22.522	22.549							22.515	22.412	22.378						23.453	23.386	23.364	23.303							23.697	23.645	23.459	23.593
		23.6	22.113	22.006	22.281	22.418	21.988	21.893							22.223	22.055	22.516	22.534	22.531	22.546							22.54	22.379	22.383						23.45	23.383	23.364	23.294							23.694	23.639	23.459	23.596
		23.7	22.113	21.985	22.253	22.397	21.991	21.896							22.205	22.055	22.516	22.562	22.501	22.549							22.54	22.408	22.401						23.45	23.386	23.367	23.291							23.682	23.636	23.431	23.618
		23.8	22.11	21.988	22.253	22.394	21.988	21.896							22.202	22.055	22.525	22.565	22.501	22.552							22.54	22.405	22.399						23.425	23.386	23.364	23.312							23.672	23.645	23.425	23.615
		23.9	22.083	21.985	22.302	22.397	21.988	21.893							22.229	22.061	22.519	22.565	22.501	22.543							22.54	22.4	22.398						23.419	23.407	23.361	23.318							23.682	23.642	23.431	23.615
		24	22.092	22.006	22.305	22.369	21.985	21.924							22.232	22.058	22.519	22.568	22.476	22.552							22.546	22.395	22.39						23.419	23.41	23.361	23.322							23.676	23.645	23.456	23.59
		24.1	22.089	22.009	22.305	22.372	21.988	21.924							22.226	22.058	22.519	22.565	22.473	22.552							22.546	22.398	22.406						23.453	23.41	23.361	23.322							23.676	23.639	23.456	23.593
		24.2	22.113	22.009	22.305	22.394	21.988	21.924							22.202	22.052	22.495	22.565	22.452	22.574							22.546	22.4	22.408						23.45	23.386	23.367	23.315							23.676	23.645	23.459	23.593
		24.3	22.11	22.015	22.305	22.394	21.994	21.893							22.205	22.061	22.495	22.562	22.455	22.577							22.518	22.385	22.405						23.453	23.383	23.395	23.297							23.672	23.639	23.453	23.593
		24.4	22.134	22.012	22.33	22.391	21.991	21.896							22.18	22.079	22.495	22.562	22.458	22.571							22.515	22.402	22.418						23.453	23.392	23.392	23.288							23.669	23.636	23.456	23.593
		24.5	22.134	22.037	22.33	22.391	22.012	21.902							22.18	22.086	22.467	22.565	22.482	22.546							22.525	22.366	22.418						23.456	23.389	23.395	23.294							23.669	23.639	23.456	23.596
		24.6	22.134	22.034	22.327	22.394	22.012	21.896							22.183	22.083	22.467	22.568	22.476	22.546							22.518	22.444	22.423						23.447	23.386	23.367	23.27							23.679	23.636	23.453	23.596
		24.7	22.137	22.058	22.308	22.391	22.037	21.899							22.208	22.083	22.421	22.562	22.498	22.574							22.521	22.427	22.431						23.447	23.41	23.361	23.273							23.676	23.645	23.428	23.621
		24.8	22.137	22.058	22.302	22.394	22.037	21.896							22.198	22.083	22.424	22.571	22.501	22.568							22.5	22.409	22.439						23.453	23.404	23.337	23.3							23.676	23.645	23.428	23.618
		24.9	22.134	22.061	22.299	22.394	22.043	21.899							22.183	22.079	22.424	22.565	22.498	22.574							22.494	22.378	22.434						23.456	23.41	23.34	23.297							23.676	23.642	23.434	23.618
		25	22.144	22.058	22.299	22.397	22.015	21.906							22.183	22.076	22.397	22.54	22.507	22.571							22.497	22.421	22.439						23.45	23.41	23.343	23.291							23.672	23.639	23.428	23.621
		25.1	22.131	22.055	22.302	22.397	22.025	21.912							22.183	22.076	22.391	22.537	22.507	22.577							22.473	22.403	22.448						23.477	23.407	23.364	23.318							23.672	23.645	23.431	23.618
		25.2	22.134	22.061	22.321	22.4	22.021	21.924							22.162	22.128	22.366	22.516	22.504	22.574							22.473	22.448	22.452						23.474	23.389	23.364	23.318							23.657	23.642	23.434	23.621
		25.3	22.134	22.064	22.327	22.397	22.009	21.927							22.153	22.128	22.375	22.51	22.507	22.574							22.454	22.389	22.442						23.471	23.38	23.367	23.315							23.657	23.651	23.431	23.621
		25.4	22.11	22.058	22.375	22.4	22	21.927							22.153	22.125	22.372	22.513	22.504	22.568							22.445	22.433	22.449						23.474	23.364	23.37	23.322							23.657	23.648	23.431	23.615
		25.5	22.113	22.031	22.375	22.424	21.982	21.933							22.159	22.131	22.345	22.488	22.504	22.595							22.445	22.428	22.456						23.477	23.358	23.364	23.318							23.657	23.645	23.428	23.618
		25.6	22.11	22.034	22.379	22.415	21.988	21.924							22.156	22.131	22.348	22.491	22.51	22.592							22.445	22.402	22.458						23.474	23.361	23.367	23.325							23.654	23.645	23.428	23.618
		25.7	22.134	22.006	22.375	22.415	21.997	21.927							22.183	22.153	22.348	22.473	22.501	22.586							22.445	22.387	22.447						23.474	23.364	23.364	23.322							23.654	23.642	23.431	23.645
		25.8	22.141	22.006	22.369	22.415	21.994	21.918							22.183	22.153	22.348	22.467	22.504	22.595							22.424	22.4	22.447						23.477	23.364	23.34	23.322							23.651	23.645	23.428	23.642
		25.9	22.131	22.009	22.345	22.412	21.994	21.915							22.18	22.153	22.354	22.47	22.504	22.586							22.418	22.378	22.443						23.48	23.358	23.346	23.318							23.651	23.639	23.437	23.645
		26	22.134	22.009	22.342	22.443	21.991	21.918							22.183	22.15	22.354	22.467	22.501	22.571							22.424	22.377	22.441						23.474	23.361	23.346	23.318							23.651	23.645	23.41	23.666
		26.1	22.137	22.006	22.348	22.437	21.985	21.924							22.174	22.153	22.345	22.464	22.501	22.571							22.421	22.418	22.424						23.499	23.361	23.343	23.318							23.651	23.648	23.404	23.66
		26.2	22.107	21.985	22.348	22.443	21.988	21.924							22.183	22.122	22.351	22.446	22.498	22.549							22.427	22.45	22.42						23.505	23.361	23.343	23.315							23.645	23.645	23.383	23.669
		26.3	22.11	21.988	22.348	22.443	21.988	21.924							22.177	22.128	22.351	22.446	22.501	22.549							22.448	22.367	22.403						23.474	23.358	23.364	23.322							23.645	23.645	23.383	23.672
		26.4	22.11	21.991	22.345	22.44	21.991	21.927							22.183	22.134	22.354	22.44	22.507	22.552							22.448	22.408	22.408						23.471	23.364	23.367	23.315							23.651	23.648	23.389	23.663
		26.5	22.113	21.979	22.348	22.375	21.997	21.924							22.18	22.128	22.406	22.44	22.501	22.556							22.445	22.434	22.408						23.474	23.358	23.361	23.322							23.651	23.642	23.407	23.666
		26.6	22.107	21.982	22.345	22.372	21.994	21.921							22.183	22.128	22.397	22.44	22.504	22.546							22.445	22.391	22.398						23.505	23.358	23.34	23.343							23.654	23.651	23.413	23.663
		26.7	22.107	21.942	22.33	22.391	21.948	21.927							22.205	22.131	22.449	22.443	22.504	22.552							22.445	22.371	22.39						23.495	23.361	23.34	23.352							23.654	23.645	23.376	23.666
		26.8	22.107	21.939	22.321	22.385	21.951	21.927							22.205	22.131	22.443	22.44	22.501	22.552							22.448	22.41	22.403						23.492	23.361	23.367	23.322							23.651	23.618	23.386	23.663
		26.9	22.104	21.936	22.327	22.385	21.939	21.924							22.183	22.156	22.446	22.443	22.504	22.546							22.442	22.358	22.404						23.499	23.358	23.364	23.322							23.651	23.615	23.38	23.666
		27	22.116	21.912	22.333	22.385	21.939	21.927							22.18	22.156	22.495	22.464	22.531	22.577							22.448	22.389	22.391						23.499	23.358	23.367	23.322							23.654	23.618	23.386	23.642
		27.1	22.113	21.912	22.327	22.391	21.942	21.924							22.183	22.156	22.498	22.464	22.525	22.574							22.442	22.419	22.389						23.495	23.358	23.34	23.318							23.657	23.618	23.389	23.645
		27.2	22.113	21.915	22.351	22.366	21.973	21.927							22.183	22.131	22.498	22.488	22.528	22.574							22.442	22.402	22.4						23.499	23.386	23.343	23.322							23.672	23.621	23.386	23.645
		27.3	22.11	21.915	22.345	22.36	21.97	21.93							22.18	22.125	22.501	22.495	22.531	22.571							22.47	22.405	22.39						23.499	23.38	23.346	23.297							23.676	23.593	23.392	23.642
		27.4	22.113	21.915	22.321	22.372	21.973	21.933							22.153	22.11	22.495	22.491	22.525	22.577							22.47	22.382	22.376						23.499	23.41	23.343	23.291							23.672	23.596	23.386	23.645
		27.5	22.113	21.936	22.33	22.363	21.97	21.951							22.156	22.11	22.516	22.473	22.525	22.549							22.467	22.381	22.376						23.495	23.41	23.346	23.297							23.672	23.599	23.383	23.642
		27.6	22.11	21.93	22.324	22.363	21.973	21.951							22.159	22.101	22.519	22.47	22.528	22.546							22.464	22.417	22.378						23.514	23.407	23.367	23.325							23.672	23.624	23.386	23.642
		27.7	22.113	21.936	22.327	22.348	21.967	21.948							22.131	22.11	22.495	22.495	22.549	22.577							22.473	22.412	22.389						23.52	23.407	23.367	23.318							23.672	23.615	23.367	23.645
		27.8	22.11	21.927	22.324	22.339	21.973	21.924							22.134	22.101	22.501	22.485	22.552	22.577							22.494	22.393	22.387						23.505	23.41	23.392	23.343							23.672	23.581	23.361	23.642
		27.9	22.113	21.942	22.321	22.345	21.97	21.921							22.131	22.128	22.498	22.488	22.549	22.571							22.494	22.413	22.395						23.505	23.41	23.389	23.34							23.672	23.587	23.364	23.651
		28	22.11	21.967	22.324	22.345	21.994	21.924							22.131	22.131	22.47	22.491	22.549	22.595							22.494	22.397	22.404						23.499	23.41	23.392	23.349							23.679	23.596	23.364	23.645
		28.1	22.113	21.964	22.321	22.342	21.997	21.924							22.134	22.134	22.476	22.491	22.549	22.601							22.497	22.434	22.4						23.477	23.404	23.392	23.34							23.669	23.596	23.361	23.642
		28.2	22.131	21.957	22.293	22.314	21.945	21.921							22.107	22.125	22.427	22.488	22.552	22.595							22.491	22.431	22.414						23.474	23.386	23.389	23.346							23.651	23.593	23.361	23.642
		28.3	22.131	21.96	22.293	22.314	21.945	21.93							22.107	22.128	22.421	22.495	22.559	22.601							22.497	22.429	22.406						23.492	23.386	23.364	23.343							23.657	23.593	23.37	23.642
		28.4	22.159	21.96	22.25	22.321	21.945	21.924							22.11	22.107	22.421	22.495	22.549	22.598							22.497	22.404	22.4						23.508	23.386	23.364	23.34							23.654	23.59	23.358	23.642
		28.5	22.159	21.957	22.25	22.363	21.967	21.927							22.113	22.104	22.421	22.464	22.598	22.62							22.497	22.394	22.406						23.505	23.386	23.367	23.343							23.633	23.59	23.364	23.642
		28.6	22.15	21.957	22.253	22.36	21.967	21.924							22.104	22.11	22.424	22.467	22.601	22.617							22.473	22.364	22.407						23.483	23.386	23.389	23.349							23.624	23.596	23.364	23.642
		28.7	22.162	21.982	22.253	22.366	21.964	21.921							22.107	22.128	22.375	22.473	22.601	22.638							22.473	22.398	22.39						23.477	23.41	23.398	23.34							23.654	23.59	23.389	23.642
		28.8	22.153	21.985	22.253	22.369	21.967	21.921							22.107	22.131	22.379	22.47	22.601	22.641							22.503	22.391	22.382						23.48	23.41	23.392	23.34							23.648	23.599	23.386	23.642
		28.9	22.159	21.979	22.256	22.363	21.967	21.921							22.131	22.125	22.375	22.467	22.604	22.644							22.5	22.411	22.406						23.48	23.386	23.392	23.343							23.657	23.593	23.383	23.645
		29	22.147	21.985	22.256	22.366	21.967	21.954							22.128	22.125	22.321	22.449	22.552	22.617							22.5	22.41	22.412						23.468	23.389	23.389	23.343							23.66	23.602	23.41	23.651
		29.1	22.15	21.985	22.256	22.363	21.973	21.942							22.128	22.131	22.327	22.443	22.552	22.62							22.5	22.422	22.406						23.453	23.386	23.395	23.343							23.657	23.596	23.41	23.639
		29.2	22.156	21.985	22.229	22.366	21.979	21.948							22.156	22.125	22.333	22.47	22.574	22.62							22.506	22.4	22.407						23.453	23.386	23.395	23.349							23.654	23.596	23.38	23.666
		29.3	22.159	21.982	22.226	22.366	21.97	21.924							22.153	22.122	22.324	22.47	22.577	22.62							22.479	22.379	22.421						23.422	23.386	23.389	23.367							23.648	23.618	23.386	23.669
		29.4	22.153	21.979	22.235	22.366	21.967	21.918							22.156	22.134	22.321	22.47	22.574	22.617							22.476	22.426	22.416						23.431	23.364	23.383	23.367							23.651	23.624	23.386	23.666
		29.5	22.156	21.957	22.232	22.363	21.985	21.93							22.156	22.125	22.324	22.47	22.574	22.623							22.476	22.353	22.41						23.425	23.361	23.404	23.367							23.645	23.624	23.389	23.642
		29.6	22.15	21.957	22.223	22.366	21.994	21.93							22.15	22.128	22.324	22.473	22.574	22.623							22.503	22.406	22.408						23.407	23.361	23.364	23.346							23.648	23.596	23.392	23.645
		29.7	22.153	21.96	22.183	22.375	21.973	21.93							22.153	22.104	22.327	22.446	22.574	22.626							22.5	22.37	22.424						23.407	23.361	23.367	23.343							23.624	23.59	23.389	23.669
		29.8	22.159	21.96	22.18	22.375	21.96	21.948							22.165	22.101	22.324	22.446	22.58	22.62							22.479	22.462	22.408						23.428	23.358	23.37	23.315							23.621	23.596	23.389	23.666
		29.9	22.162	21.964	22.202	22.375	21.973	21.945							22.168	22.107	22.327	22.443	22.574	22.623							22.47	22.417	22.41						23.431	23.361	23.364	23.325							23.633	23.602	23.386	23.663
		30	22.159	21.918	22.208	22.369	21.954	21.948							22.156	22.11	22.345	22.443	22.552	22.647							22.479	22.415	22.418						23.431	23.355	23.37	23.318							23.608	23.596	23.407	23.666
		30.1	22.156	21.912	22.208	22.363	21.948	21.951							22.153	22.113	22.348	22.446	22.549	22.644							22.476	22.404	22.428						23.434	23.364	23.367	23.312							23.608	23.618	23.41	23.666
		30.2	22.134	21.915	22.229	22.369	21.939	21.945							22.186	22.107	22.391	22.47	22.534	22.62							22.476	22.403	22.44						23.431	23.361	23.361	23.315							23.633	23.621	23.41	23.691
		30.3	22.131	21.912	22.229	22.369	21.942	21.951							22.186	22.101	22.397	22.464	22.525	22.623							22.476	22.392	22.45						23.434	23.361	23.37	23.315							23.63	23.615	23.407	23.694
		30.4	22.128	21.909	22.278	22.372	21.945	21.948							22.18	22.104	22.394	22.467	22.525	22.617							22.476	22.391	22.453						23.431	23.358	23.367	23.318							23.63	23.618	23.404	23.691
		30.5	22.134	21.918	22.272	22.372	21.976	21.948							22.183	22.11	22.369	22.47	22.479	22.568							22.47	22.375	22.457						23.431	23.364	23.367	23.318							23.651	23.621	23.392	23.691
		30.6	22.134	21.915	22.278	22.366	21.97	21.951							22.183	22.11	22.372	22.473	22.479	22.574							22.448	22.449	22.47						23.425	23.355	23.386	23.346							23.654	23.618	23.386	23.691
		30.7	22.134	21.936	22.305	22.363	21.97	21.948							22.186	22.083	22.4	22.47	22.479	22.528							22.448	22.382	22.48						23.431	23.343	23.383	23.346							23.648	23.621	23.389	23.663
		30.8	22.131	21.939	22.308	22.366	21.97	21.951							22.186	22.079	22.4	22.467	22.476	22.528							22.451	22.359	22.474						23.434	23.337	23.389	23.318							23.657	23.618	23.389	23.669
		30.9	22.137	21.933	22.302	22.369	21.973	21.945							22.156	22.134	22.397	22.464	22.479	22.525							22.445	22.39	22.471						23.434	23.346	23.395	23.309							23.651	23.615	23.389	23.669
		31	22.159	21.915	22.299	22.369	21.985	21.954							22.159	22.137	22.4	22.47	22.498	22.583							22.451	22.392	22.476						23.431	23.34	23.389	23.318							23.615	23.615	23.364	23.666
		31.1	22.159	21.909	22.305	22.366	21.994	21.948							22.153	22.134	22.397	22.473	22.51	22.568							22.427	22.406	22.486						23.456	23.34	23.395	23.318							23.615	23.596	23.367	23.663
		31.2	22.159	21.933	22.302	22.391	21.994	21.948							22.159	22.107	22.379	22.467	22.501	22.522							22.427	22.407	22.478						23.453	23.364	23.395	23.315							23.587	23.593	23.386	23.669
		31.3	22.159	21.939	22.305	22.391	21.997	21.951							22.156	22.11	22.375	22.473	22.507	22.525							22.433	22.393	22.483						23.477	23.361	23.395	23.27							23.587	23.615	23.389	23.663
		31.4	22.159	21.942	22.33	22.4	21.994	21.948							22.18	22.128	22.369	22.464	22.501	22.522							22.43	22.414	22.499						23.477	23.383	23.395	23.27							23.581	23.618	23.392	23.669
		31.5	22.128	21.964	22.336	22.391	22.015	21.924							22.18	22.128	22.397	22.467	22.501	22.476							22.433	22.356	22.492						23.474	23.383	23.389	23.273							23.584	23.621	23.407	23.694
		31.6	22.134	21.96	22.324	22.394	22.012	21.924							22.174	22.131	22.403	22.467	22.498	22.473							22.43	22.389	22.486						23.48	23.389	23.395	23.27							23.587	23.621	23.41	23.691
		31.7	22.137	21.985	22.375	22.391	22.028	21.921							22.18	22.131	22.452	22.44	22.501	22.449							22.43	22.406	22.479						23.48	23.358	23.392	23.267							23.557	23.618	23.41	23.66
		31.8	22.134	21.982	22.369	22.391	22.018	21.918							22.18	22.125	22.449	22.44	22.504	22.443							22.424	22.391	22.476						23.48	23.364	23.386	23.27							23.557	23.621	23.407	23.669
		31.9	22.134	21.976	22.403	22.388	22.018	21.927							22.205	22.128	22.455	22.44	22.498	22.452							22.427	22.4	22.47						23.474	23.361	23.386	23.273							23.557	23.624	23.413	23.676
		32	22.134	22.003	22.4	22.418	22.067	21.945							22.205	22.122	22.467	22.44	22.528	22.473							22.433	22.364	22.459						23.477	23.361	23.395	23.273							23.581	23.621	23.392	23.648
		32.1	22.125	22.006	22.4	22.412	22.061	21.951							22.211	22.128	22.467	22.449	22.522	22.476							22.43	22.385	22.455						23.477	23.358	23.364	23.27							23.578	23.621	23.389	23.642
		32.2	22.159	22.009	22.382	22.412	22.043	21.948							22.198	22.159	22.443	22.421	22.577	22.476							22.43	22.393	22.441						23.48	23.386	23.376	23.267							23.557	23.621	23.407	23.645
		32.3	22.159	22.009	22.375	22.415	22.046	21.945							22.198	22.159	22.446	22.421	22.571	22.476							22.43	22.383	22.432						23.48	23.386	23.367	23.273							23.557	23.618	23.416	23.639
		32.4	22.153	22.009	22.351	22.415	22.037	21.948							22.208	22.153	22.44	22.415	22.58	22.476							22.433	22.39	22.433						23.477	23.389	23.367	23.27							23.55	23.618	23.419	23.645
		32.5	22.162	22.009	22.348	22.418	22.058	21.93							22.211	22.141	22.415	22.467	22.577	22.501							22.424	22.407	22.431						23.483	23.386	23.367	23.27							23.553	23.621	23.444	23.624
		32.6	22.156	22	22.348	22.415	22.055	21.93							22.208	22.159	22.418	22.467	22.571	22.498							22.448	22.402	22.423						23.511	23.383	23.367	23.248							23.553	23.648	23.437	23.621
		32.7	22.134	22	22.345	22.415	22.04	21.918							22.198	22.134	22.4	22.467	22.598	22.501							22.451	22.385	22.409						23.502	23.389	23.364	23.245							23.553	23.639	23.434	23.642
		32.8	22.131	22.006	22.351	22.418	22.04	21.93							22.198	22.134	22.403	22.47	22.598	22.501							22.476	22.376	22.415						23.529	23.38	23.361	23.245							23.557	23.645	23.441	23.645
		32.9	22.131	22.006	22.397	22.418	22.04	21.918							22.202	22.076	22.394	22.47	22.595	22.504							22.476	22.396	22.405						23.523	23.386	23.361	23.248							23.557	23.642	23.444	23.639
		33	22.134	22.055	22.4	22.424	22.012	21.948							22.217	22.073	22.375	22.488	22.601	22.495							22.479	22.389	22.386						23.526	23.38	23.364	23.245							23.602	23.642	23.447	23.639
		33.1	22.128	22.058	22.397	22.418	22.012	21.948							22.205	22.079	22.379	22.491	22.598	22.504							22.525	22.365	22.38						23.477	23.389	23.346	23.251							23.605	23.642	23.437	23.636
		33.2	22.131	22.049	22.424	22.397	22.012	21.948							22.174	22.119	22.366	22.485	22.601	22.519							22.528	22.413	22.376						23.48	23.41	23.34	23.248							23.608	23.642	23.437	23.621
		33.3	22.128	22.049	22.421	22.394	22.021	21.948							22.18	22.113	22.375	22.495	22.592	22.531							22.525	22.42	22.373						23.459	23.404	23.337	23.3							23.602	23.627	23.437	23.624
		33.4	22.128	22.052	22.394	22.394	22.015	21.945							22.186	22.073	22.369	22.485	22.595	22.519							22.525	22.403	22.376						23.456	23.389	23.34	23.3							23.602	23.621	23.444	23.615
		33.5	22.134	22.076	22.394	22.4	21.991	21.942							22.183	22.076	22.379	22.495	22.617	22.549							22.525	22.377	22.369						23.456	23.383	23.349	23.291							23.605	23.621	23.437	23.615
		33.6	22.134	22.083	22.391	22.391	21.994	21.945							22.18	22.083	22.372	22.491	22.623	22.546							22.525	22.394	22.374						23.459	23.383	23.346	23.288							23.608	23.611	23.437	23.621
		33.7	22.11	22.079	22.372	22.369	21.994	21.945							22.156	22.086	22.348	22.513	22.62	22.568							22.518	22.386	22.369						23.459	23.38	23.343	23.291							23.657	23.618	23.437	23.615
		33.8	22.104	22.083	22.372	22.369	21.991	21.945							22.156	22.079	22.351	22.519	22.629	22.568							22.521	22.415	22.363						23.428	23.389	23.343	23.294							23.657	23.624	23.434	23.618
		33.9	22.11	22.073	22.302	22.369	21.991	21.954							22.156	22.055	22.345	22.513	22.629	22.574							22.521	22.43	22.365						23.434	23.407	23.349	23.3							23.657	23.621	23.437	23.615
		34	22.11	22.101	22.302	22.348	21.967	21.945							22.153	22.061	22.296	22.495	22.598	22.546							22.525	22.406	22.366						23.434	23.413	23.346	23.294							23.66	23.618	23.437	23.621
		34.1	22.113	22.107	22.296	22.345	21.973	21.948							22.159	22.058	22.302	22.485	22.595	22.546							22.546	22.385	22.381						23.428	23.407	23.346	23.294							23.654	23.618	23.434	23.615
		34.2	22.107	22.128	22.299	22.369	21.994	21.951							22.128	22.055	22.318	22.495	22.571	22.498							22.54	22.403	22.383						23.434	23.41	23.343	23.297							23.679	23.611	23.413	23.639
		34.3	22.11	22.122	22.299	22.369	21.988	21.973							22.131	22.058	22.324	22.495	22.574	22.501							22.576	22.404	22.374						23.431	23.407	23.34	23.318							23.672	23.618	23.41	23.642
		34.4	22.116	22.125	22.299	22.369	21.988	21.982							22.156	22.055	22.324	22.495	22.577	22.501							22.576	22.398	22.384						23.437	23.437	23.34	23.325							23.682	23.615	23.413	23.645
		34.5	22.11	22.101	22.308	22.369	21.991	21.979							22.153	22.052	22.348	22.467	22.543	22.525							22.573	22.388	22.391						23.425	23.428	23.34	23.325							23.654	23.618	23.416	23.621
		34.6	22.104	22.104	22.296	22.369	21.994	21.979							22.153	22.055	22.354	22.464	22.546	22.528							22.573	22.389	22.386						23.437	23.428	23.34	23.297							23.654	23.596	23.41	23.618
		34.7	22.107	22.128	22.278	22.366	22.012	21.97							22.156	22.037	22.394	22.464	22.552	22.525							22.573	22.39	22.382						23.434	23.434	23.346	23.294							23.657	23.593	23.389	23.621
		34.8	22.11	22.125	22.278	22.372	22.018	21.979							22.153	22.028	22.4	22.467	22.546	22.528							22.549	22.377	22.4						23.416	23.428	23.343	23.273							23.657	23.621	23.392	23.618
		34.9	22.116	22.125	22.253	22.369	22.015	21.967							22.183	22.034	22.397	22.464	22.552	22.528							22.543	22.387	22.405						23.416	23.437	23.346	23.276							23.657	23.618	23.395	23.618
		35	22.11	22.125	22.253	22.366	22.043	21.976							22.18	22.037	22.443	22.464	22.549	22.519							22.549	22.423	22.408						23.41	23.428	23.343	23.27							23.654	23.621	23.389	23.618
		35.1	22.104	22.125	22.25	22.366	22.037	21.964							22.186	22.034	22.449	22.464	22.556	22.522							22.525	22.396	22.404						23.437	23.428	23.337	23.273							23.651	23.615	23.392	23.621
		35.2	22.089	22.125	22.202	22.363	22.043	21.973							22.208	22.028	22.443	22.443	22.549	22.552							22.521	22.412	22.398						23.437	23.428	23.343	23.267							23.651	23.618	23.392	23.645
		35.3	22.083	22.128	22.202	22.366	22.04	21.994							22.208	22.031	22.449	22.443	22.549	22.546							22.528	22.37	22.398						23.434	23.428	23.367	23.273							23.657	23.621	23.386	23.642
		35.4	22.086	22.128	22.202	22.366	22.043	21.994							22.177	22.034	22.449	22.443	22.552	22.546							22.525	22.404	22.392						23.444	23.453	23.364	23.282							23.648	23.621	23.389	23.645
		35.5	22.055	22.101	22.208	22.363	22.04	22.021							22.18	22.031	22.43	22.446	22.528	22.574							22.521	22.382	22.388						23.431	23.45	23.364	23.267							23.654	23.621	23.392	23.642
		35.6	22.055	22.101	22.202	22.363	22.046	22.025							22.186	22.034	22.421	22.44	22.525	22.571							22.503	22.381	22.397						23.434	23.456	23.395	23.276							23.654	23.621	23.389	23.642
		35.7	22.11	22.101	22.18	22.369	22.04	22.018							22.205	22.034	22.403	22.464	22.534	22.571							22.497	22.413	22.401						23.441	23.48	23.392	23.276							23.654	23.621	23.389	23.645
		35.8	22.11	22.107	22.186	22.369	22.034	21.997							22.208	22.034	22.397	22.47	22.528	22.568							22.476	22.422	22.407						23.437	23.477	23.386	23.251							23.657	23.645	23.383	23.642
		35.9	22.11	22.104	22.202	22.36	22.046	21.991							22.205	22.031	22.397	22.467	22.531	22.574							22.47	22.386	22.405						23.444	23.459	23.392	23.254							23.654	23.648	23.386	23.642
		36	22.11	22.086	22.208	22.391	22.046	21.994							22.202	22.034	22.394	22.467	22.525	22.546							22.473	22.381	22.391						23.434	23.456	23.389	23.251							23.633	23.645	23.404	23.621
		36.1	22.104	22.076	22.208	22.394	22.043	21.994							22.202	22.031	22.397	22.464	22.528	22.543							22.457	22.397	22.391						23.462	23.45	23.392	23.279							23.633	23.645	23.413	23.618
		36.2	22.134	22.058	22.205	22.391	22.018	22							22.256	22.034	22.354	22.467	22.504	22.598							22.448	22.417	22.394						23.462	23.431	23.392	23.273							23.657	23.642	23.386	23.618
		36.3	22.134	22.055	22.205	22.394	22.018	21.973							22.247	22.037	22.348	22.47	22.504	22.595							22.451	22.43	22.384						23.462	23.425	23.373	23.306							23.651	23.645	23.392	23.618
		36.4	22.137	22.052	22.211	22.397	22.015	21.976							22.25	22.058	22.351	22.464	22.504	22.595							22.454	22.419	22.377						23.459	23.431	23.367	23.297							23.651	23.645	23.395	23.621
		36.5	22.128	22.055	22.205	22.394	21.997	21.976							22.25	22.052	22.348	22.467	22.479	22.571							22.448	22.413	22.383						23.456	23.431	23.364	23.3							23.651	23.639	23.392	23.593
		36.6	22.134	22.061	22.205	22.394	21.994	21.973							22.256	22.055	22.351	22.467	22.476	22.571							22.427	22.393	22.38						23.459	23.431	23.364	23.291							23.66	23.645	23.386	23.599
		36.7	22.159	22.034	22.18	22.397	21.945	21.973							22.229	22.052	22.321	22.491	22.476	22.601							22.424	22.379	22.374						23.459	23.431	23.364	23.294							23.657	23.648	23.386	23.572
		36.8	22.159	22.031	22.183	22.394	21.948	22							22.226	22.055	22.33	22.488	22.476	22.595							22.399	22.404	22.383						23.462	23.428	23.389	23.318							23.66	23.621	23.395	23.575
		36.9	22.183	22.034	22.153	22.394	21.945	21.997							22.247	22.086	22.327	22.488	22.479	22.592							22.396	22.395	22.381						23.465	23.434	23.398	23.322							23.645	23.621	23.392	23.569
		37	22.183	22.034	22.153	22.369	21.945	21.967							22.247	22.079	22.278	22.464	22.479	22.549							22.402	22.391	22.384						23.462	23.434	23.389	23.315							23.654	23.621	23.392	23.59
		37.1	22.183	22.034	22.153	22.369	21.948	21.976							22.256	22.073	22.272	22.467	22.476	22.552							22.427	22.353	22.397						23.459	23.428	23.392	23.297							23.657	23.648	23.389	23.596
		37.2	22.186	22.037	22.232	22.394	21.967	21.976							22.253	22.079	22.308	22.495	22.482	22.522							22.418	22.426	22.387						23.453	23.434	23.389	23.297							23.657	23.645	23.389	23.593
		37.3	22.183	22.025	22.229	22.391	21.973	21.924							22.247	22.079	22.305	22.488	22.482	22.525							22.396	22.404	22.402						23.459	23.428	23.398	23.315							23.654	23.621	23.389	23.593
		37.4	22.202	22.028	22.25	22.391	21.97	21.921							22.278	22.058	22.302	22.488	22.482	22.519							22.396	22.412	22.406						23.459	23.431	23.392	23.318							23.654	23.624	23.392	23.596
		37.5	22.202	22.034	22.253	22.394	21.964	21.921							22.275	22.061	22.269	22.491	22.476	22.516							22.396	22.394	22.399						23.462	23.434	23.389	23.318							23.627	23.621	23.416	23.596
		37.6	22.202	22.031	22.25	22.391	21.97	21.921							22.275	22.058	22.278	22.498	22.479	22.522							22.424	22.369	22.406						23.462	23.431	23.395	23.309							23.633	23.645	23.41	23.59
		37.7	22.211	22.037	22.275	22.437	21.942	21.924							22.281	22.079	22.308	22.437	22.427	22.525							22.427	22.411	22.394						23.462	23.41	23.389	23.315							23.636	23.651	23.413	23.599
		37.8	22.202	22.037	22.272	22.437	21.945	21.902							22.275	22.083	22.296	22.449	22.43	22.522							22.448	22.415	22.397						23.462	23.41	23.389	23.322							23.633	23.639	23.416	23.593
		37.9	22.18	22.034	22.327	22.437	21.939	21.899							22.272	22.079	22.299	22.446	22.43	22.519							22.451	22.444	22.387						23.459	23.431	23.395	23.312							23.624	23.636	23.413	23.593
		38	22.177	22.031	22.321	22.437	21.939	21.921							22.275	22.079	22.324	22.443	22.382	22.501							22.457	22.368	22.387						23.465	23.425	23.389	23.315							23.627	23.645	23.416	23.596
		38.1	22.18	22.037	22.324	22.437	21.942	21.921							22.272	22.079	22.327	22.446	22.379	22.498							22.482	22.436	22.392						23.456	23.431	23.413	23.318							23.636	23.648	23.419	23.596
		38.2	22.18	22.058	22.302	22.409	21.918	21.921							22.232	22.055	22.296	22.437	22.437	22.498							22.476	22.404	22.401						23.459	23.437	23.413	23.318							23.627	23.645	23.416	23.618
		38.3	22.186	22.052	22.299	22.415	21.921	21.927							22.229	22.049	22.302	22.44	22.427	22.501							22.476	22.398	22.393						23.441	23.431	23.41	23.297							23.624	23.645	23.419	23.618
		38.4	22.177	22.052	22.299	22.415	21.924	21.924							22.232	22.073	22.299	22.446	22.43	22.498							22.47	22.435	22.391						23.437	23.434	23.416	23.291							23.63	23.645	23.422	23.621
		38.5	22.186	22.055	22.299	22.418	21.942	21.93							22.226	22.076	22.327	22.443	22.427	22.522							22.485	22.423	22.38						23.441	23.431	23.407	23.294							23.624	23.642	23.441	23.618
		38.6	22.186	22.058	22.296	22.415	21.939	21.924							22.229	22.083	22.327	22.44	22.433	22.522							22.5	22.397	22.376						23.441	23.431	23.389	23.27							23.63	23.639	23.441	23.618
		38.7	22.159	22.079	22.348	22.394	21.967	21.921							22.235	22.079	22.345	22.467	22.452	22.519							22.5	22.428	22.377						23.437	23.431	23.389	23.273							23.63	23.648	23.462	23.666
		38.8	22.162	22.083	22.351	22.391	21.964	21.902							22.229	22.083	22.348	22.464	22.455	22.519							22.503	22.405	22.383						23.441	23.431	23.41	23.276							23.63	23.651	23.459	23.669
		38.9	22.156	22.083	22.327	22.391	21.96	21.899							22.211	22.083	22.348	22.464	22.455	22.528							22.5	22.396	22.385						23.437	23.428	23.413	23.276							23.621	23.648	23.456	23.666
		39	22.159	22.052	22.324	22.412	21.967	21.899							22.205	22.079	22.372	22.446	22.424	22.571							22.5	22.389	22.385						23.447	23.431	23.41	23.273							23.654	23.648	23.468	23.642
		39.1	22.159	22.055	22.314	22.412	21.973	21.902							22.208	22.079	22.369	22.449	22.433	22.571							22.476	22.437	22.396						23.444	23.434	23.389	23.294							23.648	23.648	23.456	23.639
		39.2	22.159	22.055	22.302	22.397	21.97	21.896							22.202	22.076	22.345	22.433	22.406	22.549							22.476	22.395	22.395						23.437	23.431	23.386	23.294							23.657	23.642	23.434	23.645
		39.3	22.153	22.052	22.299	22.394	21.967	21.924							22.208	22.083	22.345	22.44	22.403	22.549							22.473	22.383	22.401						23.437	23.434	23.383	23.297							23.657	23.642	23.441	23.642
		39.4	22.137	22.055	22.272	22.391	21.97	21.927							22.183	22.107	22.351	22.449	22.403	22.546							22.479	22.363	22.401						23.437	23.437	23.389	23.3							23.642	23.645	23.441	23.642
		39.5	22.134	22.076	22.272	22.391	21.967	21.927							22.18	22.104	22.342	22.415	22.427	22.519							22.473	22.396	22.396						23.437	23.431	23.392	23.303							23.648	23.639	23.444	23.593
		39.6	22.134	22.083	22.278	22.397	21.967	21.924							22.183	22.101	22.351	22.415	22.43	22.522							22.479	22.405	22.399						23.437	23.431	23.386	23.276							23.648	23.615	23.441	23.593
		39.7	22.131	22.058	22.229	22.342	21.967	21.921							22.208	22.107	22.302	22.44	22.485	22.525							22.479	22.42	22.4						23.434	23.428	23.392	23.279							23.651	23.621	23.419	23.599
		39.8	22.131	22.052	22.229	22.339	21.973	21.954							22.205	22.101	22.302	22.44	22.479	22.525							22.473	22.44	22.413						23.437	23.434	23.395	23.303							23.648	23.596	23.413	23.599
		39.9	22.156	22.058	22.208	22.342	21.967	21.948							22.202	22.083	22.299	22.443	22.482	22.525							22.476	22.419	22.418						23.437	23.422	23.389	23.297							23.648	23.596	23.419	23.599
		40	22.156	22.031	22.208	22.342	21.973	21.948							22.198	22.083	22.278	22.446	22.549	22.577							22.479	22.39	22.412						23.444	23.437	23.392	23.297							23.654	23.599	23.389	23.596
		40.1	22.15	22.034	22.202	22.339	21.967	21.945							22.208	22.073	22.275	22.44	22.546	22.568							22.473	22.411	22.4						23.441	23.434	23.364	23.297							23.654	23.596	23.386	23.593
		40.2	22.131	22.009	22.235	22.348	22.018	21.951							22.202	22.076	22.305	22.418	22.546	22.543							22.47	22.417	22.413						23.437	23.413	23.358	23.288							23.654	23.593	23.416	23.59
		40.3	22.131	22.009	22.226	22.342	22.012	21.951							22.208	22.076	22.296	22.418	22.549	22.546							22.473	22.427	22.412						23.441	23.41	23.34	23.294							23.651	23.575	23.419	23.596
		40.4	22.131	22.009	22.208	22.339	22.012	21.954							22.211	22.058	22.302	22.415	22.552	22.546							22.482	22.376	22.414						23.437	23.41	23.34	23.303							23.654	23.572	23.413	23.587
		40.5	22.141	22.031	22.205	22.339	22.012	21.954							22.208	22.055	22.305	22.421	22.574	22.54							22.479	22.337	22.422						23.441	23.41	23.34	23.297							23.654	23.575	23.386	23.621
		40.6	22.137	22.031	22.208	22.342	22.015	21.948							22.205	22.058	22.299	22.418	22.571	22.546							22.451	22.398	22.413						23.441	23.407	23.312	23.322							23.648	23.575	23.383	23.618
		40.7	22.131	22.006	22.195	22.363	21.988	21.948							22.202	22.055	22.275	22.415	22.549	22.549							22.451	22.432	22.4						23.437	23.386	23.315	23.325							23.654	23.575	23.386	23.618
		40.8	22.128	22	22.202	22.363	21.997	21.948							22.195	22.055	22.272	22.421	22.552	22.546							22.454	22.398	22.405						23.437	23.392	23.315	23.325							23.654	23.569	23.395	23.624
		40.9	22.131	22.006	22.202	22.366	21.994	21.948							22.223	22.061	22.281	22.418	22.552	22.546							22.454	22.385	22.405						23.441	23.407	23.315	23.325							23.654	23.572	23.395	23.624
		41	22.107	22.003	22.205	22.366	21.973	21.976							22.232	22.058	22.299	22.467	22.58	22.568							22.454	22.411	22.401						23.437	23.404	23.315	23.328							23.63	23.572	23.398	23.642
		41.1	22.107	22.006	22.198	22.366	21.967	21.976							22.226	22.058	22.302	22.467	22.574	22.577							22.479	22.425	22.389						23.462	23.407	23.315	23.297							23.63	23.569	23.389	23.642
		41.2	22.134	21.982	22.205	22.394	21.97	21.973							22.205	22.058	22.33	22.47	22.577	22.546							22.479	22.406	22.379						23.462	23.404	23.315	23.297							23.63	23.575	23.41	23.642
		41.3	22.134	21.982	22.198	22.394	21.973	21.951							22.202	22.052	22.324	22.467	22.574	22.546							22.479	22.426	22.403						23.465	23.407	23.337	23.297							23.627	23.569	23.425	23.639
		41.4	22.137	21.982	22.223	22.391	21.973	21.948							22.18	22.055	22.327	22.461	22.577	22.546							22.473	22.38	22.404						23.468	23.407	23.334	23.294							23.633	23.572	23.419	23.642
		41.5	22.128	21.979	22.223	22.418	21.994	21.948							22.18	22.058	22.372	22.464	22.574	22.571							22.47	22.402	22.417						23.465	23.407	23.337	23.303							23.636	23.569	23.413	23.669
		41.6	22.131	21.985	22.226	22.418	21.997	21.951							22.186	22.055	22.369	22.467	22.571	22.568							22.467	22.375	22.417						23.434	23.404	23.322	23.325							23.63	23.572	23.413	23.663
		41.7	22.107	22.006	22.305	22.412	21.991	21.951							22.18	22.055	22.372	22.464	22.543	22.546							22.473	22.401	22.427						23.437	23.41	23.312	23.322							23.633	23.569	23.437	23.666
		41.8	22.107	22.006	22.305	22.415	21.988	21.948							22.177	22.055	22.375	22.464	22.556	22.546							22.494	22.388	22.435						23.437	23.407	23.315	23.325							23.633	23.575	23.437	23.666
		41.9	22.128	22.006	22.327	22.418	21.994	21.954							22.18	22.083	22.372	22.467	22.556	22.549							22.5	22.386	22.446						23.444	23.38	23.315	23.322							23.63	23.578	23.441	23.663
		42	22.134	21.985	22.327	22.388	21.994	21.951							22.18	22.079	22.369	22.488	22.522	22.528							22.497	22.386	22.438						23.441	23.38	23.306	23.322							23.627	23.575	23.437	23.691
		42.1	22.131	21.985	22.318	22.388	22.003	21.954							22.18	22.083	22.369	22.485	22.525	22.522							22.5	22.383	22.434						23.444	23.383	23.334	23.3							23.636	23.575	23.441	23.688
		42.2	22.156	21.954	22.299	22.412	21.994	21.945							22.18	22.079	22.397	22.467	22.552	22.54							22.497	22.394	22.426						23.441	23.383	23.334	23.294							23.627	23.569	23.392	23.666
		42.3	22.153	21.954	22.299	22.409	21.997	21.948							22.183	22.083	22.4	22.464	22.549	22.549							22.47	22.402	22.425						23.45	23.38	23.337	23.3							23.627	23.563	23.392	23.669
		42.4	22.153	21.964	22.321	22.415	21.994	21.951							22.18	22.083	22.397	22.464	22.549	22.549							22.476	22.387	22.418						23.437	23.38	23.34	23.3							23.627	23.575	23.395	23.663
		42.5	22.162	21.96	22.327	22.415	22.015	21.924							22.183	22.083	22.348	22.44	22.577	22.571							22.47	22.388	22.417						23.437	23.383	23.346	23.3							23.63	23.575	23.395	23.66
		42.6	22.153	21.96	22.327	22.418	22.009	21.921							22.186	22.079	22.345	22.44	22.574	22.568							22.491	22.355	22.423						23.444	23.38	23.389	23.279							23.63	23.575	23.395	23.666
		42.7	22.131	21.96	22.33	22.415	22.009	21.921							22.165	22.076	22.375	22.464	22.574	22.549							22.494	22.408	22.424						23.447	23.376	23.383	23.27							23.633	23.572	23.392	23.666
		42.8	22.131	21.957	22.333	22.421	22.012	21.973							22.153	22.079	22.379	22.464	22.571	22.543							22.521	22.398	22.422						23.41	23.386	23.386	23.3							23.636	23.572	23.392	23.666
		42.9	22.128	21.957	22.324	22.418	22.018	21.97							22.156	22.104	22.372	22.467	22.571	22.543							22.521	22.362	22.424						23.413	23.38	23.389	23.297							23.627	23.572	23.389	23.666
		43	22.131	21.982	22.324	22.394	22.034	21.948							22.156	22.107	22.394	22.418	22.598	22.522							22.525	22.367	22.441						23.41	23.383	23.386	23.297							23.633	23.575	23.383	23.663
		43.1	22.134	21.982	22.321	22.388	22.037	21.951							22.159	22.101	22.397	22.418	22.595	22.522							22.479	22.424	22.45						23.41	23.376	23.392	23.297							23.633	23.572	23.386	23.666
		43.2	22.107	21.939	22.253	22.363	22.009	21.951							22.183	22.104	22.382	22.415	22.577	22.571							22.476	22.419	22.429						23.407	23.38	23.38	23.3							23.639	23.578	23.364	23.663
		43.3	22.107	21.933	22.25	22.363	22.012	21.948							22.174	22.11	22.379	22.421	22.571	22.571							22.497	22.392	22.445						23.416	23.38	23.383	23.306							23.627	23.547	23.37	23.666
		43.4	22.107	21.936	22.25	22.366	22.018	21.942							22.156	22.107	22.372	22.418	22.577	22.574							22.506	22.395	22.433						23.413	23.383	23.386	23.3							23.633	23.547	23.367	23.663
		43.5	22.107	21.912	22.256	22.366	22.021	21.945							22.159	22.101	22.348	22.415	22.559	22.574							22.5	22.378	22.426						23.413	23.386	23.389	23.303							23.636	23.547	23.337	23.691
		43.6	22.107	21.915	22.25	22.36	22.021	21.957							22.159	22.104	22.351	22.415	22.552	22.568							22.476	22.383	22.419						23.419	23.38	23.38	23.276							23.627	23.553	23.34	23.694
		43.7	22.156	21.93	22.205	22.394	22.012	21.951							22.159	22.079	22.351	22.424	22.574	22.574							22.476	22.383	22.405						23.419	23.386	23.383	23.276							23.627	23.547	23.364	23.688
		43.8	22.159	21.939	22.198	22.391	22.018	21.948							22.159	22.083	22.345	22.418	22.571	22.571							22.451	22.366	22.4						23.444	23.386	23.389	23.303							23.63	23.547	23.367	23.691
		43.9	22.131	21.933	22.177	22.391	22.015	21.948							22.153	22.079	22.342	22.418	22.571	22.574							22.451	22.397	22.412						23.437	23.431	23.386	23.297							23.63	23.547	23.367	23.685
		44	22.137	21.933	22.18	22.391	22.04	21.948							22.156	22.086	22.345	22.369	22.525	22.549							22.454	22.375	22.407						23.444	23.428	23.38	23.303							23.633	23.55	23.34	23.66
		44.1	22.137	21.933	22.177	22.397	22.04	21.954							22.159	22.079	22.345	22.372	22.528	22.54							22.451	22.395	22.419						23.419	23.425	23.386	23.318							23.63	23.547	23.343	23.663
		44.2	22.11	21.957	22.202	22.388	21.988	21.948							22.153	22.076	22.369	22.397	22.525	22.528							22.448	22.434	22.419						23.413	23.428	23.383	23.318							23.63	23.553	23.37	23.669
		44.3	22.11	21.96	22.202	22.388	22	21.954							22.156	22.076	22.366	22.397	22.525	22.522							22.473	22.397	22.421						23.41	23.425	23.407	23.322							23.624	23.526	23.364	23.666
		44.4	22.089	21.957	22.195	22.388	21.994	21.951							22.159	22.079	22.369	22.394	22.525	22.525							22.467	22.366	22.435						23.419	23.431	23.413	23.328							23.627	23.532	23.367	23.663
		44.5	22.089	21.96	22.205	22.366	21.997	21.979							22.159	22.079	22.421	22.421	22.452	22.543							22.47	22.396	22.435						23.419	23.437	23.413	23.325							23.633	23.526	23.34	23.669
		44.6	22.086	21.957	22.202	22.366	21.991	21.97							22.153	22.076	22.421	22.415	22.452	22.546							22.436	22.386	22.434						23.444	23.431	23.392	23.349							23.633	23.553	23.337	23.663
		44.7	22.107	21.982	22.205	22.391	22.018	21.97							22.153	22.086	22.375	22.415	22.458	22.571							22.433	22.411	22.436						23.437	23.434	23.383	23.352							23.602	23.55	23.34	23.639
		44.8	22.104	21.979	22.205	22.385	22.021	21.976							22.156	22.079	22.379	22.418	22.452	22.568							22.415	22.404	22.448						23.437	23.428	23.361	23.343							23.605	23.557	23.34	23.642
		44.9	22.11	21.982	22.226	22.394	22.018	21.976							22.156	22.079	22.375	22.418	22.452	22.577							22.412	22.391	22.441						23.437	23.425	23.358	23.343							23.608	23.55	23.337	23.642
		45	22.107	21.979	22.226	22.391	22.015	22							22.15	22.086	22.4	22.44	22.406	22.571							22.415	22.413	22.443						23.437	23.422	23.361	23.343							23.627	23.553	23.315	23.618
		45.1	22.107	21.979	22.223	22.388	22.012	22							22.156	22.076	22.4	22.437	22.403	22.571							22.43	22.4	22.445						23.441	23.425	23.383	23.37							23.627	23.572	23.318	23.621
		45.2	22.134	22.025	22.275	22.394	22.04	22.003							22.15	22.079	22.4	22.44	22.43	22.568							22.439	22.419	22.431						23.437	23.431	23.383	23.373							23.633	23.575	23.343	23.593
		45.3	22.131	22.031	22.272	22.394	22.043	22							22.156	22.076	22.397	22.443	22.43	22.571							22.436	22.404	22.437						23.437	23.428	23.361	23.367							23.633	23.578	23.343	23.593
		45.4	22.128	22.037	22.272	22.391	22.046	22							22.18	22.073	22.397	22.44	22.43	22.571							22.433	22.419	22.439						23.441	23.431	23.361	23.373							23.63	23.572	23.337	23.59
		45.5	22.134	22.055	22.275	22.391	22.025	22.006							22.177	22.076	22.397	22.437	22.421	22.571							22.445	22.425	22.437						23.431	23.437	23.361	23.37							23.633	23.575	23.337	23.566
		45.6	22.125	22.052	22.278	22.397	22.021	22.003							22.174	22.086	22.397	22.44	22.421	22.571							22.467	22.402	22.427						23.465	23.428	23.361	23.367							23.633	23.602	23.337	23.569
		45.7	22.104	22.028	22.299	22.394	22.018	22							22.198	22.083	22.394	22.446	22.427	22.549							22.47	22.4	22.424						23.462	23.425	23.358	23.373							23.657	23.599	23.315	23.593
		45.8	22.11	22.028	22.299	22.391	22.021	21.976							22.198	22.079	22.397	22.449	22.43	22.549							22.448	22.381	22.427						23.459	23.434	23.355	23.367							23.654	23.575	23.318	23.593
		45.9	22.107	22.031	22.302	22.391	22.018	21.973							22.205	22.079	22.397	22.44	22.427	22.549							22.442	22.394	22.427						23.465	23.428	23.358	23.37							23.66	23.569	23.312	23.596
		46	22.131	22.052	22.302	22.388	22.021	21.97							22.198	22.083	22.4	22.461	22.485	22.598							22.454	22.355	22.414						23.462	23.422	23.361	23.367							23.654	23.578	23.337	23.599
		46.1	22.134	22.052	22.302	22.391	22.018	21.973							22.198	22.076	22.397	22.464	22.47	22.595							22.479	22.391	22.432						23.441	23.428	23.358	23.352							23.651	23.578	23.343	23.593
		46.2	22.128	22.052	22.299	22.391	22.015	21.976							22.229	22.058	22.375	22.473	22.452	22.623							22.473	22.399	22.439						23.444	23.428	23.355	23.349							23.627	23.578	23.34	23.593
		46.3	22.131	22.058	22.296	22.385	22.015	21.985							22.229	22.052	22.379	22.461	22.452	22.623							22.479	22.401	22.432						23.441	23.431	23.355	23.37							23.633	23.572	23.34	23.596
		46.4	22.156	22.046	22.247	22.391	22.018	21.976							22.223	22.049	22.372	22.467	22.449	22.62							22.479	22.402	22.436						23.434	23.456	23.358	23.367							23.633	23.575	23.34	23.599
		46.5	22.159	22.055	22.244	22.385	22.015	21.976							22.226	22.058	22.397	22.464	22.528	22.571							22.476	22.398	22.43						23.437	23.456	23.364	23.373							23.627	23.578	23.346	23.596
		46.6	22.153	22.055	22.253	22.394	22.018	21.976							22.223	22.055	22.397	22.464	22.528	22.574							22.476	22.374	22.428						23.437	23.453	23.355	23.349							23.618	23.578	23.34	23.59
		46.7	22.147	22.028	22.284	22.412	22.018	21.97							22.223	22.052	22.391	22.47	22.525	22.568							22.473	22.4	22.404						23.431	23.428	23.349	23.343							23.602	23.578	23.364	23.596
		46.8	22.156	22.031	22.278	22.418	22.018	21.976							22.232	22.052	22.394	22.464	22.519	22.568							22.473	22.391	22.401						23.389	23.425	23.361	23.346							23.605	23.602	23.364	23.596
		46.9	22.134	22.031	22.25	22.412	22.015	21.976							22.229	22.055	22.4	22.467	22.525	22.571							22.47	22.409	22.393						23.395	23.425	23.355	23.346							23.605	23.599	23.364	23.596
		47	22.134	22.055	22.25	22.418	21.973	21.973							22.226	22.058	22.397	22.44	22.528	22.565							22.476	22.402	22.382						23.389	23.431	23.355	23.343							23.605	23.605	23.37	23.593
		47.1	22.134	22.058	22.253	22.409	21.97	21.973							22.229	22.052	22.403	22.44	22.525	22.568							22.47	22.402	22.385						23.367	23.431	23.358	23.346							23.602	23.572	23.364	23.599
		47.2	22.128	22.052	22.205	22.391	21.976	21.973							22.226	22.025	22.424	22.464	22.525	22.577							22.473	22.399	22.4						23.364	23.431	23.358	23.349							23.633	23.575	23.361	23.569
		47.3	22.134	22.055	22.202	22.388	21.97	21.97							22.223	22.031	22.415	22.464	22.525	22.568							22.473	22.363	22.402						23.34	23.428	23.383	23.37							23.627	23.569	23.364	23.572
		47.4	22.128	22.058	22.232	22.391	21.97	21.973							22.205	22.052	22.427	22.464	22.522	22.574							22.479	22.405	22.413						23.346	23.425	23.38	23.37							23.63	23.581	23.364	23.569
		47.5	22.131	22.031	22.229	22.388	21.988	21.997							22.205	22.058	22.394	22.467	22.519	22.519							22.476	22.419	22.424						23.346	23.422	23.38	23.37							23.636	23.578	23.386	23.593
		47.6	22.131	22.028	22.229	22.391	21.997	21.997							22.198	22.055	22.394	22.464	22.525	22.525							22.445	22.436	22.426						23.318	23.422	23.358	23.367							23.63	23.575	23.38	23.596
		47.7	22.137	22.052	22.226	22.391	21.991	21.997							22.198	22.083	22.443	22.47	22.495	22.519							22.448	22.39	22.431						23.315	23.431	23.361	23.373							23.627	23.578	23.364	23.621
		47.8	22.134	22.055	22.226	22.388	22	22.021							22.198	22.073	22.433	22.47	22.501	22.525							22.473	22.419	22.427						23.294	23.428	23.383	23.395							23.627	23.572	23.364	23.618
		47.9	22.131	22.058	22.229	22.391	21.994	22.021							22.205	22.073	22.443	22.467	22.504	22.522							22.47	22.408	22.444						23.291	23.404	23.386	23.395							23.627	23.572	23.364	23.627
		48	22.128	22.058	22.229	22.391	22.021	21.994							22.208	22.079	22.47	22.464	22.479	22.525							22.47	22.425	22.428						23.288	23.404	23.38	23.395							23.605	23.575	23.364	23.621
		48.1	22.122	22.052	22.226	22.391	22.018	21.997							22.202	22.079	22.467	22.461	22.473	22.522							22.445	22.402	22.413						23.264	23.407	23.355	23.367							23.599	23.599	23.358	23.615
		48.2	22.107	22.058	22.25	22.369	21.988	21.997							22.18	22.125	22.421	22.443	22.501	22.522							22.448	22.402	22.413						23.27	23.41	23.358	23.367							23.611	23.605	23.364	23.569
		48.3	22.107	22.055	22.247	22.36	21.994	21.997							22.18	22.125	22.421	22.443	22.495	22.528							22.442	22.389	22.413						23.267	23.41	23.383	23.34							23.608	23.627	23.364	23.572
		48.4	22.104	22.055	22.302	22.363	21.994	21.997							22.15	22.101	22.421	22.443	22.504	22.519							22.445	22.413	22.412						23.27	23.413	23.376	23.346							23.608	23.627	23.361	23.572
		48.5	22.113	22.073	22.302	22.366	22.021	21.997							22.15	22.104	22.397	22.44	22.424	22.543							22.454	22.41	22.412						23.267	23.41	23.383	23.346							23.581	23.624	23.367	23.572
		48.6	22.11	22.073	22.296	22.363	22.018	22							22.153	22.101	22.391	22.44	22.421	22.546							22.451	22.349	22.426						23.27	23.404	23.413	23.34							23.578	23.608	23.358	23.569
		48.7	22.083	22.034	22.321	22.345	22.018	22							22.156	22.128	22.421	22.467	22.406	22.546							22.439	22.373	22.424						23.27	23.428	23.398	23.349							23.602	23.599	23.386	23.572
		48.8	22.083	22.031	22.318	22.345	22.021	22							22.15	22.128	22.424	22.467	22.403	22.546							22.427	22.396	22.435						23.273	23.431	23.386	23.322							23.611	23.602	23.389	23.572
		48.9	22.083	22.031	22.345	22.339	22.021	22							22.174	22.128	22.415	22.461	22.403	22.543							22.427	22.395	22.44						23.273	23.456	23.383	23.325							23.608	23.602	23.389	23.563
		49	22.083	22.003	22.345	22.342	22.018	21.973							22.174	22.122	22.372	22.47	22.455	22.546							22.424	22.414	22.436						23.27	23.462	23.383	23.325							23.605	23.596	23.386	23.596
		49.1	22.086	22.009	22.348	22.339	22.021	21.979							22.174	22.125	22.372	22.458	22.455	22.54							22.427	22.429	22.418						23.291	23.456	23.383	23.318							23.605	23.602	23.386	23.593
		49.2	22.086	21.979	22.369	22.342	22.018	21.973							22.171	22.153	22.397	22.464	22.43	22.552							22.424	22.386	22.423						23.297	23.456	23.38	23.322							23.587	23.596	23.367	23.593
		49.3	22.083	21.982	22.375	22.345	22.021	21.982							22.177	22.153	22.397	22.47	22.427	22.549							22.427	22.39	22.417						23.291	23.453	23.376	23.325							23.581	23.605	23.361	23.599
		49.4	22.055	21.982	22.348	22.339	22.015	21.97							22.205	22.15	22.397	22.467	22.427	22.552							22.421	22.417	22.423						23.291	23.428	23.38	23.322							23.584	23.599	23.361	23.596
		49.5	22.055	21.96	22.351	22.342	21.994	21.979							22.202	22.15	22.379	22.467	22.427	22.571							22.427	22.409	22.426						23.294	23.425	23.38	23.322							23.605	23.605	23.361	23.59
		49.6	22.055	21.957	22.345	22.339	21.994	21.973							22.202	22.147	22.375	22.47	22.43	22.571							22.424	22.441	22.425						23.312	23.425	23.364	23.297							23.602	23.602	23.361	23.593
		49.7	22.055	21.939	22.324	22.342	21.973	21.976							22.205	22.128	22.351	22.495	22.433	22.592							22.424	22.409	22.425						23.315	23.431	23.358	23.3							23.602	23.599	23.361	23.563
		49.8	22.058	21.933	22.321	22.345	21.973	21.951							22.202	22.125	22.345	22.495	22.43	22.592							22.418	22.377	22.412						23.315	23.431	23.331	23.297							23.605	23.593	23.364	23.569
		49.9	22.064	21.933	22.293	22.342	21.973	21.954							22.177	22.15	22.345	22.488	22.433	22.592							22.421	22.427	22.427						23.312	23.422	23.334	23.294							23.605	23.599	23.364	23.569
		50	22.058	21.909	22.293	22.345	21.948	21.976							22.18	22.147	22.305	22.498	22.406	22.543							22.43	22.41	22.429						23.318	23.425	23.334	23.294							23.633	23.596	23.361	23.578
		50.1	22.061	21.915	22.296	22.336	21.942	21.973							22.177	22.147	22.296	22.491	22.403	22.549							22.448	22.336	22.437						23.343	23.428	23.328	23.297							23.63	23.578	23.367	23.572
		50.2	22.076	21.909	22.299	22.366	21.948	21.979							22.177	22.128	22.342	22.461	22.4	22.522							22.448	22.417	22.429						23.331	23.428	23.328	23.303							23.66	23.578	23.361	23.59
		50.3	22.089	21.918	22.296	22.366	21.945	22.003							22.177	22.122	22.348	22.467	22.397	22.525							22.448	22.414	22.418						23.34	23.425	23.306	23.346							23.657	23.55	23.358	23.602
		50.4	22.083	21.912	22.293	22.375	21.948	22							22.195	22.101	22.351	22.467	22.403	22.522							22.451	22.413	22.411						23.343	23.404	23.312	23.349							23.654	23.553	23.361	23.596
		50.5	22.086	21.915	22.296	22.366	21.927	21.973							22.208	22.098	22.375	22.464	22.43	22.498							22.448	22.404	22.42						23.34	23.404	23.309	23.352							23.676	23.547	23.367	23.618
		50.6	22.083	21.909	22.302	22.369	21.921	21.973							22.202	22.107	22.375	22.464	22.427	22.495							22.448	22.384	22.419						23.312	23.404	23.303	23.349							23.679	23.56	23.361	23.615
		50.7	22.101	21.954	22.302	22.388	21.948	21.979							22.198	22.104	22.345	22.467	22.403	22.498							22.442	22.417	22.403						23.318	23.41	23.303	23.349							23.657	23.547	23.334	23.587
		50.8	22.107	21.96	22.293	22.391	21.945	21.982							22.202	22.107	22.348	22.467	22.4	22.498							22.473	22.38	22.411						23.322	23.41	23.306	23.346							23.657	23.557	23.331	23.599
		50.9	22.11	21.957	22.299	22.388	21.951	21.979							22.177	22.104	22.351	22.461	22.406	22.488							22.476	22.396	22.415						23.318	23.358	23.306	23.352							23.66	23.557	23.331	23.59
		51	22.113	21.933	22.299	22.391	21.945	21.973							22.186	22.104	22.351	22.47	22.388	22.476							22.473	22.428	22.419						23.312	23.352	23.306	23.352							23.657	23.557	23.312	23.596
		51.1	22.101	21.933	22.296	22.391	21.942	21.973							22.18	22.101	22.348	22.464	22.382	22.47							22.467	22.427	22.418						23.312	23.358	23.328	23.322							23.654	23.553	23.309	23.596
		51.2	22.11	21.957	22.348	22.391	21.945	21.982							22.177	22.104	22.351	22.446	22.379	22.47							22.473	22.355	22.413						23.312	23.349	23.331	23.325							23.654	23.55	23.312	23.621
		51.3	22.107	21.954	22.348	22.388	21.945	21.951							22.18	22.107	22.354	22.446	22.375	22.47							22.473	22.43	22.414						23.315	23.358	23.334	23.328							23.657	23.529	23.306	23.618
		51.4	22.131	21.957	22.369	22.394	21.945	21.951							22.18	22.098	22.345	22.446	22.388	22.473							22.467	22.388	22.407						23.315	23.358	23.328	23.328							23.651	23.529	23.315	23.615
		51.5	22.131	22.006	22.372	22.415	21.951	21.951							22.177	22.104	22.345	22.443	22.354	22.495							22.476	22.431	22.396						23.315	23.361	23.331	23.322							23.654	23.529	23.337	23.639
		51.6	22.125	22.006	22.379	22.418	21.945	21.954							22.183	22.101	22.342	22.44	22.354	22.495							22.442	22.373	22.403						23.315	23.355	23.334	23.328							23.657	23.526	23.337	23.645
		51.7	22.128	22.006	22.372	22.415	21.942	21.954							22.177	22.101	22.351	22.44	22.409	22.47							22.445	22.376	22.404						23.312	23.361	23.334	23.325							23.657	23.529	23.358	23.618
		51.8	22.134	22.006	22.369	22.409	21.948	21.954							22.171	22.104	22.345	22.433	22.397	22.473							22.454	22.397	22.395						23.315	23.361	23.331	23.325							23.657	23.557	23.361	23.618
		51.9	22.125	22.006	22.4	22.409	21.948	21.951							22.177	22.107	22.351	22.443	22.4	22.47							22.445	22.415	22.417						23.315	23.38	23.331	23.325							23.654	23.557	23.352	23.618
		52	22.131	22.031	22.403	22.412	21.973	21.979							22.18	22.104	22.372	22.443	22.427	22.543							22.451	22.397	22.415						23.315	23.38	23.337	23.328							23.627	23.553	23.355	23.621
		52.1	22.125	22.031	22.394	22.409	21.973	21.982							22.177	22.101	22.375	22.446	22.427	22.543							22.448	22.386	22.423						23.309	23.38	23.334	23.325							23.63	23.553	23.364	23.618
		52.2	22.141	22.034	22.397	22.394	21.994	21.979							22.226	22.107	22.345	22.443	22.427	22.565							22.445	22.388	22.438						23.315	23.373	23.328	23.318							23.654	23.56	23.383	23.621
		52.3	22.131	22.028	22.4	22.391	22.003	21.957							22.223	22.101	22.351	22.443	22.424	22.574							22.448	22.403	22.441						23.337	23.38	23.328	23.297							23.651	23.557	23.386	23.618
		52.4	22.137	22.031	22.369	22.394	21.994	21.954							22.198	22.104	22.351	22.443	22.43	22.565							22.442	22.419	22.433						23.346	23.383	23.331	23.297							23.654	23.553	23.389	23.618
		52.5	22.134	22.049	22.375	22.418	22.021	21.979							22.202	22.095	22.305	22.467	22.485	22.62							22.442	22.363	22.427						23.334	23.383	23.331	23.297							23.66	23.557	23.383	23.618
		52.6	22.131	22.058	22.369	22.415	22.018	21.976							22.202	22.101	22.302	22.464	22.479	22.623							22.439	22.383	22.432						23.337	23.386	23.334	23.328							23.657	23.578	23.38	23.618
		52.7	22.131	22.086	22.351	22.394	22.025	21.979							22.198	22.107	22.281	22.467	22.498	22.62							22.451	22.413	22.424						23.337	23.373	23.337	23.325							23.663	23.578	23.386	23.636
		52.8	22.131	22.073	22.345	22.391	22.012	21.96							22.195	22.098	22.281	22.467	22.501	22.617							22.451	22.38	22.433						23.358	23.383	23.334	23.3							23.663	23.605	23.383	23.645
		52.9	22.134	22.076	22.327	22.394	22.025	21.954							22.198	22.101	22.275	22.464	22.498	22.623							22.442	22.41	22.432						23.358	23.407	23.331	23.3							23.663	23.602	23.386	23.648
		53	22.128	22.049	22.321	22.388	21.997	21.954							22.198	22.104	22.348	22.491	22.522	22.641							22.451	22.424	22.43						23.361	23.407	23.331	23.297							23.688	23.599	23.383	23.642
		53.1	22.131	22.052	22.327	22.391	22	21.957							22.192	22.101	22.354	22.491	22.528	22.641							22.473	22.398	22.443						23.361	23.398	23.334	23.322							23.676	23.608	23.386	23.642
		53.2	22.131	22.052	22.33	22.372	22.015	21.954							22.171	22.104	22.33	22.467	22.501	22.65							22.473	22.382	22.451						23.361	23.401	23.337	23.322							23.676	23.605	23.407	23.642
		53.3	22.128	22.052	22.324	22.369	22.028	21.979							22.171	22.101	22.324	22.47	22.498	22.644							22.442	22.42	22.453						23.361	23.404	23.309	23.322							23.672	23.608	23.404	23.639
		53.4	22.131	22.055	22.324	22.363	22.018	21.982							22.147	22.079	22.33	22.47	22.501	22.647							22.448	22.375	22.459						23.361	23.401	23.303	23.325							23.672	23.602	23.413	23.642
		53.5	22.128	22.049	22.324	22.366	22.043	21.994							22.156	22.076	22.348	22.491	22.522	22.641							22.448	22.415	22.458						23.361	23.404	23.306	23.318							23.651	23.611	23.383	23.645
		53.6	22.128	22.046	22.324	22.363	22.043	21.997							22.153	22.07	22.345	22.488	22.522	22.647							22.473	22.434	22.464						23.361	23.407	23.306	23.325							23.654	23.602	23.383	23.636
		53.7	22.125	22.055	22.342	22.369	22.067	22							22.192	22.052	22.324	22.488	22.528	22.623							22.467	22.41	22.463						23.355	23.38	23.306	23.325							23.651	23.599	23.386	23.663
		53.8	22.131	22.049	22.345	22.369	22.07	22.031							22.202	22.052	22.33	22.488	22.525	22.62							22.451	22.389	22.454						23.358	23.38	23.309	23.325							23.651	23.608	23.386	23.666
		53.9	22.134	22.058	22.318	22.369	22.064	22.028							22.202	22.046	22.321	22.491	22.531	22.62							22.448	22.446	22.449						23.352	23.401	23.309	23.325							23.651	23.602	23.383	23.666
		54	22.134	22.052	22.324	22.366	22.052	22.049							22.202	22.055	22.348	22.47	22.519	22.574							22.442	22.376	22.446						23.358	23.404	23.306	23.328							23.633	23.611	23.383	23.669
		54.1	22.128	22.055	22.324	22.36	22.046	22.052							22.198	22.055	22.345	22.464	22.525	22.571							22.473	22.405	22.451						23.364	23.41	23.331	23.294							23.636	23.578	23.38	23.663
		54.2	22.134	22.028	22.345	22.369	22.018	22.049							22.159	22.052	22.4	22.443	22.473	22.568							22.467	22.383	22.446						23.361	23.41	23.331	23.3							23.633	23.578	23.355	23.669
		54.3	22.128	22.028	22.342	22.366	22.025	22.046							22.15	22.046	22.394	22.446	22.476	22.562							22.473	22.4	22.447						23.34	23.404	23.334	23.303							23.633	23.584	23.361	23.666
		54.4	22.131	22.034	22.348	22.363	22.015	22.052							22.18	22.058	22.4	22.443	22.473	22.568							22.47	22.407	22.453						23.34	23.38	23.328	23.3							23.63	23.581	23.355	23.669
		54.5	22.125	22.009	22.348	22.375	21.994	22.052							22.171	22.055	22.446	22.415	22.409	22.574							22.464	22.419	22.459						23.346	23.383	23.325	23.3							23.605	23.584	23.358	23.666
		54.6	22.131	22.003	22.345	22.36	22	22.052							22.18	22.055	22.449	22.418	22.4	22.568							22.473	22.408	22.464						23.34	23.38	23.355	23.297							23.608	23.578	23.355	23.669
		54.7	22.134	22.003	22.369	22.391	21.997	22.046							22.177	22.052	22.427	22.44	22.357	22.571							22.467	22.37	22.446						23.334	23.404	23.358	23.303							23.633	23.584	23.383	23.642
		54.8	22.122	22.003	22.366	22.394	21.997	22.052							22.177	22.055	22.427	22.446	22.357	22.574							22.454	22.393	22.434						23.309	23.401	23.331	23.297							23.633	23.557	23.383	23.645
		54.9	22.128	22.003	22.375	22.391	21.991	22.052							22.205	22.028	22.418	22.443	22.36	22.574							22.439	22.371	22.434						23.312	23.407	23.331	23.3							23.63	23.553	23.38	23.642
		55	22.128	22.006	22.369	22.394	21.976	22.049							22.195	22.031	22.397	22.421	22.357	22.522							22.448	22.386	22.41						23.315	23.407	23.34	23.297							23.639	23.553	23.38	23.666
		55.1	22.134	22.006	22.375	22.391	21.973	22.052							22.198	22.031	22.4	22.412	22.354	22.519							22.448	22.403	22.406						23.312	23.401	23.334	23.303							23.624	23.56	23.383	23.666
		55.2	22.162	22.025	22.351	22.412	21.973	22.058							22.195	22.049	22.403	22.418	22.406	22.522							22.454	22.391	22.403						23.309	23.428	23.328	23.297							23.615	23.563	23.38	23.645
		55.3	22.159	22.031	22.342	22.415	21.973	22.073							22.202	22.052	22.397	22.424	22.4	22.522							22.445	22.392	22.396						23.312	23.431	23.346	23.294							23.608	23.532	23.383	23.639
		55.4	22.147	22.031	22.345	22.418	21.97	22.076							22.223	22.028	22.397	22.418	22.406	22.522							22.448	22.412	22.389						23.315	23.422	23.355	23.303							23.605	23.538	23.376	23.639
		55.5	22.131	22.028	22.348	22.391	21.948	22.021							22.223	22.028	22.372	22.415	22.412	22.47							22.445	22.42	22.379						23.309	23.431	23.361	23.3							23.633	23.535	23.404	23.645
		55.6	22.128	22.031	22.345	22.394	21.948	22.025							22.22	22.028	22.369	22.415	22.403	22.473							22.448	22.406	22.382						23.312	23.422	23.355	23.276							23.624	23.532	23.404	23.645
		55.7	22.153	22.012	22.345	22.412	21.96	22.031							22.177	22.028	22.397	22.415	22.409	22.525							22.445	22.375	22.374						23.306	23.453	23.355	23.276							23.627	23.538	23.352	23.615
		55.8	22.162	22.012	22.348	22.412	21.97	22.025							22.177	22.021	22.397	22.418	22.403	22.522							22.448	22.381	22.381						23.312	23.447	23.404	23.303							23.627	23.532	23.358	23.618
		55.9	22.156	22.003	22.342	22.418	21.967	22.025							22.177	22.052	22.397	22.421	22.412	22.522							22.451	22.413	22.381						23.309	23.428	23.407	23.3							23.63	23.526	23.355	23.615
		56	22.156	22.034	22.348	22.391	21.951	21.979							22.18	22.049	22.421	22.418	22.403	22.537							22.445	22.426	22.375						23.306	23.425	23.407	23.3							23.63	23.526	23.358	23.645
		56.1	22.153	22.028	22.348	22.397	21.948	21.973							22.174	22.049	22.412	22.418	22.415	22.546							22.427	22.413	22.375						23.358	23.419	23.38	23.306							23.63	23.557	23.355	23.645
		56.2	22.177	22.031	22.345	22.394	21.945	21.976							22.229	22.052	22.394	22.437	22.382	22.537							22.424	22.387	22.375						23.352	23.444	23.376	23.3							23.651	23.553	23.373	23.639
		56.3	22.18	22.031	22.348	22.388	21.948	21.973							22.223	22.049	22.4	22.44	22.385	22.549							22.424	22.384	22.375						23.358	23.447	23.422	23.325							23.654	23.538	23.373	23.645
		56.4	22.156	22.028	22.324	22.388	21.951	21.97							22.223	22.049	22.397	22.443	22.382	22.546							22.424	22.412	22.369						23.361	23.447	23.425	23.331							23.657	23.535	23.376	23.645
		56.5	22.153	22.028	22.321	22.372	21.948	21.951							22.22	22.055	22.4	22.443	22.43	22.549							22.427	22.399	22.375						23.352	23.45	23.419	23.328							23.654	23.532	23.404	23.645
		56.6	22.156	22.028	22.327	22.366	21.945	21.951							22.22	22.052	22.4	22.446	22.43	22.549							22.424	22.432	22.378						23.358	23.453	23.398	23.331							23.657	23.532	23.401	23.642
		56.7	22.153	22.009	22.345	22.363	21.945	21.954							22.174	22.052	22.397	22.443	22.476	22.522							22.424	22.393	22.384						23.355	23.453	23.401	23.322							23.657	23.532	23.407	23.666
		56.8	22.156	22.009	22.348	22.363	21.948	21.93							22.174	22.055	22.394	22.443	22.479	22.528							22.424	22.396	22.394						23.352	23.456	23.407	23.325							23.657	23.557	23.404	23.669
		56.9	22.153	22	22.324	22.366	21.942	21.927							22.174	22.07	22.4	22.443	22.473	22.525							22.427	22.433	22.409						23.352	23.419	23.398	23.331							23.654	23.55	23.404	23.669
		57	22.162	22.003	22.33	22.342	22.021	21.927							22.177	22.076	22.4	22.443	22.482	22.577							22.427	22.414	22.394						23.364	23.425	23.401	23.322							23.651	23.557	23.404	23.648
		57.1	22.15	22.003	22.324	22.342	22.015	21.93							22.171	22.076	22.397	22.446	22.473	22.574							22.427	22.35	22.403						23.355	23.431	23.404	23.303							23.651	23.526	23.401	23.648
		57.2	22.134	21.988	22.321	22.348	21.997	21.93							22.198	22.055	22.449	22.44	22.403	22.525							22.427	22.414	22.402						23.358	23.447	23.398	23.3							23.672	23.526	23.407	23.666
		57.3	22.134	21.985	22.321	22.339	22	21.927							22.198	22.046	22.443	22.443	22.406	22.525							22.421	22.394	22.407						23.358	23.45	23.376	23.331							23.672	23.581	23.407	23.672
		57.4	22.125	21.982	22.327	22.345	21.991	21.933							22.202	22.073	22.449	22.443	22.406	22.525							22.424	22.371	22.431						23.358	23.453	23.376	23.322							23.676	23.587	23.407	23.669
		57.5	22.134	22.006	22.318	22.369	21.994	21.93							22.202	22.076	22.443	22.464	22.379	22.571							22.424	22.415	22.432						23.352	23.447	23.383	23.322							23.651	23.581	23.401	23.694
		57.6	22.125	22.006	22.33	22.366	21.997	21.933							22.198	22.076	22.44	22.47	22.382	22.574							22.445	22.403	22.435						23.352	23.45	23.38	23.325							23.654	23.578	23.407	23.691
		57.7	22.128	22.009	22.278	22.363	22	21.93							22.198	22.073	22.443	22.473	22.379	22.522							22.448	22.39	22.426						23.361	23.453	23.373	23.325							23.651	23.578	23.422	23.718
		57.8	22.131	22.006	22.275	22.366	21.994	21.927							22.202	22.076	22.446	22.464	22.388	22.525							22.424	22.405	22.433						23.361	23.453	23.355	23.306							23.654	23.581	23.425	23.718
		57.9	22.11	22.003	22.275	22.369	21.997	21.93							22.174	22.073	22.443	22.467	22.388	22.522							22.43	22.418	22.431						23.358	23.477	23.358	23.3							23.657	23.584	23.425	23.712
		58	22.107	21.982	22.272	22.369	22.025	21.927							22.177	22.083	22.498	22.488	22.357	22.519							22.427	22.388	22.444						23.355	23.474	23.352	23.297							23.654	23.584	23.428	23.7
		58.1	22.101	21.988	22.278	22.369	22.021	21.936							22.174	22.076	22.495	22.488	22.354	22.525							22.448	22.364	22.446						23.334	23.48	23.38	23.309							23.654	23.608	23.428	23.688
		58.2	22.128	21.982	22.25	22.369	22.021	21.93							22.18	22.098	22.464	22.495	22.388	22.525							22.448	22.387	22.442						23.328	23.477	23.373	23.294							23.654	23.599	23.407	23.712
		58.3	22.128	21.982	22.256	22.357	22.018	21.979							22.174	22.098	22.473	22.485	22.385	22.531							22.454	22.391	22.45						23.355	23.471	23.383	23.325							23.654	23.587	23.407	23.715
		58.4	22.147	21.982	22.202	22.366	22.012	21.979							22.174	22.101	22.476	22.491	22.382	22.525							22.451	22.406	22.435						23.361	23.45	23.376	23.325							23.654	23.584	23.41	23.712
		58.5	22.153	22.003	22.202	22.366	22.043	21.982							22.174	22.101	22.449	22.491	22.406	22.528							22.454	22.385	22.436						23.358	23.453	23.373	23.322							23.654	23.584	23.428	23.691
		58.6	22.153	22	22.202	22.369	22.043	21.976							22.177	22.104	22.443	22.488	22.403	22.525							22.494	22.382	22.431						23.361	23.447	23.38	23.325							23.66	23.602	23.428	23.688
		58.7	22.153	21.979	22.18	22.363	22.04	21.979							22.177	22.122	22.473	22.485	22.412	22.525							22.494	22.402	22.415						23.358	23.459	23.376	23.322							23.654	23.605	23.404	23.691
		58.8	22.156	21.979	22.171	22.369	22.043	22.003							22.18	22.125	22.476	22.488	22.403	22.522							22.473	22.428	22.414						23.352	23.45	23.355	23.328							23.657	23.581	23.407	23.694
		58.9	22.153	21.976	22.153	22.369	22.046	22							22.177	22.131	22.47	22.491	22.409	22.519							22.473	22.423	22.413						23.355	23.425	23.358	23.328							23.66	23.581	23.404	23.694
		59	22.156	21.979	22.156	22.391	21.994	22							22.171	22.125	22.449	22.488	22.427	22.525							22.473	22.398	22.415						23.349	23.434	23.355	23.322							23.639	23.581	23.401	23.682
		59.1	22.162	21.982	22.156	22.388	22	21.997							22.174	22.131	22.44	22.488	22.433	22.525							22.479	22.407	22.432						23.355	23.422	23.355	23.328							23.636	23.608	23.404	23.691
		59.2	22.159	21.982	22.205	22.391	21.994	22							22.153	22.15	22.449	22.513	22.455	22.549							22.476	22.419	22.43						23.361	23.45	23.352	23.328							23.636	23.602	23.431	23.645
		59.3	22.153	21.979	22.205	22.385	21.997	21.997							22.153	22.15	22.446	22.519	22.458	22.546							22.451	22.386	22.412						23.352	23.45	23.38	23.328							23.636	23.584	23.434	23.648
		59.4	22.177	21.976	22.223	22.391	21.997	22							22.174	22.153	22.446	22.516	22.458	22.546							22.448	22.396	22.412						23.355	23.425	23.383	23.325							23.633	23.587	23.431	23.645
		59.5	22.18	21.954	22.229	22.369	22	21.976							22.174	22.147	22.449	22.47	22.43	22.522							22.451	22.427	22.407						23.355	23.431	23.38	23.325							23.66	23.587	23.401	23.642
		59.6	22.18	21.954	22.229	22.36	21.994	21.973							22.174	22.141	22.44	22.464	22.44	22.516							22.451	22.411	22.408						23.38	23.425	23.383	23.349							23.651	23.59	23.404	23.639
		59.7	22.153	21.96	22.202	22.394	21.994	21.979							22.177	22.174	22.394	22.464	22.458	22.571							22.445	22.389	22.396						23.38	23.428	23.376	23.349							23.627	23.581	23.41	23.615
		59.8	22.156	21.954	22.202	22.391	21.994	21.979							22.18	22.171	22.4	22.467	22.458	22.574							22.448	22.392	22.396						23.383	23.422	23.358	23.352							23.63	23.557	23.404	23.621
		59.9	22.156	21.954	22.229	22.388	21.988	21.973							22.171	22.171	22.397	22.47	22.455	22.574							22.451	22.422	22.387						23.383	23.425	23.358	23.352							23.633	23.56	23.398	23.615
		60	22.159	22.006	22.226	22.391	21.997	22							22.171	22.177	22.372	22.473	22.485	22.574							22.451	22.438	22.378						23.38	23.428	23.355	23.346							23.66	23.56	23.392	23.624
		60.1	22.153	22.006	22.223	22.388	21.997	21.997							22.174	22.168	22.379	22.464	22.479	22.574							22.448	22.414	22.393						23.404	23.425	23.358	23.349							23.657	23.563	23.398	23.621
		60.2	22.153	22.006	22.247	22.415	22.046	22							22.144	22.113	22.397	22.473	22.504	22.574							22.448	22.429	22.391						23.404	23.431	23.352	23.346							23.66	23.557	23.38	23.596
		60.3	22.159	22.009	22.25	22.409	22.046	21.973							22.147	22.125	22.4	22.47	22.501	22.574							22.448	22.436	22.402						23.352	23.431	23.361	23.349							23.654	23.557	23.38	23.593
		60.4	22.147	22.003	22.302	22.418	22.034	21.979							22.15	22.128	22.4	22.467	22.504	22.574							22.448	22.41	22.4						23.358	23.425	23.352	23.343							23.654	23.557	23.383	23.596
		60.5	22.153	22.006	22.296	22.409	22.046	21.979							22.15	22.125	22.424	22.488	22.528	22.525							22.451	22.45	22.407						23.352	23.425	23.355	23.349							23.654	23.553	23.398	23.596
		60.6	22.162	22.009	22.293	22.418	22.043	21.979							22.147	22.125	22.424	22.488	22.528	22.528							22.448	22.433	22.427						23.404	23.431	23.352	23.349							23.657	23.557	23.398	23.593
		60.7	22.131	22.058	22.321	22.412	22.137	21.982							22.156	22.122	22.372	22.488	22.476	22.543							22.445	22.413	22.424						23.404	23.45	23.352	23.346							23.654	23.55	23.428	23.618
		60.8	22.134	22.052	22.324	22.418	22.141	21.997							22.156	22.122	22.369	22.498	22.473	22.546							22.476	22.482	22.439						23.404	23.453	23.355	23.373							23.657	23.532	23.425	23.618
		60.9	22.134	22.055	22.412	22.415	22.144	21.997							22.15	22.119	22.379	22.495	22.476	22.549							22.47	22.454	22.433						23.404	23.474	23.358	23.376							23.651	23.535	23.425	23.618
		61	22.131	22.034	22.418	22.421	22.263	22.025							22.15	22.125	22.421	22.491	22.476	22.571							22.479	22.462	22.416						23.407	23.477	23.352	23.373							23.682	23.532	23.422	23.645
		61.1	22.131	22.025	22.421	22.418	22.266	22.028							22.153	22.125	22.421	22.491	22.476	22.571							22.5	22.503	22.414						23.425	23.477	23.398	23.419							23.682	23.557	23.422	23.639
		61.2	22.134	22.052	22.47	22.446	22.455	22.025							22.174	22.101	22.443	22.498	22.507	22.598							22.497	22.48	22.426						23.422	23.526	23.401	23.422							23.685	23.557	23.474	23.666
		61.3	22.137	22.055	22.473	22.443	22.455	22.052							22.174	22.101	22.449	22.488	22.501	22.601							22.494	22.477	22.42						23.523	23.52	23.45	23.468							23.682	23.553	23.468	23.666
		61.4	22.131	22.049	22.54	22.446	22.455	22.052							22.147	22.101	22.446	22.495	22.507	22.598							22.506	22.478	22.42						23.529	23.575	23.453	23.474							23.685	23.56	23.477	23.666
		61.5	22.131	22.031	22.54	22.464	22.647	22.128							22.15	22.101	22.449	22.519	22.58	22.641							22.494	22.495	22.425						23.526	23.569	23.447	23.471							23.703	23.557	23.557	23.743
		61.6	22.131	22.031	22.543	22.464	22.647	22.122							22.159	22.092	22.446	22.516	22.571	22.653							22.497	22.495	22.436						23.553	23.569	23.502	23.538							23.706	23.611	23.55	23.737
		61.7	22.137	22.028	22.662	22.495	22.891	22.131							22.174	22.073	22.549	22.519	22.58	22.65							22.494	22.497	22.442						23.547	23.657	23.499	23.535							23.749	23.602	23.593	23.831
		61.8	22.137	22.034	22.662	22.495	22.888	22.22							22.171	22.083	22.543	22.522	22.58	22.647							22.549	22.527	22.439						23.666	23.669	23.596	23.663							23.752	23.605	23.59	23.84
		61.9	22.137	22.028	22.736	22.495	22.885	22.22							22.174	22.073	22.546	22.516	22.586	22.644							22.543	22.488	22.445						23.666	23.788	23.596	23.663							23.749	23.602	23.596	23.834
		62	22.134	22.012	22.742	22.495	23.157	22.296							22.174	22.07	22.543	22.522	22.601	22.644							22.546	22.473	22.444						23.669	23.782	23.599	23.663							23.804	23.608	23.663	23.929
		62.1	22.134	22.006	22.742	22.495	23.16	22.293							22.177	22.073	22.54	22.516	22.607	22.644							22.521	22.543	22.451						23.767	23.785	23.642	23.758							23.798	23.66	23.666	23.929
		62.2	22.128	22.012	22.885	22.546	23.419	22.299							22.177	22.079	22.592	22.525	22.696	22.69							22.515	22.531	22.442						23.761	23.935	23.645	23.758							23.846	23.654	23.81	24.084
		62.3	22.128	22	22.885	22.54	23.419	22.397							22.174	22.073	22.592	22.522	22.699	22.696							22.518	22.483	22.433						23.877	23.932	23.74	23.883							23.846	23.7	23.81	24.078
		62.4	22.137	22.006	22.983	22.546	23.422	22.391							22.174	22.07	22.592	22.516	22.705	22.696							22.518	22.537	22.45						23.889	24.097	23.743	23.88							23.843	23.703	23.813	24.078
		62.5	22.128	21.982	22.98	22.571	23.74	22.491							22.177	22.076	22.626	22.491	22.726	22.742							22.525	22.509	22.443						23.892	24.103	23.743	23.88							23.938	23.697	23.883	24.197
		62.6	22.131	21.982	22.983	22.571	23.746	22.488							22.186	22.073	22.623	22.491	22.726	22.745							22.497	22.534	22.455						24.042	24.1	23.862	24.002							23.941	23.782	23.883	24.2
		62.7	22.134	21.985	23.108	22.626	23.975	22.504							22.18	22.083	22.72	22.519	22.839	22.717							22.494	22.54	22.452						24.054	24.274	23.868	23.999							24.039	23.779	24.005	24.344
		62.8	22.134	21.982	23.102	22.617	23.969	22.577							22.183	22.079	22.717	22.522	22.842	22.72							22.476	22.512	22.456						24.203	24.271	23.981	24.1							24.045	23.856	24.002	24.344
		62.9	22.156	21.982	23.203	22.626	23.987	22.568							22.208	22.086	22.72	22.525	22.845	22.72							22.476	22.526	22.474						24.191	24.442	23.984	24.1							24.036	23.859	24.002	24.341
		63	22.156	21.985	23.203	22.644	24.228	22.656							22.205	22.086	22.769	22.519	22.867	22.745							22.476	22.512	22.492						24.194	24.442	23.984	24.097							24.112	23.846	24.149	24.463
		63.1	22.15	21.985	23.203	22.644	24.219	22.675							22.205	22.083	22.769	22.525	22.87	22.748							22.476	22.525	22.479						24.347	24.442	24.075	24.194							24.112	23.947	24.146	24.463
		63.2	22.128	21.964	23.325	22.696	24.46	22.672							22.202	22.086	22.787	22.552	22.968	22.739							22.47	22.535	22.479						24.338	24.588	24.081	24.194							24.213	23.941	24.271	24.628
		63.3	22.134	21.957	23.318	22.693	24.469	22.791							22.205	22.076	22.791	22.552	22.968	22.745							22.451	22.52	22.492						24.435	24.585	24.2	24.316							24.213	24.014	24.271	24.631
		63.4	22.18	21.954	23.395	22.699	24.472	22.784							22.229	22.076	22.791	22.546	22.964	22.742							22.445	22.54	22.491						24.442	24.75	24.21	24.313							24.216	24.014	24.271	24.631
		63.5	22.18	21.957	23.392	22.742	24.683	22.861							22.235	22.079	22.815	22.574	23.062	22.717							22.445	22.52	22.482						24.438	24.753	24.203	24.323							24.304	24.014	24.365	24.725
		63.6	22.18	21.964	23.395	22.739	24.664	22.864							22.226	22.083	22.815	22.574	23.059	22.723							22.457	22.584	22.479						24.567	24.747	24.347	24.438							24.307	24.081	24.368	24.725
		63.7	22.18	21.988	23.492	22.794	24.847	22.864							22.226	22.089	22.797	22.577	23.151	22.766							22.451	22.562	22.492						24.561	24.927	24.344	24.429							24.399	24.081	24.512	24.823
		63.8	22.177	21.985	23.489	22.797	24.844	22.928							22.22	22.073	22.794	22.574	23.157	22.769							22.427	22.572	22.5						24.68	24.921	24.442	24.53							24.399	24.179	24.506	24.826
		63.9	22.159	21.985	23.621	22.794	24.854	22.934							22.223	22.049	22.794	22.574	23.154	22.772							22.424	22.564	22.502						24.673	25.043	24.442	24.53							24.408	24.182	24.509	24.823
		64	22.156	21.964	23.624	22.842	25	22.986							22.232	22.046	22.794	22.577	23.227	22.748							22.427	22.528	22.498						24.67	25.037	24.438	24.53							24.509	24.185	24.609	24.942
		64.1	22.153	21.96	23.615	22.845	24.994	22.977							22.223	22.058	22.797	22.577	23.221	22.742							22.427	22.549	22.518						24.823	25.043	24.585	24.652							24.5	24.252	24.606	24.945
		64.2	22.162	21.988	23.685	22.873	25.168	22.986							22.189	22.055	22.791	22.577	23.267	22.769							22.421	22.567	22.538						24.817	25.183	24.588	24.652							24.6	24.258	24.725	25.046
		64.3	22.162	21.985	23.688	22.873	25.162	23.062							22.205	22.055	22.797	22.574	23.282	22.769							22.427	22.506	22.539						24.942	25.183	24.704	24.75							24.594	24.329	24.725	25.046
		64.4	22.159	21.991	23.788	22.87	25.162	23.059							22.202	22.018	22.8	22.571	23.279	22.766							22.43	22.535	22.536						24.936	25.336	24.704	24.747							24.591	24.332	24.731	25.043
		64.5	22.159	22.009	23.788	22.919	25.333	23.132							22.198	22.034	22.867	22.598	23.37	22.769							22.424	22.582	22.531						24.951	25.336	24.71	24.75							24.667	24.329	24.847	25.134
		64.6	22.159	22.009	23.788	22.919	25.339	23.132							22.195	22.031	22.87	22.592	23.37	22.766							22.427	22.56	22.525						25.043	25.33	24.829	24.844							24.667	24.38	24.847	25.137
		64.7	22.159	22.015	23.886	22.964	25.482	23.135							22.205	22.055	22.894	22.592	23.447	22.775							22.424	22.576	22.531						25.034	25.452	24.823	24.841							24.738	24.371	24.939	25.235
		64.8	22.162	22.012	23.883	22.968	25.485	23.203							22.195	22.049	22.888	22.598	23.447	22.775							22.436	22.616	22.515						25.159	25.449	24.951	24.957							24.738	24.454	24.945	25.235
		64.9	22.156	22.009	23.932	22.971	25.485	23.199							22.18	22.031	22.888	22.598	23.441	22.769							22.433	22.524	22.512						25.162	25.574	24.951	24.963							24.741	24.451	24.942	25.232
		65	22.165	22.034	23.932	22.998	25.604	23.257							22.177	22.025	22.87	22.598	23.517	22.772							22.43	22.617	22.525						25.165	25.574	24.951	24.963							24.835	24.454	25.046	25.302
		65.1	22.159	22.034	23.938	22.995	25.607	23.254							22.177	22.034	22.87	22.601	23.517	22.772							22.43	22.567	22.536						25.33	25.574	25.07	25.082							24.835	24.506	25.04	25.302
		65.2	22.159	22.034	23.984	23.044	25.748	23.254							22.177	22.009	22.891	22.598	23.541	22.8							22.427	22.564	22.531						25.333	25.711	25.067	25.079							24.908	24.496	25.11	25.403
		65.3	22.159	22.034	23.978	23.041	25.757	23.303							22.18	22.009	22.891	22.595	23.541	22.803							22.433	22.629	22.529						25.452	25.723	25.165	25.177							24.905	24.518	25.11	25.406
		65.4	22.153	22.037	24.078	23.044	25.748	23.306							22.18	22.003	22.891	22.598	23.541	22.794							22.427	22.61	22.534						25.455	25.836	25.168	25.18							24.908	24.521	25.113	25.403
		65.5	22.162	22.058	24.078	23.071	25.873	23.331							22.18	22.006	22.916	22.577	23.596	22.849							22.427	22.63	22.545						25.449	25.836	25.165	25.177							24.982	24.521	25.211	25.497
		65.6	22.162	22.061	24.075	23.068	25.873	23.325							22.183	22.003	22.913	22.577	23.593	22.852							22.396	22.585	22.551						25.595	25.839	25.269	25.278							24.985	24.6	25.214	25.497
		65.7	22.131	22.055	24.127	23.065	26.016	23.325							22.159	22.006	22.958	22.62	23.593	22.852							22.402	22.597	22.541						25.595	25.934	25.262	25.266							25.034	24.606	25.305	25.546
		65.8	22.137	22.061	24.127	23.065	26.016	23.373							22.156	22.006	22.961	22.629	23.587	22.858							22.436	22.609	22.537						25.717	25.934	25.336	25.369							25.027	24.625	25.305	25.546
		65.9	22.11	22.058	24.197	23.068	26.013	23.37							22.174	22.049	22.961	22.626	23.596	22.842							22.43	22.609	22.524						25.717	26.053	25.333	25.369							25.031	24.625	25.296	25.546
		66	22.116	22.058	24.197	23.114	26.16	23.428							22.183	22.058	23.038	22.623	23.642	22.87							22.424	22.58	22.529						25.711	26.062	25.342	25.366							25.101	24.625	25.421	25.644
		66.1	22.113	22.058	24.203	23.12	26.16	23.422							22.174	22.055	23.038	22.623	23.642	22.867							22.43	22.594	22.525						25.812	26.056	25.436	25.446							25.104	24.646	25.418	25.641
		66.2	22.137	22.061	24.255	23.117	26.282	23.431							22.202	22.083	23.038	22.653	23.688	22.9							22.436	22.6	22.526						25.815	26.151	25.427	25.439							25.146	24.643	25.497	25.717
		66.3	22.134	22.058	24.249	23.126	26.282	23.45							22.202	22.076	23.038	22.65	23.685	22.897							22.433	22.554	22.522						25.909	26.151	25.476	25.54							25.15	24.689	25.497	25.717
		66.4	22.113	22.061	24.323	23.123	26.279	23.453							22.198	22.079	23.035	22.647	23.691	22.9							22.43	22.58	22.54						25.906	26.248	25.476	25.543							25.146	24.692	25.494	25.717
		66.5	22.11	22.037	24.323	23.148	26.382	23.505							22.205	22.079	23.035	22.675	23.734	22.943							22.43	22.593	22.551						25.906	26.248	25.473	25.534							25.198	24.692	25.568	25.812
		66.6	22.113	22.037	24.329	23.148	26.385	23.502							22.205	22.079	23.041	22.672	23.734	22.946							22.406	22.623	22.554						26.035	26.251	25.574	25.641							25.198	24.774	25.568	25.812
		66.7	22.116	22.058	24.38	23.145	26.498	23.502							22.202	22.11	22.998	22.702	23.737	23.013							22.406	22.617	22.572						26.022	26.343	25.577	25.638							25.269	24.774	25.62	25.909
		66.8	22.122	22.067	24.371	23.151	26.495	23.541							22.205	22.101	22.995	22.705	23.737	23.016							22.427	22.58	22.562						26.123	26.349	25.65	25.687							25.269	24.835	25.616	25.906
		66.9	22.147	22.055	24.399	23.145	26.501	23.547							22.235	22.128	22.992	22.696	23.727	23.019							22.427	22.585	22.57						26.123	26.443	25.653	25.69							25.272	24.835	25.61	25.903
		67	22.137	22.037	24.402	23.166	26.59	23.605							22.232	22.131	23.059	22.702	23.761	23.047							22.43	22.597	22.572						26.123	26.437	25.647	25.687							25.317	24.832	25.714	25.983
		67.1	22.141	22.04	24.393	23.169	26.599	23.596							22.235	22.128	23.068	22.696	23.758	23.041							22.43	22.596	22.576						26.221	26.44	25.723	25.763							25.314	24.866	25.714	25.983
		67.2	22.11	22.04	24.451	23.175	26.721	23.605							22.208	22.174	23.038	22.696	23.807	23.041							22.427	22.611	22.584						26.221	26.562	25.72	25.757							25.391	24.857	25.815	26.08
		67.3	22.11	22.037	24.445	23.166	26.718	23.624							22.202	22.174	23.047	22.705	23.81	23.041							22.448	22.616	22.585						26.318	26.553	25.818	25.858							25.397	24.908	25.809	26.071
		67.4	22.11	22.034	24.515	23.172	26.709	23.627							22.208	22.177	23.038	22.702	23.81	23.044							22.448	22.642	22.581						26.321	26.657	25.818	25.854							25.385	24.915	25.815	26.077
		67.5	22.113	22.031	24.518	23.172	26.837	23.672							22.208	22.174	23.087	22.699	23.84	23.041							22.454	22.64	22.576						26.321	26.66	25.818	25.858							25.439	24.908	25.934	26.144
		67.6	22.107	22.046	24.524	23.175	26.843	23.676							22.208	22.174	23.083	22.702	23.828	23.044							22.451	22.638	22.586						26.395	26.654	25.897	25.952							25.439	24.954	25.934	26.151
		67.7	22.141	22.012	24.573	23.172	26.935	23.676							22.205	22.226	23.114	22.699	23.883	23.065							22.445	22.627	22.579						26.385	26.779	25.891	25.952							25.482	24.954	26.001	26.266
		67.8	22.137	22.015	24.573	23.175	26.932	23.721							22.208	22.226	23.114	22.705	23.886	23.062							22.451	22.631	22.602						26.489	26.779	25.989	26.05							25.488	25.006	26.007	26.273
		67.9	22.137	22.015	24.588	23.181	26.929	23.718							22.229	22.202	23.117	22.708	23.886	23.065							22.451	22.591	22.586						26.489	26.874	25.989	26.05							25.488	25.003	26.004	26.273
		68	22.137	22.015	24.591	23.175	27.057	23.752							22.226	22.202	23.141	22.723	23.859	23.068							22.454	22.62	22.593						26.486	26.874	25.989	26.05							25.555	25.006	26.053	26.343
		68.1	22.141	22.009	24.588	23.169	27.063	23.749							22.235	22.202	23.126	22.733	23.856	23.065							22.427	22.634	22.597						26.608	26.871	26.083	26.147							25.555	25.073	26.053	26.349
		68.2	22.159	22.015	24.637	23.151	27.127	23.743							22.253	22.183	23.135	22.729	23.88	23.044							22.427	22.642	22.605						26.605	26.965	26.086	26.144							25.604	25.073	26.123	26.419
		68.3	22.159	22.015	24.637	23.154	27.127	23.798							22.25	22.177	23.141	22.733	23.883	23.044							22.454	22.645	22.602						26.73	26.965	26.157	26.196							25.607	25.101	26.123	26.413
		68.4	22.162	22.009	24.683	23.148	27.127	23.795							22.232	22.177	23.138	22.726	23.886	23.044							22.451	22.633	22.61						26.727	27.063	26.163	26.196							25.607	25.098	26.117	26.41
		68.5	22.165	22.012	24.692	23.151	27.252	23.843							22.229	22.183	23.166	22.705	23.856	23.068							22.448	22.612	22.6						26.73	27.066	26.154	26.193							25.674	25.104	26.193	26.489
		68.6	22.162	22.012	24.689	23.151	27.249	23.84							22.226	22.18	23.16	22.702	23.865	23.065							22.43	22.617	22.59						26.828	27.069	26.227	26.263							25.681	25.143	26.193	26.483
		68.7	22.189	21.988	24.731	23.172	27.344	23.849							22.232	22.153	23.212	22.708	23.932	23.065							22.427	22.66	22.6						26.825	27.167	26.224	26.26							25.726	25.146	26.309	26.556
		68.8	22.189	21.997	24.738	23.178	27.341	23.868							22.229	22.159	23.215	22.705	23.941	23.062							22.448	22.628	22.594						26.944	27.164	26.279	26.337							25.726	25.146	26.312	26.556
		68.9	22.192	21.985	24.786	23.175	27.347	23.871							22.226	22.125	23.212	22.702	23.932	23.065							22.454	22.641	22.591						26.947	27.258	26.276	26.334							25.726	25.146	26.321	26.559
		69	22.186	21.988	24.786	23.227	27.42	23.895							22.232	22.131	23.215	22.705	23.929	23.071							22.451	22.624	22.591						26.941	27.261	26.276	26.337							25.772	25.146	26.392	26.624
		69.1	22.186	21.991	24.792	23.227	27.423	23.901							22.229	22.128	23.215	22.708	23.935	23.065							22.424	22.606	22.589						27.045	27.261	26.355	26.437							25.772	25.244	26.392	26.63
		69.2	22.192	21.994	24.835	23.224	27.466	23.898							22.25	22.137	23.264	22.702	23.907	23.062							22.427	22.666	22.587						27.045	27.359	26.349	26.434							25.818	25.241	26.437	26.703
		69.3	22.183	21.988	24.838	23.224	27.466	23.901							22.25	22.131	23.26	22.702	23.901	23.065							22.454	22.622	22.585						27.161	27.359	26.395	26.508							25.818	25.29	26.443	26.7
		69.4	22.192	21.988	24.86	23.224	27.463	23.895							22.256	22.125	23.257	22.711	23.907	23.065							22.445	22.65	22.586						27.164	27.46	26.392	26.505							25.821	25.287	26.44	26.7
		69.5	22.211	21.945	24.866	23.178	27.545	23.944							22.256	22.128	23.285	22.708	23.907	23.065							22.454	22.651	22.583						27.164	27.454	26.395	26.508							25.83	25.293	26.505	26.776
		69.6	22.211	21.939	24.866	23.181	27.545	23.944							22.256	22.131	23.288	22.705	23.904	23.068							22.448	22.644	22.592						27.307	27.457	26.477	26.575							25.827	25.336	26.508	26.776
		69.7	22.214	21.939	24.887	23.227	27.615	23.944							22.278	22.131	23.254	22.708	23.907	23.047							22.442	22.64	22.581						27.304	27.554	26.465	26.581							25.873	25.339	26.593	26.846
		69.8	22.214	21.939	24.887	23.221	27.615	23.947							22.284	22.131	23.264	22.702	23.904	23.044							22.448	22.668	22.595						27.457	27.554	26.517	26.605							25.879	25.415	26.584	26.846
		69.9	22.205	21.945	24.905	23.227	27.615	23.944							22.253	22.107	23.264	22.705	23.907	23.047							22.448	22.649	22.585						27.448	27.655	26.52	26.602							25.87	25.415	26.584	26.849
		70	22.217	21.918	24.905	23.23	27.692	23.969							22.253	22.11	23.209	22.702	23.935	22.995							22.451	22.594	22.58						27.457	27.646	26.523	26.602							25.925	25.415	26.624	26.898
		70.1	22.214	21.918	24.911	23.224	27.692	23.962							22.26	22.107	23.206	22.702	23.932	22.995							22.503	22.634	22.572						27.576	27.646	26.596	26.675							25.922	25.461	26.627	26.892
		70.2	22.214	21.893	24.963	23.279	27.783	23.972							22.253	22.107	23.285	22.72	23.956	23.016							22.506	22.649	22.567						27.582	27.762	26.59	26.669							25.97	25.461	26.703	26.968
		70.3	22.211	21.896	24.957	23.273	27.78	23.996							22.25	22.11	23.285	22.733	23.959	23.022							22.5	22.634	22.563						27.652	27.759	26.666	26.746							25.974	25.482	26.7	26.965
		70.4	22.192	21.893	24.988	23.273	27.783	23.996							22.26	22.11	23.285	22.729	23.956	23.019							22.5	22.62	22.571						27.646	27.887	26.666	26.752							25.967	25.485	26.7	26.965
		70.5	22.18	21.948	24.982	23.297	27.878	23.99							22.247	22.113	23.285	22.726	23.984	22.995							22.5	22.658	22.575						27.643	27.884	26.666	26.749							26.019	25.485	26.77	27.014
		70.6	22.186	21.939	24.985	23.297	27.881	23.996							22.253	22.104	23.282	22.726	23.981	22.992							22.503	22.661	22.585						27.744	27.89	26.736	26.825							26.019	25.537	26.776	27.014
		70.7	22.165	21.991	24.985	23.279	27.93	23.999							22.278	22.104	23.236	22.757	23.978	22.989							22.5	22.613	22.585						27.744	27.985	26.727	26.819							26.065	25.537	26.816	27.087
		70.8	22.162	21.991	24.982	23.273	27.93	24.045							22.278	22.107	23.233	22.751	23.981	22.998							22.503	22.609	22.594						27.817	27.985	26.834	26.917							26.065	25.604	26.831	27.09
		70.9	22.189	21.988	25.006	23.276	27.924	24.039							22.305	22.134	23.242	22.751	23.978	22.995							22.509	22.641	22.599						27.82	28.055	26.843	26.917							26.068	25.607	26.822	27.084
		71	22.186	21.988	25.009	23.328	28.003	24.097							22.305	22.131	23.233	22.751	24.002	22.974							22.509	22.638	22.603						27.817	28.058	26.837	26.913							26.141	25.604	26.898	27.136
		71.1	22.18	21.985	25.009	23.331	28.003	24.088							22.302	22.137	23.233	22.754	24.008	22.968							22.476	22.613	22.624						27.939	28.055	26.91	26.962							26.135	25.629	26.892	27.136
		71.2	22.189	22.015	25.037	23.331	28.098	24.088							22.308	22.11	23.26	22.757	24.054	22.971							22.479	22.678	22.628						27.939	28.134	26.907	26.962							26.187	25.629	26.947	27.182
		71.3	22.186	22.015	25.031	23.334	28.101	24.115							22.308	22.113	23.26	22.751	24.057	22.968							22.479	22.668	22.627						27.963	28.134	26.974	27.011							26.187	25.677	26.947	27.182
		71.4	22.192	22.015	25.079	23.331	28.101	24.118							22.305	22.11	23.26	22.754	24.054	22.971							22.479	22.667	22.632						27.966	28.207	26.978	27.011							26.187	25.671	26.947	27.185
		71.5	22.189	22.061	25.082	23.355	28.174	24.146							22.308	22.104	23.282	22.778	24.075	23.001							22.473	22.667	22.646						27.963	28.201	26.978	27.017							26.285	25.677	26.99	27.261
		71.6	22.189	22.064	25.082	23.352	28.171	24.142							22.296	22.104	23.285	22.784	24.078	23.001							22.476	22.653	22.659						28.012	28.204	27.075	27.112							26.282	25.699	26.987	27.261
		71.7	22.186	22.064	25.113	23.383	28.241	24.149							22.299	22.083	23.364	22.8	24.152	23.004							22.479	22.674	22.657						28.012	28.271	27.078	27.109							26.331	25.702	27.066	27.304
		71.8	22.189	22.064	25.101	23.38	28.241	24.17							22.302	22.079	23.358	22.803	24.155	22.995							22.473	22.661	22.665						28.082	28.275	27.151	27.188							26.328	25.748	27.063	27.307
		71.9	22.186	22.061	25.162	23.376	28.244	24.167							22.302	22.086	23.358	22.803	24.146	22.995							22.482	22.664	22.664						28.079	28.372	27.145	27.185							26.331	25.751	27.069	27.301
		72	22.192	22.11	25.156	23.389	28.314	24.216							22.296	22.086	23.355	22.806	24.173	23.016							22.476	22.644	22.673						28.085	28.375	27.148	27.182							26.373	25.751	27.136	27.377
		72.1	22.189	22.11	25.156	23.38	28.317	24.219							22.302	22.083	23.361	22.803	24.173	23.019							22.482	22.706	22.676						28.159	28.372	27.219	27.261							26.379	25.775	27.142	27.38
		72.2	22.189	22.107	25.177	23.358	28.387	24.213							22.302	22.079	23.383	22.827	24.2	23.047							22.479	22.67	22.684						28.156	28.418	27.213	27.249							26.422	25.775	27.213	27.429
		72.3	22.189	22.11	25.177	23.355	28.384	24.219							22.305	22.083	23.383	22.827	24.203	23.038							22.476	22.648	22.684						28.253	28.424	27.271	27.322							26.434	25.824	27.213	27.426
		72.4	22.189	22.116	25.18	23.355	28.384	24.216							22.327	22.083	23.383	22.827	24.191	23.041							22.479	22.658	22.696						28.253	28.494	27.267	27.328							26.425	25.818	27.213	27.423
		72.5	22.189	22.113	25.183	23.334	28.415	24.24							22.333	22.086	23.41	22.824	24.225	23.041							22.473	22.666	22.69						28.25	28.491	27.274	27.328							26.471	25.815	27.283	27.521
		72.6	22.177	22.119	25.189	23.331	28.415	24.24							22.333	22.086	23.404	22.827	24.219	23.044							22.479	22.677	22.701						28.305	28.491	27.341	27.353							26.48	25.845	27.274	27.527
		72.7	22.208	22.092	25.256	23.352	28.458	24.234							22.327	22.079	23.48	22.815	24.219	23.065							22.482	22.68	22.692						28.302	28.564	27.335	27.353							26.52	25.851	27.374	27.594
		72.8	22.208	22.089	25.259	23.355	28.464	24.265							22.33	22.079	23.483	22.806	24.222	23.065							22.476	22.656	22.7						28.4	28.561	27.441	27.399							26.52	25.851	27.377	27.594
		72.9	22.159	22.092	25.308	23.355	28.461	24.265							22.33	22.061	23.474	22.806	24.225	23.071							22.479	22.675	22.699						28.397	28.635	27.432	27.399							26.514	25.854	27.377	27.594
		73	22.159	22.095	25.305	23.306	28.525	24.261							22.327	22.052	23.474	22.803	24.222	23.117							22.479	22.681	22.692						28.397	28.635	27.435	27.396							26.55	25.848	27.423	27.67
		73.1	22.162	22.089	25.305	23.306	28.534	24.261							22.324	22.058	23.474	22.806	24.219	23.117							22.497	22.696	22.688						28.445	28.635	27.484	27.451							26.55	25.894	27.423	27.667
		73.2	22.162	22.098	25.33	23.282	28.555	24.271							22.308	22.061	23.459	22.803	24.271	23.111							22.503	22.654	22.692						28.442	28.711	27.484	27.444							26.578	25.897	27.53	27.744
		73.3	22.162	22.089	25.33	23.285	28.558	24.265							22.302	22.058	23.453	22.803	24.271	23.114							22.479	22.668	22.689						28.571	28.708	27.557	27.521							26.569	25.928	27.53	27.744
		73.4	22.159	22.079	25.378	23.282	28.558	24.271							22.302	22.086	23.462	22.806	24.277	23.117							22.476	22.693	22.686						28.571	28.781	27.56	27.524							26.566	25.919	27.521	27.74
		73.5	22.165	22.083	25.375	23.331	28.61	24.268							22.311	22.086	23.453	22.806	24.274	23.099							22.479	22.678	22.689						28.571	28.781	27.554	27.515							26.617	25.922	27.567	27.814
		73.6	22.168	22.073	25.372	23.325	28.613	24.271							22.305	22.089	23.453	22.806	24.271	23.09							22.479	22.666	22.685						28.647	28.781	27.609	27.545							26.611	25.949	27.573	27.817
		73.7	22.153	22.098	25.372	23.334	28.677	24.268							22.314	22.058	23.434	22.781	24.265	23.166							22.482	22.639	22.678						28.641	28.83	27.612	27.545							26.66	25.943	27.67	27.866
		73.8	22.144	22.107	25.381	23.331	28.683	24.289							22.305	22.061	23.428	22.781	24.268	23.169							22.479	22.675	22.684						28.714	28.827	27.631	27.588							26.666	25.97	27.67	27.863
		73.9	22.174	22.116	25.403	23.337	28.687	24.292							22.302	22.037	23.428	22.781	24.271	23.163							22.479	22.689	22.692						28.717	28.879	27.631	27.594							26.663	25.967	27.667	27.853
		74	22.165	22.134	25.4	23.386	28.702	24.316							22.311	22.037	23.48	22.778	24.319	23.218							22.482	22.659	22.682						28.714	28.882	27.631	27.597							26.712	25.961	27.722	27.936
		74.1	22.156	22.141	25.403	23.383	28.711	24.319							22.305	22.037	23.474	22.787	24.319	23.215							22.476	22.683	22.681						28.76	28.882	27.698	27.664							26.712	26.019	27.713	27.933
		74.2	22.144	22.137	25.449	23.434	28.751	24.319							22.287	22.086	23.456	22.784	24.295	23.236							22.476	22.664	22.678						28.757	28.949	27.704	27.661							26.74	26.016	27.762	27.985
		74.3	22.162	22.137	25.452	23.425	28.751	24.31							22.278	22.089	23.453	22.775	24.292	23.242							22.479	22.708	22.659						28.806	28.949	27.753	27.689							26.74	26.068	27.765	27.982
		74.4	22.159	22.147	25.47	23.428	28.757	24.319							22.293	22.034	23.456	22.787	24.292	23.236							22.476	22.681	22.663						28.809	29.004	27.753	27.692							26.74	26.065	27.762	27.985
		74.5	22.192	22.119	25.476	23.425	28.781	24.362							22.284	22.043	23.434	22.781	24.298	23.209							22.479	22.678	22.652						28.809	28.998	27.747	27.682							26.788	26.062	27.814	28.033
		74.6	22.189	22.119	25.47	23.431	28.772	24.365							22.281	22.04	23.434	22.781	24.292	23.218							22.46	22.671	22.662						28.882	28.995	27.777	27.759							26.788	26.111	27.814	28.036
		74.7	22.189	22.134	25.497	23.431	28.845	24.362							22.256	22.037	23.386	22.809	24.323	23.242							22.451	22.682	22.646						28.882	29.071	27.777	27.765							26.782	26.111	27.866	28.076
		74.8	22.195	22.131	25.497	23.431	28.851	24.362							22.26	22.037	23.383	22.803	24.323	23.236							22.451	22.69	22.646						28.925	29.068	27.802	27.832							26.788	26.163	27.856	28.082
		74.9	22.195	22.137	25.497	23.431	28.842	24.365							22.256	22.034	23.392	22.806	24.319	23.236							22.454	22.682	22.628						28.928	29.138	27.802	27.838							26.782	26.16	27.866	28.082
		75	22.195	22.11	25.5	23.483	28.876	24.408							22.26	22.034	23.413	22.809	24.347	23.239							22.46	22.686	22.628						28.937	29.144	27.798	27.832							26.828	26.163	27.93	28.128
		75.1	22.192	22.107	25.504	23.477	28.882	24.411							22.26	22.034	23.407	22.809	24.344	23.236							22.454	22.693	22.631						29.004	29.144	27.853	27.887							26.831	26.16	27.933	28.128
		75.2	22.168	22.11	25.473	23.48	28.949	24.411							22.284	22.061	23.431	22.809	24.344	23.242							22.454	22.67	22.65						28.998	29.196	27.85	27.881							26.883	26.16	27.985	28.128
		75.3	22.171	22.107	25.47	23.474	28.94	24.438							22.278	22.061	23.431	22.809	24.35	23.239							22.46	22.668	22.651						29.102	29.19	27.872	27.954							26.883	26.208	27.988	28.125
		75.4	22.162	22.113	25.5	23.477	28.946	24.435							22.284	22.034	23.428	22.806	24.347	23.239							22.46	22.684	22.639						29.095	29.26	27.878	27.957							26.88	26.208	27.985	28.131
		75.5	22.165	22.089	25.507	23.48	29.001	24.435							22.287	22.04	23.459	22.812	24.393	23.239							22.457	22.644	22.651						29.108	29.254	27.875	27.96							26.904	26.212	28.061	28.201
		75.6	22.159	22.092	25.5	23.474	29.001	24.432							22.284	22.04	23.462	22.806	24.396	23.236							22.476	22.692	22.671						29.15	29.266	27.951	28.003							26.901	26.212	28.058	28.201
		75.7	22.183	22.07	25.531	23.459	29.044	24.438							22.314	22.067	23.456	22.839	24.438	23.242							22.479	22.7	22.671						29.15	29.312	27.948	28.009							26.929	26.212	28.101	28.25
		75.8	22.186	22.079	25.531	23.453	29.047	24.435							22.305	22.058	23.459	22.836	24.445	23.239							22.485	22.673	22.672						29.196	29.312	28.027	28.079							26.926	26.236	28.101	28.247
		75.9	22.189	22.073	25.504	23.459	29.044	24.438							22.284	22.086	23.45	22.833	24.438	23.245							22.479	22.68	22.679						29.199	29.407	28.018	28.079							26.929	26.233	28.104	28.247
		76	22.186	22.067	25.507	23.41	29.068	24.46							22.281	22.086	23.462	22.806	24.414	23.215							22.479	22.657	22.688						29.196	29.407	28.012	28.079							26.953	26.233	28.152	28.299
		76.1	22.183	22.067	25.5	23.407	29.074	24.463							22.284	22.089	23.456	22.809	24.417	23.209							22.479	22.706	22.7						29.279	29.407	28.094	28.11							26.956	26.276	28.149	28.296
		76.2	22.217	22.073	25.507	23.389	29.12	24.463							22.29	22.061	23.434	22.809	24.393	23.218							22.479	22.685	22.716						29.263	29.453	28.088	28.107							27.005	26.276	28.195	28.345
		76.3	22.217	22.067	25.5	23.392	29.117	24.484							22.284	22.061	23.431	22.806	24.39	23.218							22.482	22.678	22.712						29.315	29.456	28.162	28.152							27.005	26.282	28.201	28.339
		76.4	22.226	22.067	25.5	23.383	29.117	24.493							22.263	22.083	23.431	22.809	24.39	23.224							22.482	22.688	22.714						29.318	29.507	28.165	28.152							26.996	26.279	28.201	28.345
		76.5	22.229	22.067	25.5	23.416	29.169	24.521							22.26	22.089	23.431	22.812	24.417	23.236							22.482	22.686	22.718						29.321	29.504	28.159	28.152							27.051	26.279	28.223	28.394
		76.6	22.217	22.061	25.5	23.416	29.166	24.521							22.263	22.089	23.428	22.809	24.417	23.242							22.503	22.7	22.722						29.391	29.507	28.22	28.198							27.057	26.285	28.22	28.391
		76.7	22.195	22.04	25.525	23.468	29.218	24.515							22.263	22.113	23.477	22.784	24.451	23.236							22.494	22.681	22.715						29.391	29.572	28.207	28.198							27.1	26.279	28.271	28.442
		76.8	22.198	22.046	25.522	23.465	29.214	24.561							22.26	22.11	23.48	22.784	24.438	23.245							22.525	22.673	22.73						29.462	29.575	28.284	28.268							27.103	26.324	28.275	28.439
		76.9	22.195	22.049	25.555	23.459	29.218	24.564							22.263	22.113	23.477	22.784	24.438	23.239							22.528	22.677	22.733						29.462	29.626	28.281	28.268							27.103	26.324	28.275	28.442
		77	22.189	22.07	25.555	23.437	29.242	24.567							22.26	22.11	23.48	22.787	24.49	23.242							22.528	22.703	22.744						29.468	29.623	28.284	28.271							27.142	26.328	28.299	28.513
		77.1	22.195	22.064	25.552	23.431	29.239	24.557							22.256	22.116	23.48	22.787	24.49	23.236							22.5	22.663	22.731						29.507	29.623	28.354	28.29							27.145	26.349	28.293	28.516
		77.2	22.22	22.046	25.626	23.48	29.291	24.564							22.26	22.113	23.483	22.815	24.466	23.239							22.5	22.702	22.732						29.514	29.694	28.354	28.296							27.197	26.352	28.342	28.564
		77.3	22.214	22.046	25.626	23.48	29.285	24.582							22.263	22.116	23.486	22.812	24.469	23.242							22.528	22.696	22.748						29.541	29.694	28.412	28.345							27.188	26.395	28.342	28.571
		77.4	22.241	22.049	25.65	23.486	29.288	24.588							22.26	22.104	23.486	22.809	24.463	23.239							22.525	22.661	22.741						29.541	29.745	28.409	28.348							27.191	26.401	28.342	28.561
		77.5	22.247	22.046	25.653	23.483	29.306	24.609							22.256	22.11	23.465	22.815	24.466	23.248							22.521	22.675	22.733						29.529	29.749	28.406	28.348							27.243	26.404	28.391	28.607
		77.6	22.244	22.052	25.653	23.477	29.309	24.612							22.26	22.11	23.459	22.815	24.466	23.239							22.503	22.688	22.73						29.602	29.745	28.427	28.418							27.24	26.453	28.391	28.61
		77.7	22.244	22.052	25.674	23.553	29.358	24.609							22.232	22.086	23.505	22.833	24.469	23.267							22.497	22.683	22.732						29.602	29.819	28.433	28.418							27.271	26.45	28.442	28.68
		77.8	22.238	22.046	25.671	23.553	29.358	24.634							22.232	22.083	23.508	22.833	24.466	23.27							22.503	22.683	22.737						29.63	29.813	28.455	28.467							27.264	26.471	28.442	28.677
		77.9	22.22	22.049	25.699	23.563	29.361	24.634							22.208	22.086	23.505	22.839	24.463	23.264							22.506	22.71	22.725						29.626	29.868	28.455	28.461							27.267	26.471	28.433	28.687
		78	22.214	22.046	25.696	23.538	29.407	24.634							22.208	22.086	23.535	22.833	24.487	23.291							22.506	22.694	22.717						29.633	29.865	28.455	28.467							27.267	26.471	28.485	28.732
		78.1	22.22	22.046	25.699	23.535	29.41	24.634							22.208	22.086	23.532	22.833	24.487	23.294							22.482	22.701	22.722						29.706	29.865	28.479	28.513							27.261	26.526	28.488	28.732
		78.2	22.198	22.049	25.745	23.563	29.456	24.637							22.232	22.083	23.581	22.864	24.515	23.318							22.473	22.67	22.724						29.7	29.935	28.476	28.506							27.292	26.517	28.537	28.781
		78.3	22.202	22.046	25.742	23.557	29.456	24.634							22.235	22.083	23.578	22.861	24.515	23.309							22.494	22.713	22.737						29.755	29.935	28.497	28.564							27.289	26.569	28.543	28.781
		78.4	22.195	22.046	25.748	23.563	29.459	24.634							22.232	22.11	23.581	22.858	24.515	23.309							22.5	22.674	22.727						29.749	30.008	28.503	28.552							27.292	26.569	28.54	28.781
		78.5	22.202	22.073	25.745	23.563	29.507	24.634							22.238	22.116	23.63	22.858	24.539	23.312							22.494	22.694	22.735						29.749	30.008	28.503	28.552							27.31	26.566	28.592	28.827
		78.6	22.198	22.064	25.748	23.56	29.504	24.631							22.235	22.113	23.624	22.858	24.536	23.312							22.476	22.676	22.743						29.803	30.008	28.525	28.58							27.313	26.614	28.583	28.827
		78.7	22.171	22.07	25.745	23.538	29.553	24.634							22.238	22.083	23.636	22.879	24.515	23.315							22.479	22.671	22.755						29.803	30.081	28.519	28.583							27.286	26.617	28.641	28.848
		78.8	22.165	22.07	25.742	23.535	29.553	24.631							22.235	22.079	23.633	22.882	24.515	23.312							22.457	22.67	22.758						29.852	30.081	28.571	28.635							27.301	26.636	28.641	28.851
		78.9	22.171	22.07	25.772	23.532	29.559	24.637							22.238	22.113	23.633	22.888	24.518	23.315							22.457	22.709	22.754						29.849	30.106	28.577	28.635							27.286	26.639	28.629	28.854
		79	22.189	22.043	25.778	23.56	29.605	24.664							22.241	22.104	23.602	22.885	24.512	23.318							22.46	22.688	22.765						29.846	30.103	28.568	28.635							27.289	26.633	28.711	28.903
		79.1	22.192	22.043	25.769	23.557	29.608	24.661							22.232	22.113	23.602	22.885	24.518	23.315							22.479	22.672	22.763						29.926	30.106	28.619	28.705							27.283	26.688	28.702	28.897
		79.2	22.189	22.064	25.766	23.557	29.63	24.661							22.235	22.089	23.581	22.888	24.542	23.297							22.476	22.692	22.762						29.919	30.154	28.622	28.702							27.313	26.688	28.757	28.949
		79.3	22.192	22.073	25.772	23.563	29.63	24.661							22.232	22.089	23.584	22.885	24.539	23.291							22.479	22.699	22.757						29.996	30.154	28.668	28.735							27.319	26.718	28.754	28.952
		79.4	22.189	22.061	25.79	23.563	29.63	24.655							22.217	22.089	23.587	22.888	24.542	23.288							22.476	22.733	22.754						29.996	30.258	28.671	28.735							27.31	26.715	28.76	28.946
		79.5	22.171	22.092	25.797	23.557	29.672	24.683							22.214	22.083	23.587	22.873	24.493	23.318							22.479	22.743	22.756						29.996	30.249	28.662	28.726							27.313	26.712	28.784	28.973
		79.6	22.171	22.095	25.803	23.557	29.672	24.68							22.211	22.089	23.575	22.87	24.49	23.322							22.5	22.726	22.756						30.038	30.252	28.717	28.751							27.313	26.736	28.781	28.967
		79.7	22.177	22.113	25.821	23.553	29.718	24.68							22.26	22.134	23.575	22.87	24.496	23.267							22.5	22.688	22.757						30.045	30.298	28.717	28.751							27.386	26.736	28.848	29.001
		79.8	22.165	22.11	25.824	23.557	29.721	24.71							22.253	22.137	23.587	22.864	24.493	23.264							22.479	22.72	22.76						30.115	30.295	28.769	28.824							27.383	26.761	28.854	28.992
		79.9	22.189	22.116	25.848	23.553	29.718	24.707							22.293	22.113	23.59	22.864	24.49	23.257							22.473	22.715	22.769						30.121	30.322	28.769	28.821							27.386	26.764	28.851	28.998
		80	22.198	22.095	25.839	23.605	29.749	24.731							22.29	22.116	23.59	22.861	24.521	23.236							22.479	22.681	22.77						30.112	30.322	28.766	28.827							27.457	26.761	28.9	29.044
		80.1	22.195	22.089	25.839	23.602	29.742	24.738							22.287	22.116	23.59	22.864	24.509	23.245							22.479	22.716	22.765						30.157	30.328	28.812	28.848							27.46	26.788	28.9	29.044
		80.2	22.217	22.067	25.793	23.63	29.745	24.728							22.29	22.116	23.605	22.867	24.515	23.227							22.476	22.693	22.751						30.161	30.371	28.812	28.845							27.505	26.785	28.925	29.071
		80.3	22.22	22.067	25.797	23.636	29.745	24.756							22.284	22.119	23.602	22.864	24.512	23.233							22.454	22.698	22.754						30.191	30.368	28.864	28.906							27.509	26.804	28.925	29.071
		80.4	22.217	22.07	25.812	23.633	29.739	24.756							22.281	22.092	23.605	22.864	24.512	23.236							22.46	22.708	22.739						30.191	30.414	28.864	28.906							27.502	26.81	28.925	29.068
		80.5	22.214	22.064	25.818	23.657	29.785	24.756							22.281	22.086	23.575	22.839	24.512	23.254							22.451	22.72	22.74						30.194	30.417	28.864	28.9							27.56	26.81	28.973	29.144
		80.6	22.217	22.067	25.821	23.654	29.788	24.759							22.293	22.092	23.587	22.839	24.509	23.245							22.448	22.732	22.724						30.261	30.414	28.894	28.946							27.554	26.807	28.967	29.141
		80.7	22.241	22.067	25.836	23.703	29.843	24.756							22.281	22.089	23.59	22.83	24.524	23.239							22.454	22.704	22.716						30.261	30.463	28.891	28.949							27.655	26.801	29.022	29.193
		80.8	22.238	22.07	25.848	23.7	29.846	24.78							22.281	22.095	23.587	22.839	24.521	23.245							22.479	22.723	22.712						30.313	30.463	28.94	28.995							27.649	26.81	29.019	29.193
		80.9	22.238	22.064	25.824	23.703	29.84	24.78							22.26	22.089	23.578	22.842	24.536	23.239							22.476	22.715	22.704						30.304	30.536	28.94	28.995							27.652	26.807	29.019	29.19
		81	22.241	22.07	25.818	23.679	29.84	24.756							22.263	22.086	23.636	22.839	24.506	23.242							22.476	22.696	22.702						30.313	30.539	28.937	28.995							27.701	26.807	29.068	29.211
		81.1	22.247	22.067	25.821	23.685	29.843	24.762							22.26	22.089	23.63	22.842	24.496	23.236							22.479	22.734	22.697						30.331	30.536	28.961	29.05							27.698	26.84	29.071	29.211
		81.2	22.217	22.046	25.842	23.709	29.889	24.762							22.284	22.089	23.608	22.839	24.512	23.23							22.479	22.693	22.705						30.334	30.585	28.964	29.041							27.768	26.828	29.117	29.26
		81.3	22.214	22.043	25.839	23.712	29.892	24.762							22.284	22.086	23.602	22.83	24.515	23.236							22.479	22.697	22.715						30.359	30.591	29.007	29.068							27.771	26.877	29.12	29.26
		81.4	22.244	22.043	25.845	23.7	29.892	24.756							22.33	22.086	23.608	22.833	24.512	23.248							22.479	22.73	22.711						30.359	30.64	29.007	29.065							27.771	26.886	29.114	29.263
		81.5	22.241	22.07	25.845	23.724	29.892	24.759							22.339	22.086	23.608	22.861	24.536	23.245							22.479	22.712	22.714						30.353	30.637	29.013	29.065							27.802	26.877	29.138	29.309
		81.6	22.238	22.073	25.851	23.727	29.892	24.762							22.333	22.086	23.608	22.867	24.533	23.248							22.454	22.733	22.708						30.405	30.637	29.065	29.138							27.798	26.907	29.141	29.306
		81.7	22.263	22.043	25.827	23.727	29.91	24.756							22.308	22.064	23.581	22.842	24.557	23.27							22.451	22.699	22.702						30.408	30.713	29.059	29.132							27.823	26.898	29.141	29.361
		81.8	22.263	22.04	25.824	23.73	29.913	24.759							22.305	22.064	23.578	22.842	24.557	23.267							22.46	22.684	22.704						30.453	30.713	29.074	29.163							27.82	26.907	29.138	29.361
		81.9	22.247	22.046	25.818	23.734	29.91	24.759							22.311	22.089	23.584	22.839	24.564	23.27							22.454	22.693	22.685						30.453	30.759	29.077	29.156							27.823	26.904	29.132	29.358
		82	22.241	22.07	25.818	23.761	29.99	24.786							22.305	22.089	23.584	22.821	24.548	23.267							22.448	22.705	22.695						30.46	30.762	29.071	29.16							27.872	26.91	29.19	29.41
		82.1	22.247	22.07	25.821	23.758	29.99	24.783							22.308	22.092	23.587	22.815	24.548	23.267							22.448	22.705	22.696						30.481	30.759	29.102	29.184							27.869	26.956	29.181	29.404
		82.2	22.244	22.07	25.9	23.782	30.038	24.783							22.308	22.089	23.587	22.842	24.622	23.239							22.451	22.738	22.693						30.481	30.804	29.111	29.19							27.89	26.947	29.236	29.428
		82.3	22.244	22.067	25.9	23.776	30.035	24.805							22.308	22.089	23.587	22.839	24.612	23.233							22.476	22.721	22.716						30.582	30.804	29.15	29.233							27.893	26.971	29.233	29.431
		82.4	22.247	22.07	25.955	23.779	30.035	24.808							22.314	22.113	23.581	22.839	24.619	23.236							22.479	22.756	22.718						30.576	30.85	29.15	29.233							27.893	26.974	29.239	29.431
		82.5	22.244	22.092	25.949	23.755	30.063	24.808							22.311	22.11	23.605	22.836	24.588	23.236							22.479	22.704	22.724						30.569	30.853	29.16	29.23							27.917	26.974	29.266	29.48
		82.6	22.241	22.086	25.943	23.755	30.063	24.808							22.311	22.116	23.605	22.836	24.585	23.239							22.506	22.752	22.732						30.618	30.847	29.175	29.276							27.917	27.023	29.257	29.477
		82.7	22.244	22.089	25.949	23.74	30.057	24.814							22.333	22.119	23.633	22.867	24.606	23.218							22.503	22.722	22.734						30.618	30.899	29.175	29.282							27.936	27.02	29.282	29.529
		82.8	22.241	22.089	25.946	23.73	30.06	24.829							22.339	22.113	23.63	22.873	24.597	23.215							22.506	22.704	22.725						30.664	30.902	29.251	29.303							27.942	27.069	29.291	29.532
		82.9	22.247	22.092	25.97	23.737	30.057	24.826							22.354	22.116	23.633	22.87	24.606	23.212							22.506	22.698	22.723						30.664	30.951	29.248	29.303							27.939	27.075	29.291	29.529
		83	22.247	22.095	25.967	23.776	30.112	24.85							22.366	22.107	23.605	22.861	24.628	23.215							22.503	22.752	22.729						30.67	30.954	29.245	29.309							27.936	27.075	29.337	29.578
		83.1	22.244	22.092	25.967	23.779	30.103	24.857							22.354	22.119	23.615	22.861	24.634	23.218							22.506	22.712	22.73						30.74	30.948	29.245	29.349							27.942	27.097	29.324	29.572
		83.2	22.223	22.119	25.998	23.737	30.133	24.857							22.336	22.134	23.685	22.864	24.658	23.218							22.503	22.714	22.726						30.746	30.997	29.251	29.352							27.96	27.097	29.361	29.62
		83.3	22.214	22.125	25.995	23.734	30.133	24.86							22.336	22.137	23.682	22.864	24.655	23.215							22.5	22.711	22.733						30.817	30.994	29.318	29.407							27.963	27.09	29.364	29.62
		83.4	22.195	22.119	26.016	23.734	30.133	24.86							22.311	22.116	23.685	22.861	24.664	23.221							22.509	22.715	22.715						30.823	31.042	29.318	29.407							27.963	27.1	29.352	29.617
		83.5	22.195	22.119	26.016	23.74	30.179	24.902							22.308	22.116	23.679	22.836	24.713	23.221							22.503	22.704	22.723						30.817	31.042	29.315	29.407							27.991	27.094	29.407	29.62
		83.6	22.198	22.116	26.022	23.734	30.185	24.908							22.321	22.116	23.682	22.839	24.704	23.23							22.506	22.737	22.734						30.887	31.042	29.34	29.407							27.985	27.139	29.404	29.617
		83.7	22.168	22.116	26.047	23.734	30.197	24.911							22.308	22.089	23.657	22.842	24.68	23.193							22.503	22.715	22.727						30.89	31.122	29.343	29.401							28.015	27.145	29.453	29.648
		83.8	22.171	22.119	26.038	23.734	30.203	24.908							22.305	22.086	23.654	22.839	24.68	23.193							22.503	22.723	22.747						30.905	31.119	29.413	29.456							28.012	27.164	29.449	29.639
		83.9	22.168	22.122	26.065	23.743	30.206	24.905							22.318	22.064	23.654	22.845	24.68	23.19							22.512	22.718	22.738						30.911	31.168	29.413	29.449							28.015	27.167	29.449	29.645
		84	22.195	22.095	26.065	23.737	30.2	24.93							22.308	22.07	23.657	22.845	24.756	23.187							22.503	22.714	22.739						30.911	31.168	29.413	29.459							28.04	27.167	29.529	29.666
		84.1	22.189	22.098	26.068	23.737	30.206	24.93							22.305	22.067	23.651	22.842	24.756	23.19							22.528	22.762	22.757						30.954	31.171	29.489	29.495							28.04	27.142	29.529	29.669
		84.2	22.165	22.076	26.068	23.737	30.206	24.933							22.281	22.037	23.654	22.812	24.707	23.221							22.521	22.738	22.751						30.957	31.213	29.492	29.501							28.058	27.148	29.553	29.694
		84.3	22.171	22.067	26.065	23.73	30.206	24.93							22.29	22.04	23.657	22.809	24.704	23.215							22.534	22.715	22.738						31.009	31.213	29.538	29.547							28.058	27.17	29.547	29.691
		84.4	22.165	22.067	26.074	23.734	30.209	24.936							22.241	22.064	23.657	22.815	24.707	23.218							22.531	22.725	22.747						31	31.259	29.544	29.544							28.064	27.17	29.544	29.687
		84.5	22.162	22.049	26.071	23.755	30.228	24.927							22.244	22.07	23.654	22.818	24.759	23.193							22.528	22.733	22.746						31.006	31.268	29.547	29.553							28.082	27.167	29.593	29.745
		84.6	22.168	22.052	26.065	23.755	30.234	24.936							22.238	22.061	23.657	22.815	24.75	23.19							22.506	22.686	22.755						31.055	31.262	29.611	29.602							28.082	27.191	29.596	29.752
		84.7	22.141	21.994	26.102	23.779	30.252	24.93							22.217	22.07	23.657	22.815	24.777	23.218							22.503	22.738	22.758						31.058	31.29	29.617	29.593							28.107	27.188	29.623	29.767
		84.8	22.141	22.003	26.096	23.785	30.252	24.93							22.208	22.067	23.654	22.818	24.777	23.224							22.5	22.732	22.765						31.076	31.284	29.636	29.614							28.11	27.191	29.62	29.77
		84.9	22.116	22	26.099	23.785	30.249	24.933							22.214	22.07	23.654	22.818	24.774	23.218							22.5	22.704	22.77						31.079	31.36	29.636	29.617							28.104	27.188	29.626	29.764
		85	22.113	21.979	26.096	23.788	30.283	24.954							22.217	22.073	23.636	22.8	24.78	23.248							22.506	22.75	22.781						31.082	31.36	29.639	29.614							28.156	27.188	29.651	29.791
		85.1	22.119	21.976	26.093	23.788	30.28	24.954							22.214	22.07	23.63	22.794	24.774	23.245							22.485	22.715	22.779						31.107	31.36	29.709	29.666							28.152	27.194	29.645	29.791
		85.2	22.144	21.948	26.117	23.81	30.304	24.954							22.22	22.043	23.605	22.812	24.756	23.245							22.482	22.73	22.778						31.107	31.403	29.7	29.672							28.156	27.188	29.697	29.81
		85.3	22.144	21.948	26.12	23.804	30.307	25.003							22.214	22.04	23.611	22.815	24.753	23.239							22.482	22.714	22.798						31.11	31.406	29.73	29.694							28.162	27.219	29.694	29.81
		85.4	22.15	21.954	26.163	23.801	30.304	25.003							22.192	22.043	23.611	22.821	24.753	23.242							22.482	22.723	22.791						31.1	31.427	29.73	29.694							28.156	27.216	29.703	29.816
		85.5	22.147	21.924	26.163	23.804	30.301	25.006							22.192	22.04	23.563	22.839	24.744	23.248							22.482	22.75	22.786						31.104	31.43	29.727	29.697							28.201	27.213	29.718	29.889
		85.6	22.144	21.93	26.163	23.804	30.304	25.006							22.192	22.04	23.566	22.836	24.753	23.245							22.503	22.745	22.791						31.131	31.43	29.773	29.742							28.204	27.219	29.718	29.883
		85.7	22.144	21.957	26.163	23.761	30.328	25.009							22.211	22.07	23.581	22.842	24.774	23.294							22.506	22.733	22.785						31.122	31.479	29.779	29.736							28.204	27.219	29.749	29.935
		85.8	22.147	21.951	26.169	23.761	30.328	25.003							22.214	22.07	23.581	22.842	24.783	23.291							22.503	22.73	22.793						31.152	31.476	29.803	29.764							28.204	27.216	29.752	29.929
		85.9	22.168	21.954	26.163	23.764	30.325	25.003							22.211	22.113	23.581	22.836	24.786	23.294							22.5	22.714	22.805						31.149	31.5	29.807	29.767							28.201	27.222	29.749	29.935
		86	22.171	21.997	26.166	23.737	30.38	25.027							22.214	22.116	23.587	22.894	24.783	23.322							22.503	22.701	22.803						31.146	31.503	29.8	29.77							28.204	27.219	29.773	29.984
		86.1	22.171	21.997	26.169	23.734	30.374	25.024							22.211	22.113	23.587	22.888	24.78	23.322							22.482	22.739	22.8						31.177	31.5	29.807	29.816							28.204	27.24	29.764	29.977
		86.2	22.177	22.025	26.184	23.685	30.423	25.027							22.256	22.141	23.608	22.867	24.808	23.322							22.479	22.689	22.815						31.174	31.549	29.807	29.816							28.223	27.24	29.794	30.005
		86.3	22.171	22.025	26.19	23.691	30.42	25.031							22.266	22.144	23.608	22.867	24.805	23.322							22.479	22.772	22.802						31.223	31.546	29.797	29.816							28.238	27.264	29.794	30.002
		86.4	22.195	22.015	26.19	23.691	30.423	25.027							22.314	22.11	23.611	22.864	24.805	23.315							22.485	22.733	22.794						31.223	31.604	29.8	29.813							28.229	27.274	29.794	30.008
		86.5	22.195	22.021	26.193	23.688	30.475	25.006							22.308	22.116	23.563	22.888	24.808	23.325							22.479	22.742	22.766						31.226	31.607	29.803	29.813							28.253	27.261	29.843	30.029
		86.6	22.195	22.018	26.196	23.691	30.475	25.006							22.314	22.119	23.56	22.891	24.811	23.312							22.46	22.775	22.776						31.268	31.595	29.8	29.858							28.253	27.292	29.84	30.032
		86.7	22.202	22.095	26.212	23.685	30.499	25.006							22.333	22.119	23.538	22.87	24.78	23.294							22.46	22.742	22.774						31.265	31.625	29.803	29.861							28.299	27.289	29.892	30.084
		86.8	22.198	22.095	26.212	23.688	30.496	25.003							22.336	22.116	23.535	22.87	24.78	23.297							22.457	22.738	22.769						31.317	31.625	29.831	29.889							28.305	27.313	29.892	30.081
		86.9	22.223	22.089	26.242	23.688	30.502	25							22.339	22.119	23.538	22.87	24.786	23.294							22.457	22.722	22.753						31.32	31.674	29.825	29.886							28.296	27.316	29.889	30.078
		87	22.22	22.098	26.239	23.663	30.573	25.006							22.336	22.116	23.538	22.867	24.829	23.303							22.451	22.735	22.759						31.317	31.671	29.825	29.886							28.329	27.31	29.938	30.103
		87.1	22.22	22.089	26.242	23.654	30.566	25.006							22.333	22.11	23.535	22.864	24.829	23.297							22.454	22.722	22.758						31.366	31.674	29.852	29.913							28.326	27.313	29.941	30.103
		87.2	22.25	22.089	26.215	23.685	30.569	25.009							22.333	22.119	23.517	22.842	24.808	23.291							22.454	22.742	22.754						31.366	31.689	29.852	29.904							28.348	27.307	29.968	30.124
		87.3	22.247	22.095	26.205	23.691	30.573	25.003							22.333	22.113	23.511	22.836	24.805	23.297							22.457	22.763	22.756						31.415	31.689	29.843	29.935							28.351	27.313	29.962	30.133
		87.4	22.244	22.092	26.19	23.694	30.569	25.006							22.339	22.116	23.523	22.842	24.811	23.294							22.451	22.696	22.759						31.418	31.738	29.849	29.935							28.351	27.31	29.965	30.13
		87.5	22.244	22.064	26.184	23.721	30.615	25.006							22.336	22.116	23.587	22.867	24.838	23.331							22.46	22.728	22.764						31.415	31.741	29.852	29.941							28.372	27.313	29.965	30.145
		87.6	22.244	22.067	26.187	23.712	30.624	25.012							22.339	22.116	23.59	22.864	24.832	23.34							22.43	22.697	22.772						31.445	31.738	29.88	29.962							28.378	27.365	29.971	30.151
		87.7	22.253	22.07	26.208	23.718	30.615	25.006							22.333	22.113	23.566	22.864	24.854	23.318							22.433	22.716	22.766						31.439	31.79	29.877	29.962							28.394	27.362	29.99	30.179
		87.8	22.244	22.064	26.218	23.718	30.618	25.018							22.333	22.113	23.56	22.864	24.857	23.312							22.46	22.736	22.758						31.485	31.79	29.901	30.005							28.397	27.386	29.987	30.176
		87.9	22.244	22.07	26.239	23.721	30.618	24.991							22.333	22.116	23.563	22.867	24.863	23.315							22.454	22.744	22.756						31.494	31.815	29.901	30.011							28.397	27.386	29.993	30.176
		88	22.253	22.07	26.239	23.761	30.618	25.006							22.336	22.113	23.608	22.839	24.86	23.309							22.451	22.724	22.748						31.485	31.812	29.898	30.008							28.445	27.39	30.038	30.197
		88.1	22.253	22.07	26.239	23.764	30.603	25.012							22.333	22.119	23.608	22.845	24.857	23.322							22.464	22.717	22.748						31.534	31.812	29.926	30.014							28.439	27.411	30.042	30.197
		88.2	22.241	22.046	26.242	23.81	30.646	25.009							22.308	22.092	23.611	22.87	24.878	23.294							22.454	22.776	22.76						31.537	31.86	29.926	30.008							28.467	27.414	30.06	30.228
		88.3	22.244	22.046	26.239	23.81	30.652	25.052							22.308	22.095	23.611	22.867	24.878	23.303							22.457	22.746	22.778						31.561	31.863	29.971	30.032							28.464	27.432	30.063	30.222
		88.4	22.247	22.052	26.26	23.81	30.649	25.043							22.305	22.092	23.611	22.864	24.884	23.294							22.454	22.756	22.809						31.555	31.891	29.971	30.029							28.47	27.435	30.06	30.219
		88.5	22.22	22.07	26.26	23.788	30.643	25.079							22.314	22.089	23.608	22.882	24.878	23.297							22.451	22.767	22.804						31.561	31.891	29.974	30.029							28.47	27.432	30.087	30.252
		88.6	22.22	22.076	26.263	23.785	30.643	25.089							22.314	22.095	23.611	22.891	24.878	23.294							22.454	22.773	22.806						31.598	31.888	29.999	30.078							28.461	27.481	30.087	30.249
		88.7	22.223	22.046	26.257	23.74	30.643	25.076							22.314	22.092	23.608	22.891	24.927	23.291							22.457	22.71	22.801						31.604	31.943	29.996	30.081							28.491	27.481	30.109	30.301
		88.8	22.217	22.043	26.263	23.74	30.646	25.082							22.314	22.095	23.611	22.894	24.93	23.288							22.46	22.75	22.798						31.659	31.937	30.023	30.127							28.494	27.478	30.112	30.298
		88.9	22.223	22.052	26.263	23.737	30.646	25.079							22.293	22.095	23.605	22.891	24.933	23.294							22.454	22.715	22.8						31.653	31.985	30.02	30.127							28.494	27.481	30.112	30.295
		89	22.22	22.043	26.27	23.788	30.667	25.082							22.287	22.095	23.636	22.897	24.933	23.318							22.457	22.724	22.798						31.656	31.985	30.02	30.127							28.519	27.484	30.133	30.322
		89.1	22.226	22.049	26.263	23.788	30.673	25.082							22.284	22.089	23.633	22.894	24.927	23.312							22.433	22.729	22.805						31.705	31.982	30.087	30.124							28.519	27.509	30.127	30.319
		89.2	22.247	22.021	26.291	23.792	30.698	25.082							22.293	22.113	23.66	22.894	24.969	23.264							22.43	22.716	22.811						31.708	32.007	30.087	30.124							28.54	27.505	30.157	30.319
		89.3	22.247	22.021	26.291	23.776	30.695	25.107							22.284	22.116	23.663	22.894	24.976	23.27							22.454	22.745	22.811						31.726	32.01	30.167	30.176							28.531	27.53	30.154	30.325
		89.4	22.247	22.028	26.291	23.792	30.695	25.107							22.308	22.137	23.654	22.891	24.976	23.267							22.451	22.731	22.812						31.726	32.056	30.167	30.179							28.537	27.524	30.148	30.322
		89.5	22.244	22.073	26.297	23.785	30.719	25.125							22.314	22.141	23.615	22.885	24.93	23.221							22.46	22.721	22.794						31.726	32.056	30.17	30.176							28.558	27.527	30.173	30.371
		89.6	22.238	22.07	26.291	23.785	30.719	25.128							22.318	22.137	23.608	22.894	24.924	23.221							22.479	22.75	22.796						31.799	32.059	30.219	30.203							28.564	27.53	30.179	30.368
		89.7	22.272	22.076	26.318	23.792	30.737	25.125							22.308	22.137	23.618	22.867	24.951	23.248							22.482	22.717	22.787						31.793	32.111	30.212	30.2							28.589	27.527	30.231	30.392
		89.8	22.272	22.076	26.318	23.792	30.737	25.122							22.308	22.141	23.608	22.867	24.942	23.245							22.479	22.738	22.782						31.793	32.101	30.261	30.219							28.592	27.554	30.231	30.396
		89.9	22.266	22.073	26.318	23.788	30.74	25.131							22.345	22.122	23.615	22.87	24.948	23.248							22.479	22.739	22.77						31.799	32.135	30.264	30.225							28.589	27.545	30.234	30.396
		90	22.263	22.067	26.312	23.788	30.765	25.125							22.327	22.116	23.584	22.861	24.921	23.251							22.485	22.717	22.767						31.796	32.123	30.258	30.228							28.613	27.551	30.231	30.417
		90.1	22.263	22.073	26.321	23.788	30.756	25.131							22.342	22.116	23.59	22.87	24.927	23.245							22.479	22.725	22.77						31.842	32.129	30.331	30.298							28.613	27.551	30.231	30.42
		90.2	22.241	22.021	26.315	23.795	30.789	25.125							22.336	22.116	23.541	22.87	24.927	23.27							22.482	22.775	22.761						31.839	32.178	30.325	30.295							28.641	27.551	30.255	30.466
		90.3	22.241	22.028	26.312	23.788	30.789	25.125							22.336	22.119	23.544	22.87	24.933	23.276							22.479	22.745	22.761						31.873	32.178	30.331	30.338							28.629	27.579	30.252	30.469
		90.4	22.223	22.025	26.312	23.788	30.786	25.128							22.339	22.137	23.538	22.867	24.933	23.267							22.479	22.735	22.762						31.876	32.233	30.328	30.341							28.629	27.576	30.255	30.466
		90.5	22.223	22.018	26.315	23.792	30.838	25.128							22.336	22.134	23.557	22.839	24.973	23.248							22.482	22.762	22.76						31.876	32.227	30.331	30.347							28.656	27.573	30.304	30.493
		90.6	22.22	22.021	26.312	23.785	30.838	25.122							22.339	22.144	23.563	22.845	24.976	23.239							22.528	22.756	22.777						31.897	32.227	30.353	30.319							28.662	27.576	30.301	30.49
		90.7	22.253	22.028	26.34	23.834	30.887	25.134							22.333	22.11	23.584	22.861	24.976	23.245							22.531	22.729	22.782						31.891	32.254	30.359	30.316							28.683	27.579	30.325	30.521
		90.8	22.247	22.025	26.34	23.837	30.884	25.131							22.333	22.119	23.587	22.864	24.973	23.239							22.534	22.753	22.78						31.946	32.257	30.435	30.374							28.687	27.628	30.322	30.515
		90.9	22.253	22.021	26.337	23.84	30.881	25.125							22.36	22.137	23.581	22.87	24.976	23.242							22.525	22.738	22.784						31.946	32.3	30.435	30.374							28.687	27.625	30.328	30.521
		91	22.247	22.073	26.337	23.813	30.89	25.153							22.366	22.144	23.563	22.867	24.924	23.242							22.531	22.764	22.777						31.94	32.303	30.429	30.368							28.68	27.625	30.371	30.569
		91.1	22.253	22.07	26.337	23.813	30.887	25.153							22.36	22.141	23.56	22.867	24.924	23.242							22.558	22.709	22.781						31.964	32.3	30.423	30.414							28.683	27.646	30.374	30.557
		91.2	22.22	22.07	26.334	23.77	30.911	25.159							22.336	22.113	23.563	22.864	24.918	23.242							22.555	22.782	22.788						31.964	32.33	30.423	30.411							28.68	27.646	30.368	30.591
		91.3	22.22	22.07	26.334	23.764	30.905	25.156							22.333	22.119	23.563	22.861	24.927	23.242							22.528	22.73	22.783						32.016	32.324	30.432	30.441							28.68	27.698	30.374	30.594
		91.4	22.229	22.073	26.358	23.761	30.914	25.159							22.333	22.092	23.566	22.87	24.924	23.242							22.525	22.706	22.791						32.019	32.373	30.426	30.438							28.69	27.698	30.38	30.585
		91.5	22.223	22.076	26.364	23.743	30.939	25.162							22.333	22.092	23.587	22.87	24.948	23.267							22.534	22.763	22.791						32.01	32.376	30.432	30.444							28.714	27.698	30.426	30.612
		91.6	22.22	22.07	26.364	23.743	30.933	25.156							22.33	22.092	23.587	22.87	24.951	23.267							22.503	22.744	22.793						32.034	32.37	30.429	30.484							28.711	27.698	30.426	30.606
		91.7	22.223	22.092	26.382	23.74	30.963	25.153							22.36	22.098	23.605	22.87	24.942	23.291							22.497	22.723	22.805						32.037	32.419	30.432	30.49							28.735	27.692	30.444	30.664
		91.8	22.229	22.092	26.385	23.743	30.963	25.177							22.357	22.089	23.605	22.867	24.945	23.291							22.482	22.765	22.825						32.089	32.422	30.453	30.536							28.735	27.722	30.45	30.655
		91.9	22.223	22.092	26.392	23.74	30.957	25.174							22.314	22.119	23.608	22.867	24.948	23.288							22.479	22.776	22.83						32.095	32.498	30.45	30.533							28.726	27.719	30.45	30.658
		92	22.226	22.064	26.389	23.74	31.012	25.174							22.311	22.116	23.633	22.888	25	23.294							22.479	22.766	22.819						32.083	32.495	30.45	30.539							28.754	27.725	30.496	30.682
		92.1	22.226	22.064	26.389	23.74	31.015	25.18							22.311	22.11	23.633	22.891	25.003	23.294							22.457	22.72	22.815						32.138	32.489	30.478	30.536							28.757	27.74	30.496	30.679
		92.2	22.253	22.116	26.41	23.724	30.978	25.183							22.339	22.113	23.679	22.888	24.973	23.273							22.46	22.798	22.799						32.135	32.513	30.475	30.539							28.781	27.744	30.521	30.713
		92.3	22.247	22.116	26.416	23.718	30.978	25.18							22.342	22.119	23.682	22.894	24.976	23.264							22.454	22.749	22.802						32.184	32.51	30.527	30.563							28.781	27.747	30.524	30.707
		92.4	22.275	22.113	26.437	23.718	30.978	25.177							22.333	22.092	23.679	22.894	24.973	23.27							22.46	22.759	22.813						32.187	32.562	30.524	30.563							28.778	27.744	30.521	30.707
		92.5	22.278	22.092	26.437	23.697	31.015	25.177							22.333	22.089	23.727	22.897	24.976	23.294							22.46	22.748	22.798						32.184	32.565	30.527	30.566							28.806	27.74	30.545	30.725
		92.6	22.275	22.095	26.434	23.697	31.012	25.177							22.33	22.095	23.727	22.891	24.976	23.291							22.433	22.753	22.795						32.205	32.556	30.6	30.606							28.809	27.771	30.539	30.731
		92.7	22.272	22.092	26.434	23.676	31.009	25.186							22.333	22.095	23.679	22.87	24.973	23.337							22.439	22.744	22.798						32.211	32.584	30.603	30.612							28.83	27.768	30.569	30.753
		92.8	22.269	22.101	26.443	23.672	31.009	25.208							22.333	22.089	23.682	22.873	24.973	23.343							22.436	22.752	22.793						32.227	32.581	30.643	30.627							28.827	27.802	30.573	30.756
		92.9	22.272	22.092	26.459	23.669	31.003	25.198							22.339	22.064	23.685	22.87	24.976	23.343							22.43	22.749	22.796						32.227	32.608	30.643	30.637							28.827	27.798	30.573	30.75
		93	22.272	22.07	26.462	23.715	31.058	25.208							22.333	22.07	23.709	22.867	25.046	23.343							22.436	22.762	22.795						32.233	32.608	30.646	30.637							28.851	27.792	30.591	30.78
		93.1	22.266	22.073	26.459	23.715	31.055	25.208							22.33	22.07	23.703	22.867	25.046	23.346							22.43	22.77	22.78						32.248	32.611	30.67	30.688							28.848	27.771	30.594	30.78
		93.2	22.266	22.04	26.459	23.77	31.082	25.201							22.36	22.037	23.706	22.87	25.067	23.37							22.436	22.727	22.776						32.251	32.684	30.673	30.685							28.848	27.771	30.64	30.798
		93.3	22.269	22.046	26.459	23.767	31.082	25.204							22.357	22.04	23.709	22.87	25.07	23.367							22.436	22.766	22.781						32.294	32.681	30.698	30.701							28.854	27.795	30.649	30.801
		93.4	22.269	22.049	26.462	23.767	31.076	25.204							22.385	22.043	23.706	22.873	25.07	23.364							22.436	22.783	22.794						32.3	32.706	30.692	30.71							28.854	27.795	30.643	30.801
		93.5	22.275	22.052	26.462	23.77	31.107	25.204							22.388	22.046	23.679	22.867	25.073	23.364							22.436	22.759	22.804						32.309	32.715	30.701	30.707							28.876	27.795	30.67	30.832
		93.6	22.269	22.055	26.465	23.767	31.1	25.201							22.382	22.049	23.679	22.864	25.064	23.364							22.482	22.755	22.793						32.346	32.703	30.722	30.737							28.879	27.82	30.664	30.829
		93.7	22.241	22.055	26.462	23.822	31.152	25.211							22.354	22.073	23.709	22.916	25.024	23.34							22.479	22.75	22.786						32.349	32.733	30.722	30.725							28.9	27.814	30.685	30.85
		93.8	22.247	22.058	26.465	23.816	31.152	25.208							22.354	22.067	23.712	22.916	25.018	23.349							22.479	22.747	22.79						32.401	32.727	30.765	30.753							28.9	27.798	30.695	30.85
		93.9	22.247	22.052	26.437	23.819	31.155	25.198							22.379	22.046	23.712	22.919	25.024	23.346							22.479	22.767	22.794						32.397	32.758	30.771	30.756							28.909	27.795	30.688	30.853
		94	22.25	22.025	26.443	23.819	31.18	25.229							22.385	22.04	23.682	22.897	25.052	23.349							22.479	22.787	22.806						32.397	32.755	30.768	30.756							28.925	27.795	30.734	30.878
		94.1	22.244	22.025	26.44	23.816	31.177	25.229							22.385	22.043	23.682	22.897	25.043	23.343							22.506	22.766	22.815						32.437	32.755	30.817	30.777							28.925	27.826	30.737	30.875
		94.2	22.217	22.028	26.443	23.84	31.226	25.232							22.382	22.049	23.679	22.885	25.018	23.318							22.503	22.786	22.82						32.443	32.782	30.814	30.78							28.946	27.814	30.765	30.899
		94.3	22.217	22.028	26.44	23.843	31.229	25.223							22.385	22.043	23.676	22.891	25.027	23.318							22.528	22.797	22.821						32.465	32.785	30.811	30.832							28.952	27.866	30.759	30.89
		94.4	22.22	22.025	26.443	23.843	31.219	25.229							22.357	22.067	23.676	22.888	25.031	23.318							22.534	22.789	22.833						32.471	32.809	30.82	30.832							28.949	27.869	30.765	30.899
		94.5	22.223	22.025	26.437	23.865	31.232	25.247							22.357	22.07	23.663	22.891	25.024	23.27							22.537	22.732	22.837						32.474	32.806	30.811	30.829							28.973	27.866	30.789	30.927
		94.6	22.22	22.028	26.44	23.868	31.229	25.256							22.36	22.064	23.654	22.891	25.024	23.27							22.534	22.748	22.837						32.52	32.812	30.865	30.826							28.973	27.863	30.786	30.923
		94.7	22.22	22.028	26.44	23.871	31.274	25.256							22.36	22.067	23.654	22.891	25.003	23.27							22.531	22.76	22.852						32.513	32.858	30.862	30.829							28.995	27.866	30.814	30.948
		94.8	22.22	22.021	26.44	23.871	31.274	25.253							22.363	22.064	23.657	22.891	25	23.273							22.503	22.746	22.849						32.559	32.852	30.835	30.85							28.995	27.863	30.811	30.945
		94.9	22.211	22.025	26.44	23.871	31.271	25.25							22.369	22.089	23.66	22.891	25.003	23.27							22.503	22.748	22.854						32.562	32.904	30.838	30.847							28.992	27.863	30.811	30.942
		95	22.223	22.031	26.437	23.868	31.299	25.278							22.369	22.092	23.685	22.916	24.948	23.267							22.506	22.775	22.868						32.571	32.898	30.838	30.853							29.044	27.869	30.817	30.969
		95.1	22.22	22.025	26.447	23.871	31.299	25.281							22.369	22.092	23.685	22.916	24.954	23.27							22.528	22.742	22.875						32.562	32.901	30.89	30.896							29.044	27.908	30.807	30.969
		95.2	22.229	22.07	26.465	23.846	31.323	25.281							22.354	22.113	23.685	22.922	24.927	23.245							22.528	22.779	22.878						32.562	32.953	30.887	30.899							29.071	27.914	30.832	30.994
		95.3	22.217	22.07	26.465	23.846	31.323	25.281							22.357	22.119	23.694	22.916	24.927	23.245							22.506	22.755	22.885						32.584	32.95	30.908	30.92							29.071	27.914	30.832	30.991
		95.4	22.223	22.073	26.468	23.846	31.32	25.281							22.333	22.119	23.688	22.913	24.924	23.245							22.506	22.749	22.888						32.587	32.98	30.908	30.923							29.071	27.911	30.832	30.994
		95.5	22.226	22.101	26.468	23.849	31.329	25.284							22.336	22.113	23.663	22.891	24.881	23.273							22.503	22.743	22.897						32.587	32.974	30.908	30.92							29.089	27.917	30.884	31.024
		95.6	22.223	22.086	26.459	23.846	31.32	25.284							22.342	22.119	23.66	22.888	24.875	23.27							22.503	22.742	22.905						32.635	32.98	30.975	30.948							29.089	27.936	30.881	31.018
		95.7	22.223	22.092	26.468	23.825	31.342	25.281							22.336	22.116	23.679	22.888	24.905	23.273							22.506	22.754	22.908						32.632	33.029	30.978	30.945							29.123	27.942	30.914	31.046
		95.8	22.229	22.095	26.471	23.813	31.354	25.275							22.345	22.113	23.682	22.894	24.905	23.267							22.482	22.77	22.908						32.66	33.023	31.006	30.969							29.123	27.96	30.911	31.039
		95.9	22.253	22.095	26.517	23.816	31.354	25.278							22.318	22.141	23.685	22.894	24.911	23.27							22.479	22.771	22.904						32.657	33.041	31.003	30.963							29.123	27.96	30.908	31.042
		96	22.247	22.144	26.514	23.819	31.354	25.305							22.311	22.15	23.66	22.894	24.902	23.242							22.485	22.782	22.906						32.663	33.038	31.003	30.966							29.144	27.96	30.936	31.064
		96.1	22.244	22.141	26.517	23.825	31.348	25.299							22.318	22.15	23.663	22.891	24.896	23.242							22.479	22.777	22.903						32.687	33.044	31.052	30.994							29.141	27.966	30.933	31.067
		96.2	22.269	22.137	26.511	23.831	31.396	25.305							22.29	22.147	23.688	22.891	24.945	23.245							22.482	22.747	22.898						32.681	33.084	31.052	30.994							29.141	27.966	30.981	31.094
		96.3	22.269	22.147	26.511	23.819	31.403	25.308							22.287	22.144	23.691	22.891	24.951	23.248							22.506	22.744	22.897						32.709	33.09	31.11	31.024							29.147	27.988	30.981	31.094
		96.4	22.269	22.144	26.538	23.822	31.4	25.302							22.318	22.144	23.682	22.894	24.948	23.245							22.503	22.745	22.9						32.709	33.142	31.107	31.021							29.141	27.985	30.978	31.094
		96.5	22.272	22.15	26.541	23.798	31.424	25.305							22.318	22.144	23.685	22.894	24.948	23.276							22.5	22.776	22.898						32.709	33.145	31.094	31.012							29.147	27.988	31.03	31.146
		96.6	22.269	22.144	26.541	23.795	31.424	25.308							22.314	22.134	23.682	22.894	24.948	23.27							22.482	22.785	22.906						32.761	33.142	31.143	31.046							29.141	28.009	31.03	31.14
		96.7	22.296	22.171	26.562	23.825	31.427	25.305							22.314	22.171	23.755	22.894	24.966	23.273							22.482	22.744	22.91						32.755	33.17	31.143	31.039							29.163	28.009	31.073	31.192
		96.8	22.293	22.174	26.556	23.819	31.421	25.305							22.314	22.171	23.752	22.894	24.976	23.273							22.479	22.763	22.908						32.782	33.17	31.201	31.07							29.163	28.033	31.079	31.186
		96.9	22.293	22.18	26.559	23.816	31.418	25.305							22.293	22.144	23.758	22.891	24.976	23.267							22.479	22.768	22.895						32.782	33.188	31.198	31.064							29.163	28.043	31.076	31.189
		97	22.293	22.174	26.559	23.767	31.421	25.284							22.29	22.144	23.734	22.873	24.951	23.27							22.479	22.782	22.897						32.779	33.191	31.195	31.073							29.138	28.036	31.094	31.213
		97.1	22.296	22.174	26.556	23.767	31.43	25.281							22.287	22.144	23.734	22.87	24.951	23.267							22.457	22.806	22.893						32.831	33.188	31.219	31.07							29.138	28.061	31.094	31.21
		97.2	22.296	22.147	26.581	23.798	31.448	25.284							22.314	22.168	23.804	22.903	24.951	23.297							22.457	22.771	22.878						32.831	33.209	31.223	31.067							29.169	28.061	31.149	31.235
		97.3	22.302	22.144	26.578	23.798	31.442	25.311							22.314	22.168	23.807	22.894	24.954	23.297							22.506	22.759	22.885						32.895	33.218	31.268	31.097							29.169	28.058	31.152	31.235
		97.4	22.272	22.15	26.587	23.801	31.445	25.308							22.293	22.165	23.798	22.894	24.948	23.291							22.503	22.753	22.899						32.901	33.24	31.274	31.091							29.163	28.064	31.149	31.232
		97.5	22.269	22.147	26.59	23.871	31.467	25.327							22.29	22.168	23.804	22.897	25	23.297							22.509	22.8	22.89						32.898	33.234	31.274	31.091							29.19	28.061	31.143	31.284
		97.6	22.275	22.15	26.59	23.874	31.467	25.323							22.287	22.168	23.804	22.897	24.997	23.291							22.479	22.764	22.888						32.922	33.237	31.299	31.146							29.187	28.088	31.149	31.287
		97.7	22.269	22.128	26.633	23.874	31.473	25.327							22.284	22.168	23.779	22.916	25.049	23.297							22.482	22.749	22.896						32.922	33.264	31.296	31.146							29.214	28.082	31.146	31.308
		97.8	22.275	22.122	26.624	23.874	31.461	25.33							22.296	22.162	23.779	22.922	25.049	23.294							22.482	22.76	22.909						32.971	33.258	31.32	31.171							29.214	28.113	31.155	31.314
		97.9	22.22	22.122	26.605	23.871	31.467	25.333							22.314	22.189	23.782	22.919	25.049	23.294							22.482	22.775	22.905						32.977	33.316	31.314	31.171							29.211	28.113	31.14	31.311
		98	22.217	22.15	26.608	23.868	31.522	25.327							22.308	22.189	23.782	22.949	25.049	23.352							22.473	22.752	22.898						32.968	33.313	31.326	31.165							29.242	28.107	31.201	31.335
		98.1	22.217	22.147	26.608	23.874	31.519	25.333							22.308	22.186	23.782	22.943	25.049	23.352							22.485	22.789	22.89						32.993	33.31	31.348	31.189							29.236	28.134	31.198	31.335
		98.2	22.198	22.116	26.608	23.849	31.519	25.336							22.311	22.159	23.74	22.964	25.049	23.367							22.479	22.741	22.881						32.996	33.34	31.345	31.186							29.291	28.125	31.198	31.363
		98.3	22.202	22.122	26.611	23.853	31.525	25.351							22.314	22.159	23.734	22.971	25.046	23.367							22.454	22.773	22.893						33.005	33.334	31.366	31.21							29.288	28.152	31.195	31.363
		98.4	22.202	22.119	26.608	23.846	31.522	25.354							22.336	22.165	23.737	22.974	25.049	23.37							22.451	22.778	22.907						32.99	33.362	31.363	31.216							29.294	28.156	31.198	31.36
		98.5	22.198	22.144	26.614	23.874	31.546	25.351							22.333	22.168	23.755	22.958	25.07	23.419							22.46	22.733	22.896						32.999	33.362	31.363	31.216							29.337	28.156	31.195	31.39
		98.6	22.202	22.144	26.611	23.871	31.546	25.36							22.339	22.168	23.755	22.964	25.076	23.419							22.457	22.766	22.9						33.02	33.362	31.393	31.25							29.333	28.152	31.195	31.384
		98.7	22.195	22.147	26.633	23.865	31.549	25.36							22.363	22.168	23.706	22.964	25.07	23.413							22.454	22.765	22.89						33.02	33.383	31.39	31.241							29.327	28.152	31.204	31.409
		98.8	22.202	22.147	26.636	23.871	31.546	25.381							22.357	22.162	23.709	22.964	25.067	23.416							22.482	22.756	22.898						33.051	33.386	31.412	31.265							29.337	28.156	31.204	31.409
		98.9	22.202	22.144	26.633	23.871	31.546	25.378							22.333	22.189	23.712	22.964	25.07	23.416							22.485	22.781	22.884						33.044	33.411	31.412	31.265							29.33	28.156	31.201	31.406
		99	22.205	22.144	26.633	23.868	31.57	25.4							22.33	22.192	23.663	22.989	25.14	23.41							22.491	22.746	22.88						33.047	33.414	31.412	31.259							29.358	28.152	31.223	31.427
		99.1	22.195	22.144	26.63	23.877	31.573	25.406							22.333	22.186	23.663	22.986	25.146	23.413							22.457	22.766	22.891						33.075	33.411	31.439	31.287							29.358	28.177	31.219	31.427
		99.2	22.198	22.147	26.633	23.825	31.592	25.4							22.308	22.165	23.685	22.992	25.168	23.367							22.46	22.79	22.889						33.069	33.435	31.436	31.284							29.361	28.174	31.204	31.451
		99.3	22.202	22.147	26.639	23.822	31.592	25.43							22.311	22.168	23.685	22.995	25.165	23.364							22.433	22.801	22.865						33.093	33.438	31.464	31.329							29.361	28.226	31.201	31.454
		99.4	22.22	22.147	26.657	23.822	31.595	25.43							22.342	22.137	23.688	22.992	25.165	23.367							22.436	22.758	22.881						33.093	33.49	31.458	31.339							29.358	28.223	31.204	31.454
		99.5	22.226	22.095	26.66	23.801	31.616	25.427							22.342	22.134	23.737	22.992	25.171	23.343							22.439	22.782	22.881						33.09	33.487	31.464	31.332							29.385	28.223	31.223	31.451
		99.6	22.226	22.101	26.666	23.798	31.619	25.427							22.339	22.134	23.737	22.995	25.165	23.343							22.433	22.767	22.877						33.105	33.478	31.516	31.339							29.382	28.229	31.226	31.451
		99.7	22.226	22.098	26.617	23.798	31.641	25.427							22.336	22.141	23.734	22.995	25.171	23.318							22.43	22.791	22.866						33.121	33.481	31.509	31.335							29.407	28.226	31.274	31.5
		99.8	22.226	22.098	26.605	23.795	31.641	25.43							22.336	22.144	23.743	22.992	25.168	23.325							22.433	22.775	22.864						33.136	33.484	31.506	31.366							29.404	28.229	31.274	31.5
		99.9	22.244	22.101	26.608	23.792	31.635	25.427							22.336	22.122	23.734	22.992	25.171	23.325							22.433	22.746	22.875						33.13	33.499	31.509	31.36							29.401	28.226	31.274	31.506
		100	22.253	22.076	26.608	23.825	31.638	25.424							22.333	22.122	23.734	22.968	25.165	23.315							22.43	22.758	22.887						33.139	33.505	31.516	31.357							29.404	28.229	31.271	31.528
		100.1	22.247	22.07	26.611	23.825	31.641	25.427							22.327	22.125	23.73	22.968	25.168	23.322							22.43	22.793	22.888						33.185	33.505	31.531	31.4							29.41	28.226	31.271	31.528
		100.2	22.275	22.076	26.639	23.846	31.668	25.427							22.333	22.144	23.737	22.943	25.192	23.297							22.436	22.755	22.879						33.188	33.521	31.531	31.4							29.404	28.223	31.299	31.555
		100.3	22.272	22.07	26.63	23.843	31.665	25.427							22.333	22.134	23.737	22.943	25.192	23.297							22.433	22.783	22.874						33.234	33.527	31.555	31.43							29.41	28.226	31.299	31.549
		100.4	22.272	22.076	26.633	23.843	31.665	25.43							22.36	22.134	23.737	22.94	25.195	23.3							22.436	22.728	22.882						33.243	33.575	31.558	31.433							29.407	28.223	31.296	31.549
		100.5	22.275	22.028	26.639	23.849	31.689	25.449							22.372	22.134	23.727	22.943	25.195	23.322							22.43	22.736	22.876						33.234	33.575	31.552	31.43							29.428	28.223	31.32	31.552
		100.6	22.275	22.028	26.633	23.849	31.686	25.455							22.369	22.137	23.734	22.946	25.192	23.315							22.427	22.781	22.896						33.264	33.578	31.555	31.461							29.425	28.229	31.317	31.543
		100.7	22.275	21.994	26.642	23.849	31.693	25.458							22.342	22.137	23.761	22.964	25.198	23.318							22.433	22.806	22.913						33.258	33.578	31.561	31.448							29.459	28.229	31.342	31.577
		100.8	22.269	22.003	26.633	23.849	31.693	25.43							22.336	22.147	23.755	22.971	25.201	23.325							22.43	22.729	22.922						33.313	33.572	31.552	31.476							29.453	28.275	31.342	31.57
		100.9	22.275	22.006	26.663	23.843	31.693	25.427							22.33	22.128	23.758	22.974	25.195	23.322							22.433	22.787	22.913						33.307	33.621	31.558	31.47							29.449	28.275	31.335	31.57
		101	22.275	22.003	26.66	23.853	31.693	25.43							22.339	22.131	23.779	22.964	25.174	23.318							22.43	22.776	22.914						33.313	33.624	31.558	31.473							29.48	28.271	31.396	31.595
		101.1	22.272	22.006	26.663	23.849	31.696	25.427							22.336	22.125	23.779	22.968	25.165	23.322							22.46	22.779	22.908						33.304	33.621	31.607	31.5							29.468	28.271	31.393	31.598
		101.2	22.25	22.028	26.66	23.846	31.686	25.433							22.366	22.122	23.737	22.968	25.14	23.367							22.457	22.782	22.919						33.307	33.649	31.607	31.503							29.526	28.275	31.439	31.644
		101.3	22.25	22.025	26.666	23.846	31.696	25.43							22.36	22.11	23.737	22.968	25.146	23.37							22.479	22.789	22.923						33.328	33.652	31.628	31.525							29.523	28.271	31.439	31.638
		101.4	22.247	22.028	26.663	23.853	31.689	25.424							22.366	22.141	23.734	22.968	25.146	23.376							22.485	22.767	22.914						33.334	33.701	31.631	31.525							29.526	28.275	31.439	31.647
		101.5	22.253	22.079	26.663	23.856	31.696	25.43							22.366	22.141	23.688	22.968	25.14	23.416							22.485	22.758	22.914						33.337	33.698	31.631	31.522							29.526	28.268	31.464	31.699
		101.6	22.247	22.076	26.654	23.849	31.696	25.43							22.357	22.144	23.688	22.964	25.143	23.419							22.506	22.735	22.929						33.359	33.698	31.628	31.528							29.529	28.268	31.461	31.702
		101.7	22.247	22.076	26.706	23.846	31.668	25.427							22.339	22.113	23.712	22.94	25.116	23.419							22.509	22.776	22.941						33.359	33.746	31.631	31.525							29.523	28.271	31.458	31.75
		101.8	22.25	22.07	26.709	23.849	31.668	25.433							22.339	22.116	23.709	22.94	25.119	23.41							22.537	22.765	22.937						33.401	33.746	31.68	31.525							29.523	28.299	31.461	31.744
		101.9	22.247	22.079	26.709	23.846	31.668	25.43							22.354	22.15	23.709	22.946	25.119	23.419							22.528	22.793	22.931						33.401	33.768	31.674	31.522							29.526	28.299	31.464	31.741
		102	22.244	22.079	26.709	23.849	31.696	25.406							22.363	22.144	23.737	22.974	25.125	23.441							22.534	22.796	22.933						33.405	33.774	31.68	31.528							29.553	28.293	31.458	31.766
		102.1	22.247	22.073	26.709	23.843	31.689	25.406							22.363	22.137	23.737	22.968	25.122	23.444							22.531	22.752	22.935						33.411	33.771	31.729	31.549							29.547	28.299	31.461	31.769
		102.2	22.223	22.101	26.733	23.849	31.714	25.406							22.342	22.144	23.785	22.94	25.098	23.413							22.525	22.81	22.938						33.408	33.798	31.726	31.555							29.556	28.296	31.516	31.769
		102.3	22.22	22.098	26.736	23.849	31.714	25.433							22.339	22.144	23.782	22.943	25.101	23.416							22.531	22.759	22.932						33.405	33.786	31.754	31.586							29.553	28.32	31.516	31.766
		102.4	22.202	22.098	26.712	23.849	31.714	25.427							22.318	22.137	23.782	22.943	25.095	23.419							22.531	22.782	22.932						33.401	33.847	31.744	31.57							29.55	28.326	31.512	31.772
		102.5	22.202	22.098	26.706	23.871	31.717	25.409							22.314	22.147	23.779	22.943	25.104	23.401							22.531	22.743	22.915						33.408	33.844	31.754	31.58							29.523	28.326	31.512	31.815
		102.6	22.202	22.098	26.709	23.874	31.72	25.406							22.311	22.141	23.788	22.949	25.098	23.392							22.531	22.776	22.909						33.456	33.844	31.799	31.607							29.529	28.351	31.512	31.818
		102.7	22.202	22.073	26.703	23.849	31.747	25.406							22.318	22.141	23.785	22.922	25.098	23.416							22.531	22.744	22.906						33.456	33.908	31.799	31.604							29.523	28.348	31.531	31.796
		102.8	22.198	22.079	26.709	23.846	31.738	25.433							22.318	22.137	23.779	22.919	25.095	23.416							22.537	22.776	22.923						33.456	33.911	31.845	31.622							29.529	28.351	31.534	31.796
		102.9	22.205	22.083	26.712	23.846	31.747	25.436							22.29	22.141	23.782	22.922	25.092	23.416							22.534	22.787	22.908						33.453	33.936	31.845	31.625							29.526	28.345	31.531	31.799
		103	22.198	22.049	26.709	23.856	31.769	25.433							22.293	22.137	23.807	22.894	25.14	23.392							22.537	22.787	22.911						33.45	33.945	31.854	31.622							29.556	28.345	31.531	31.827
		103.1	22.195	22.049	26.709	23.856	31.766	25.43							22.29	22.147	23.801	22.9	25.146	23.401							22.537	22.779	22.899						33.499	33.932	31.848	31.622							29.55	28.369	31.531	31.812
		103.2	22.205	22.079	26.712	23.877	31.815	25.433							22.293	22.168	23.779	22.9	25.168	23.392							22.534	22.783	22.899						33.499	33.981	31.848	31.619							29.553	28.366	31.561	31.815
		103.3	22.202	22.076	26.709	23.871	31.818	25.455							22.29	22.162	23.785	22.9	25.168	23.395							22.531	22.774	22.903						33.551	33.987	31.848	31.683							29.55	28.369	31.558	31.821
		103.4	22.195	22.076	26.703	23.868	31.815	25.455							22.287	22.159	23.779	22.894	25.171	23.398							22.528	22.797	22.901						33.554	34.015	31.851	31.686							29.55	28.363	31.561	31.815
		103.5	22.205	22.073	26.712	23.874	31.833	25.455							22.29	22.165	23.788	22.919	25.223	23.346							22.531	22.77	22.898						33.551	34.021	31.848	31.665							29.578	28.366	31.589	31.79
		103.6	22.205	22.076	26.715	23.877	31.839	25.455							22.281	22.165	23.785	22.922	25.223	23.352							22.509	22.77	22.894						33.572	34.015	31.891	31.717							29.572	28.369	31.58	31.787
		103.7	22.202	22.052	26.712	23.898	31.839	25.458							22.284	22.162	23.81	22.897	25.259	23.346							22.506	22.791	22.888						33.575	34.039	31.894	31.717							29.575	28.363	31.604	31.793
		103.8	22.202	22.055	26.712	23.898	31.842	25.458							22.29	22.165	23.81	22.897	25.269	23.349							22.485	22.789	22.886						33.591	34.039	31.915	31.735							29.578	28.397	31.607	31.793
		103.9	22.229	22.055	26.709	23.898	31.836	25.461							22.29	22.165	23.813	22.894	25.272	23.346							22.488	22.79	22.892						33.6	34.064	31.912	31.735							29.578	28.397	31.61	31.787
		104	22.229	22.052	26.712	23.929	31.824	25.479							22.293	22.162	23.813	22.87	25.262	23.349							22.482	22.754	22.894						33.597	34.064	31.918	31.744							29.602	28.391	31.635	31.821
		104.1	22.226	22.052	26.706	23.923	31.818	25.479							22.293	22.162	23.816	22.867	25.269	23.346							22.488	22.767	22.889						33.621	34.064	31.918	31.772							29.599	28.421	31.635	31.815
		104.2	22.202	22.031	26.73	23.95	31.839	25.479							22.287	22.168	23.81	22.873	25.29	23.373							22.485	22.765	22.881						33.627	34.082	31.912	31.769							29.62	28.418	31.635	31.87
		104.3	22.195	22.031	26.73	23.947	31.845	25.479							22.287	22.165	23.804	22.867	25.284	23.361							22.488	22.763	22.888						33.691	34.079	31.937	31.787							29.623	28.439	31.631	31.866
		104.4	22.202	22.034	26.761	23.95	31.83	25.482							22.29	22.165	23.81	22.861	25.296	23.373							22.479	22.745	22.905						33.704	34.085	31.943	31.787							29.623	28.442	31.628	31.86
		104.5	22.198	22.079	26.764	23.929	31.866	25.485							22.29	22.165	23.761	22.864	25.293	23.376							22.485	22.778	22.885						33.701	34.082	31.946	31.79							29.694	28.436	31.662	31.863
		104.6	22.198	22.076	26.758	23.926	31.866	25.482							22.287	22.159	23.758	22.867	25.299	23.37							22.485	22.786	22.893						33.707	34.076	31.94	31.815							29.687	28.442	31.659	31.866
		104.7	22.198	22.107	26.779	23.926	31.86	25.482							22.318	22.141	23.755	22.894	25.293	23.34							22.485	22.77	22.897						33.704	34.103	31.937	31.821							29.694	28.439	31.686	31.94
		104.8	22.195	22.104	26.785	23.92	31.863	25.482							22.314	22.141	23.761	22.894	25.299	23.352							22.479	22.811	22.906						33.719	34.103	31.967	31.845							29.694	28.439	31.68	31.94
		104.9	22.229	22.104	26.782	23.926	31.863	25.485							22.342	22.137	23.758	22.894	25.296	23.343							22.485	22.775	22.91						33.722	34.134	31.961	31.842							29.694	28.442	31.686	31.94
		105	22.22	22.101	26.785	23.953	31.866	25.504							22.333	22.141	23.73	22.903	25.296	23.349							22.485	22.777	22.914						33.719	34.137	31.961	31.839							29.721	28.439	31.705	31.961
		105.1	22.229	22.107	26.782	23.947	31.86	25.507							22.339	22.137	23.734	22.903	25.293	23.343							22.482	22.8	22.909						33.728	34.137	31.989	31.86							29.718	28.464	31.708	31.958
		105.2	22.247	22.104	26.776	23.947	31.866	25.504							22.305	22.119	23.758	22.937	25.317	23.367							22.488	22.76	22.908						33.725	34.137	31.985	31.854							29.742	28.461	31.705	32.019
		105.3	22.253	22.104	26.779	23.947	31.863	25.507							22.318	22.116	23.752	22.928	25.32	23.37							22.464	22.764	22.928						33.746	34.137	32.01	31.857							29.742	28.485	31.705	32.007
		105.4	22.247	22.101	26.813	23.95	31.863	25.504							22.342	22.141	23.752	22.937	25.311	23.367							22.464	22.775	22.905						33.749	34.158	32.013	31.87							29.739	28.491	31.705	32.007
		105.5	22.253	22.101	26.807	23.95	31.842	25.504							22.336	22.141	23.752	22.906	25.317	23.413							22.457	22.81	22.919						33.743	34.164	32.01	31.863							29.767	28.491	31.729	32.031
		105.6	22.25	22.098	26.807	23.953	31.839	25.504							22.336	22.144	23.752	22.897	25.314	23.416							22.46	22.795	22.926						33.82	34.155	32.037	31.882							29.764	28.513	31.732	32.034
		105.7	22.229	22.101	26.804	23.92	31.885	25.504							22.366	22.122	23.734	22.903	25.269	23.416							22.457	22.805	22.92						33.817	34.186	32.037	31.885							29.785	28.51	31.75	32.037
		105.8	22.22	22.101	26.807	23.92	31.891	25.488							22.357	22.11	23.74	22.885	25.266	23.419							22.485	22.783	22.921						33.838	34.183	32.065	31.912							29.791	28.537	31.754	32.031
		105.9	22.202	22.101	26.828	23.926	31.888	25.485							22.336	22.119	23.74	22.894	25.266	23.419							22.476	22.791	22.912						33.844	34.204	32.062	31.912							29.791	28.534	31.757	32.034
		106	22.202	22.098	26.834	23.911	31.937	25.479							22.339	22.119	23.749	22.916	25.247	23.389							22.482	22.777	22.912						33.844	34.198	32.062	31.912							29.791	28.54	31.802	32.031
		106.1	22.202	22.101	26.831	23.901	31.934	25.479							22.333	22.116	23.746	22.919	25.247	23.398							22.506	22.728	22.898						33.847	34.204	32.089	31.934							29.788	28.534	31.799	32.034
		106.2	22.253	22.125	26.801	23.877	31.979	25.485							22.311	22.116	23.746	22.94	25.25	23.413							22.503	22.78	22.883						33.847	34.256	32.089	31.924							29.788	28.537	31.851	32.053
		106.3	22.253	22.119	26.801	23.877	31.976	25.455							22.318	22.119	23.749	22.937	25.244	23.422							22.534	22.81	22.874						33.871	34.25	32.114	31.961							29.794	28.534	31.848	32.062
		106.4	22.253	22.122	26.828	23.88	31.982	25.458							22.342	22.119	23.737	22.934	25.247	23.425							22.534	22.814	22.884						33.871	34.256	32.111	31.955							29.791	28.54	31.845	32.056
		106.5	22.256	22.098	26.834	23.901	32.01	25.485							22.345	22.122	23.758	22.937	25.266	23.437							22.528	22.79	22.88						33.871	34.259	32.111	31.961							29.791	28.537	31.851	32.062
		106.6	22.253	22.101	26.834	23.904	32.01	25.485							22.345	22.113	23.752	22.937	25.266	23.444							22.528	22.819	22.873						33.908	34.253	32.132	32.013							29.794	28.537	31.86	32.056
		106.7	22.256	22.122	26.813	23.926	32.031	25.476							22.336	22.141	23.804	22.94	25.241	23.465							22.534	22.775	22.872						33.917	34.305	32.132	32.01							29.816	28.537	31.854	32.059
		106.8	22.256	22.128	26.801	23.926	32.04	25.507							22.333	22.137	23.807	22.946	25.247	23.462							22.531	22.765	22.867						33.969	34.308	32.166	32.037							29.81	28.558	31.854	32.053
		106.9	22.235	22.128	26.816	23.932	32.028	25.504							22.339	22.116	23.81	22.949	25.247	23.462							22.528	22.782	22.88						33.963	34.326	32.156	32.028							29.819	28.564	31.848	32.062
		107	22.235	22.128	26.807	23.904	32.056	25.504							22.339	22.119	23.874	22.922	25.223	23.486							22.528	22.761	22.869						33.966	34.329	32.159	32.031							29.788	28.564	31.897	32.056
		107.1	22.232	22.125	26.816	23.901	32.053	25.504							22.339	22.113	23.88	22.928	25.22	23.486							22.506	22.796	22.878						34.021	34.326	32.181	32.056							29.794	28.561	31.897	32.056
		107.2	22.214	22.104	26.807	23.895	32.083	25.504							22.339	22.095	23.849	22.922	25.226	23.468							22.503	22.793	22.872						34.015	34.372	32.19	32.059							29.797	28.561	31.918	32.053
		107.3	22.208	22.095	26.81	23.911	32.077	25.488							22.336	22.092	23.856	22.925	25.226	23.465							22.534	22.781	22.883						34.036	34.381	32.187	32.08							29.788	28.586	31.924	32.053
		107.4	22.208	22.098	26.779	23.914	32.08	25.485							22.357	22.092	23.856	22.922	25.223	23.462							22.531	22.786	22.86						34.039	34.399	32.187	32.083							29.791	28.589	31.915	32.05
		107.5	22.202	22.101	26.788	23.926	32.129	25.504							22.363	22.095	23.904	22.922	25.223	23.462							22.537	22.768	22.864						34.039	34.396	32.187	32.077							29.837	28.586	31.915	32.101
		107.6	22.198	22.107	26.794	23.92	32.132	25.507							22.36	22.092	23.904	22.922	25.223	23.462							22.555	22.806	22.872						34.036	34.399	32.208	32.104							29.837	28.61	31.927	32.101
		107.7	22.198	22.128	26.816	23.944	32.129	25.507							22.363	22.095	23.907	22.922	25.247	23.486							22.558	22.816	22.872						34.036	34.424	32.208	32.108							29.837	28.607	31.943	32.08
		107.8	22.198	22.128	26.804	23.947	32.129	25.534							22.366	22.092	23.914	22.925	25.247	23.486							22.558	22.814	22.884						34.036	34.424	32.208	32.101							29.84	28.613	31.949	32.083
		107.9	22.205	22.131	26.807	23.953	32.135	25.534							22.385	22.095	23.914	22.925	25.244	23.486							22.558	22.767	22.882						34.042	34.473	32.205	32.101							29.843	28.616	31.949	32.083
		108	22.22	22.156	26.801	23.984	32.129	25.555							22.388	22.098	23.883	22.916	25.217	23.492							22.555	22.784	22.883						34.039	34.47	32.208	32.101							29.84	28.613	31.973	32.111
		108.1	22.223	22.153	26.813	23.984	32.129	25.558							22.385	22.089	23.883	22.91	25.217	23.492							22.503	22.804	22.895						34.085	34.476	32.251	32.156							29.837	28.613	31.979	32.111
		108.2	22.202	22.128	26.834	23.944	32.132	25.562							22.415	22.125	23.938	22.937	25.223	23.486							22.5	22.817	22.896						34.085	34.497	32.257	32.156							29.895	28.61	31.973	32.135
		108.3	22.198	22.134	26.84	23.938	32.132	25.583							22.406	22.113	23.935	22.94	25.22	23.486							22.512	22.799	22.888						34.091	34.491	32.251	32.178							29.889	28.632	31.976	32.138
		108.4	22.198	22.125	26.807	23.95	32.135	25.583							22.412	22.119	23.932	22.937	25.22	23.489							22.512	22.774	22.888						34.088	34.518	32.254	32.175							29.883	28.635	31.967	32.129
		108.5	22.198	22.131	26.804	23.895	32.126	25.601							22.412	22.122	23.956	22.916	25.226	23.486							22.512	22.812	22.891						34.094	34.518	32.248	32.178							29.916	28.635	31.998	32.156
		108.6	22.205	22.116	26.807	23.901	32.126	25.604							22.409	22.116	23.956	22.913	25.22	23.483							22.512	22.768	22.89						34.113	34.515	32.254	32.172							29.913	28.659	31.998	32.153
		108.7	22.202	22.07	26.81	23.901	32.132	25.604							22.418	22.116	23.953	22.888	25.223	23.441							22.509	22.77	22.89						34.109	34.549	32.254	32.178							29.935	28.659	32.019	32.175
		108.8	22.198	22.073	26.807	23.898	32.129	25.577							22.406	22.119	23.956	22.888	25.223	23.431							22.509	22.793	22.891						34.137	34.543	32.275	32.172							29.935	28.659	32.01	32.172
		108.9	22.256	22.073	26.81	23.901	32.135	25.58							22.406	22.141	23.95	22.894	25.22	23.431							22.509	22.78	22.899						34.137	34.57	32.285	32.178							29.935	28.662	32.019	32.175
		109	22.256	22.073	26.81	23.947	32.15	25.58							22.406	22.144	23.929	22.919	25.266	23.437							22.506	22.772	22.886						34.14	34.567	32.285	32.181							29.959	28.662	31.992	32.175
		109.1	22.25	22.076	26.807	23.941	32.156	25.583							22.409	22.141	23.923	22.919	25.259	23.437							22.528	22.788	22.89						34.161	34.567	32.275	32.178							29.953	28.687	31.992	32.178
		109.2	22.26	22.073	26.807	23.95	32.181	25.583							22.391	22.137	23.95	22.925	25.247	23.447							22.531	22.819	22.897						34.161	34.57	32.275	32.181							29.984	28.683	32.025	32.202
		109.3	22.25	22.079	26.807	23.953	32.175	25.583							22.385	22.141	23.944	22.919	25.244	23.437							22.555	22.789	22.909						34.158	34.576	32.324	32.227							29.98	28.68	32.019	32.208
		109.4	22.229	22.076	26.81	23.947	32.175	25.577							22.357	22.141	23.941	22.919	25.244	23.444							22.552	22.794	22.908						34.161	34.613	32.321	32.227							29.98	28.687	32.016	32.199
		109.5	22.229	22.079	26.807	23.978	32.175	25.583							22.36	22.137	23.92	22.888	25.211	23.437							22.558	22.789	22.907						34.161	34.622	32.33	32.224							29.984	28.677	32.037	32.233
		109.6	22.22	22.086	26.81	23.981	32.178	25.583							22.36	22.134	23.923	22.891	25.214	23.444							22.537	22.823	22.902						34.186	34.613	32.324	32.245							29.984	28.705	32.05	32.227
		109.7	22.226	22.076	26.831	23.929	32.205	25.577							22.342	22.168	23.898	22.919	25.259	23.444							22.534	22.784	22.899						34.186	34.644	32.324	32.245							29.984	28.711	32.043	32.251
		109.8	22.217	22.083	26.828	23.929	32.199	25.574							22.336	22.165	23.907	22.922	25.266	23.444							22.531	22.811	22.903						34.213	34.641	32.343	32.266							29.984	28.711	32.047	32.248
		109.9	22.211	22.083	26.837	23.929	32.196	25.595							22.318	22.141	23.901	22.922	25.269	23.437							22.528	22.786	22.914						34.213	34.662	32.343	32.272							29.977	28.711	32.05	32.248
		110	22.205	22.034	26.834	23.904	32.242	25.58							22.308	22.144	23.929	22.916	25.293	23.437							22.534	22.836	22.908						34.213	34.668	32.352	32.278							29.98	28.708	32.065	32.3
		110.1	22.211	22.031	26.834	23.907	32.23	25.583							22.314	22.137	23.926	22.925	25.293	23.444							22.534	22.804	22.908						34.238	34.659	32.379	32.3							29.98	28.705	32.062	32.291
		110.2	22.214	22.028	26.834	23.929	32.248	25.58							22.314	22.162	23.904	22.937	25.311	23.413							22.531	22.746	22.911						34.238	34.668	32.367	32.294							29.953	28.705	32.089	32.291
		110.3	22.229	22.025	26.834	23.923	32.257	25.613							22.314	22.168	23.907	22.94	25.32	23.416							22.534	22.811	22.922						34.256	34.668	32.401	32.294							29.959	28.708	32.095	32.294
		110.4	22.208	22.025	26.837	23.932	32.257	25.598							22.314	22.162	23.904	22.94	25.314	23.422							22.531	22.775	22.928						34.262	34.717	32.388	32.3							29.953	28.705	32.101	32.303
		110.5	22.208	22.021	26.831	23.975	32.269	25.58							22.318	22.162	23.907	22.971	25.342	23.422							22.531	22.813	22.935						34.259	34.717	32.397	32.297							29.935	28.708	32.12	32.318
		110.6	22.208	22.018	26.834	23.969	32.269	25.583							22.311	22.165	23.904	22.968	25.339	23.419							22.509	22.774	22.941						34.311	34.711	32.449	32.303							29.938	28.735	32.108	32.321
		110.7	22.202	22.058	26.84	24.017	32.3	25.58							22.342	22.168	23.877	22.995	25.323	23.444							22.503	22.808	22.943						34.308	34.714	32.443	32.297							29.932	28.729	32.135	32.352
		110.8	22.208	22.064	26.834	24.02	32.294	25.577							22.336	22.165	23.877	22.995	25.32	23.437							22.509	22.823	22.939						34.305	34.714	32.468	32.318							29.935	28.76	32.135	32.349
		110.9	22.229	22.061	26.834	24.023	32.291	25.571							22.336	22.165	23.886	22.992	25.327	23.441							22.506	22.804	22.955						34.311	34.711	32.465	32.318							29.941	28.751	32.138	32.349
		111	22.229	22.083	26.831	23.981	32.272	25.607							22.333	22.162	23.883	22.968	25.323	23.444							22.506	22.783	22.938						34.314	34.714	32.468	32.321							29.935	28.754	32.187	32.397
		111.1	22.229	22.086	26.837	23.969	32.275	25.61							22.339	22.168	23.874	22.968	25.314	23.447							22.488	22.799	22.939						34.329	34.714	32.471	32.373							29.926	28.778	32.184	32.391
		111.2	22.202	22.098	26.837	23.975	32.278	25.61							22.339	22.189	23.856	22.986	25.336	23.444							22.488	22.79	22.944						34.332	34.766	32.468	32.367							29.932	28.772	32.211	32.397
		111.3	22.198	22.104	26.84	23.978	32.278	25.592							22.333	22.189	23.859	22.995	25.342	23.437							22.512	22.8	22.93						34.354	34.763	32.468	32.373							29.929	28.781	32.205	32.397
		111.4	22.229	22.107	26.862	23.969	32.272	25.58							22.339	22.183	23.859	22.995	25.345	23.437							22.509	22.786	22.939						34.36	34.787	32.468	32.37							29.932	28.778	32.214	32.397
		111.5	22.223	22.107	26.862	23.975	32.278	25.586							22.339	22.18	23.883	22.986	25.391	23.441							22.509	22.778	22.945						34.357	34.787	32.465	32.37							29.987	28.778	32.236	32.446
		111.6	22.22	22.11	26.859	23.969	32.275	25.58							22.333	22.186	23.883	22.986	25.378	23.437							22.503	22.797	22.934						34.402	34.784	32.495	32.397							29.987	28.806	32.236	32.446
		111.7	22.229	22.104	26.852	23.975	32.297	25.586							22.333	22.183	23.901	22.992	25.308	23.441							22.509	22.828	22.924						34.402	34.805	32.495	32.397							29.987	28.802	32.288	32.471
		111.8	22.226	22.107	26.859	23.978	32.3	25.58							22.336	22.189	23.904	22.995	25.308	23.441							22.512	22.849	22.937						34.415	34.811	32.526	32.397							29.99	28.824	32.281	32.474
		111.9	22.25	22.098	26.862	23.978	32.3	25.577							22.339	22.208	23.904	22.995	25.314	23.437							22.509	22.801	22.948						34.402	34.811	32.516	32.394							29.984	28.827	32.278	32.474
		112	22.25	22.128	26.862	24.02	32.297	25.586							22.339	22.214	23.883	22.968	25.314	23.392							22.509	22.809	22.966						34.402	34.814	32.52	32.391							30.005	28.83	32.312	32.492
		112.1	22.247	22.125	26.859	24.023	32.297	25.586							22.339	22.214	23.877	22.971	25.311	23.389							22.479	22.818	22.963						34.406	34.808	32.544	32.413							30.008	28.83	32.309	32.492
		112.2	22.253	22.101	26.834	24.054	32.3	25.586							22.308	22.186	23.871	22.943	25.308	23.395							22.485	22.81	22.958						34.402	34.833	32.538	32.416							30.026	28.821	32.336	32.52
		112.3	22.25	22.098	26.834	24.048	32.3	25.583							22.314	22.186	23.877	22.943	25.305	23.389							22.512	22.823	22.954						34.409	34.83	32.535	32.471							30.026	28.851	32.33	32.516
		112.4	22.25	22.101	26.855	24.048	32.297	25.58							22.342	22.189	23.883	22.943	25.308	23.392							22.503	22.794	22.942						34.409	34.833	32.538	32.468							30.023	28.851	32.336	32.523
		112.5	22.247	22.098	26.865	24.051	32.297	25.586							22.342	22.186	23.898	22.94	25.339	23.413							22.512	22.773	22.939						34.406	34.833	32.544	32.465							30.048	28.854	32.355	32.541
		112.6	22.247	22.107	26.859	24.048	32.297	25.58							22.342	22.189	23.898	22.943	25.333	23.416							22.506	22.804	22.941						34.457	34.833	32.541	32.489							30.051	28.854	32.358	32.547
		112.7	22.25	22.073	26.88	23.996	32.327	25.58							22.314	22.214	23.932	22.968	25.385	23.441							22.509	22.763	22.943						34.46	34.857	32.541	32.492							30.078	28.845	32.376	32.571
		112.8	22.25	22.073	26.886	23.996	32.321	25.607							22.314	22.211	23.926	22.971	25.397	23.441							22.534	22.815	22.938						34.476	34.86	32.587	32.544							30.075	28.867	32.382	32.571
		112.9	22.247	22.079	26.892	24.002	32.318	25.604							22.308	22.189	23.932	22.971	25.388	23.441							22.531	22.805	22.949						34.479	34.906	32.587	32.541							30.078	28.876	32.385	32.568
		113	22.229	22.079	26.877	24.005	32.324	25.61							22.318	22.189	23.923	22.949	25.412	23.441							22.537	22.827	22.944						34.482	34.903	32.59	32.538							30.084	28.873	32.407	32.562
		113.1	22.226	22.079	26.88	23.999	32.321	25.613							22.314	22.192	23.926	22.946	25.406	23.437							22.509	22.76	22.938						34.497	34.906	32.62	32.538							30.09	28.9	32.401	32.565
		113.2	22.229	22.07	26.907	24.026	32.349	25.604							22.339	22.192	23.904	22.922	25.406	23.444							22.509	22.816	22.97						34.506	34.906	32.611	32.538							30.103	28.897	32.385	32.59
		113.3	22.22	22.076	26.907	24.02	32.346	25.607							22.336	22.189	23.904	22.925	25.409	23.434							22.485	22.79	22.962						34.528	34.909	32.635	32.565							30.103	28.922	32.388	32.59
		113.4	22.226	22.076	26.929	24.02	32.346	25.604							22.339	22.165	23.907	22.922	25.409	23.434							22.482	22.758	22.952						34.521	34.933	32.639	32.565							30.103	28.922	32.379	32.596
		113.5	22.223	22.055	26.932	24.026	32.349	25.629							22.333	22.162	23.88	22.949	25.403	23.462							22.482	22.764	22.964						34.528	34.933	32.639	32.559							30.103	28.922	32.379	32.593
		113.6	22.223	22.055	26.932	24.026	32.352	25.626							22.336	22.159	23.877	22.952	25.403	23.465							22.46	22.851	22.961						34.531	34.933	32.66	32.568							30.103	28.925	32.379	32.587
		113.7	22.229	22.055	26.929	24.051	32.349	25.62							22.336	22.192	23.911	22.974	25.455	23.465							22.457	22.808	22.947						34.518	34.952	32.663	32.556							30.13	28.925	32.401	32.59
		113.8	22.226	22.049	26.935	24.048	32.349	25.656							22.336	22.192	23.907	22.977	25.455	23.465							22.488	22.824	22.94						34.552	34.952	32.681	32.587							30.133	28.943	32.397	32.596
		113.9	22.202	22.055	26.935	24.048	32.346	25.656							22.36	22.195	23.904	22.971	25.464	23.459							22.488	22.738	22.923						34.546	34.979	32.681	32.587							30.13	28.943	32.407	32.59
		114	22.205	22.052	26.938	24.026	32.352	25.653							22.357	22.189	23.932	22.977	25.455	23.511							22.488	22.827	22.936						34.555	34.976	32.678	32.584							30.13	28.949	32.401	32.617
		114.1	22.202	22.043	26.929	24.026	32.352	25.653							22.36	22.192	23.935	22.98	25.458	23.514							22.485	22.818	22.934						34.576	34.982	32.687	32.608							30.13	28.97	32.401	32.617
		114.2	22.177	22.055	26.932	23.978	32.352	25.653							22.388	22.186	23.932	22.998	25.433	23.508							22.482	22.769	22.936						34.576	35.007	32.687	32.608							30.154	28.976	32.404	32.62
		114.3	22.174	22.052	26.929	23.981	32.349	25.677							22.385	22.189	23.932	22.995	25.427	23.508							22.488	22.785	22.946						34.625	35.001	32.681	32.635							30.161	28.976	32.397	32.614
		114.4	22.18	22.055	26.935	23.978	32.346	25.674							22.385	22.171	23.932	23.004	25.433	23.505							22.482	22.8	22.951						34.622	35.052	32.678	32.642							30.151	28.967	32.404	32.623
		114.5	22.18	22.028	26.932	23.95	32.373	25.653							22.385	22.168	23.932	22.977	25.433	23.535							22.479	22.78	22.934						34.625	35.049	32.684	32.632							30.157	28.967	32.404	32.645
		114.6	22.18	22.028	26.935	23.95	32.37	25.659							22.388	22.162	23.929	22.971	25.439	23.538							22.479	22.791	22.933						34.622	35.052	32.709	32.635							30.154	28.97	32.401	32.642
		114.7	22.18	22.028	26.938	23.953	32.352	25.653							22.388	22.168	23.907	22.974	25.436	23.511							22.488	22.779	22.925						34.628	35.101	32.706	32.629							30.179	28.973	32.404	32.663
		114.8	22.18	22.031	26.929	23.95	32.349	25.656							22.388	22.162	23.911	22.971	25.433	23.511							22.509	22.819	22.921						34.644	35.101	32.733	32.654							30.182	28.998	32.401	32.669
		114.9	22.202	22.025	26.932	23.953	32.343	25.653							22.385	22.168	23.907	22.974	25.436	23.511							22.506	22.788	22.92						34.644	35.126	32.736	32.657							30.176	28.992	32.407	32.666
		115	22.198	22.052	26.935	23.978	32.367	25.681							22.388	22.168	23.889	22.995	25.409	23.511							22.506	22.8	22.912						34.641	35.123	32.736	32.66							30.197	28.989	32.425	32.666
		115.1	22.205	22.052	26.929	23.981	32.373	25.677							22.382	22.168	23.889	22.995	25.412	23.508							22.509	22.777	22.902						34.65	35.123	32.761	32.687							30.2	28.998	32.425	32.66
		115.2	22.202	22.025	26.907	23.975	32.373	25.677							22.357	22.141	23.914	23.001	25.381	23.508							22.503	22.793	22.919						34.65	35.153	32.751	32.678							30.222	28.995	32.477	32.684
		115.3	22.202	22.028	26.907	23.975	32.373	25.681							22.363	22.144	23.914	22.992	25.388	23.508							22.509	22.808	22.934						34.65	35.147	32.779	32.709							30.222	28.97	32.48	32.687
		115.4	22.202	22.034	26.907	23.978	32.376	25.677							22.336	22.144	23.911	23.001	25.388	23.508							22.509	22.817	22.928						34.647	35.144	32.782	32.703							30.222	28.97	32.474	32.681
		115.5	22.202	22.058	26.907	23.953	32.385	25.684							22.339	22.144	23.929	22.995	25.391	23.517							22.506	22.814	22.935						34.647	35.15	32.782	32.706							30.222	28.973	32.452	32.709
		115.6	22.205	22.049	26.907	23.953	32.401	25.677							22.336	22.137	23.932	22.995	25.391	23.511							22.534	22.799	22.944						34.702	35.15	32.806	32.724							30.228	28.992	32.452	32.706
		115.7	22.205	22.076	26.907	23.929	32.416	25.677							22.36	22.144	23.907	22.974	25.391	23.486							22.528	22.77	22.953						34.695	35.156	32.803	32.73							30.267	28.995	32.434	32.739
		115.8	22.198	22.076	26.91	23.926	32.425	25.705							22.36	22.141	23.904	22.971	25.385	23.486							22.534	22.838	22.964						34.714	35.147	32.825	32.751							30.273	28.992	32.431	32.733
		115.9	22.205	22.076	26.907	23.935	32.419	25.702							22.382	22.113	23.914	22.964	25.385	23.486							22.528	22.777	22.955						34.735	35.172	32.828	32.755							30.273	28.998	32.425	32.727
		116	22.205	22.104	26.91	23.956	32.446	25.726							22.391	22.122	23.886	22.974	25.391	23.444							22.531	22.814	22.953						34.717	35.178	32.834	32.751							30.27	28.995	32.425	32.736
		116.1	22.202	22.104	26.907	23.953	32.452	25.726							22.385	22.119	23.883	22.974	25.394	23.437							22.531	22.793	22.941						34.72	35.172	32.88	32.748							30.267	29.019	32.428	32.736
		116.2	22.253	22.079	26.929	23.996	32.471	25.723							22.363	22.119	23.837	22.952	25.388	23.392							22.531	22.803	22.937						34.723	35.199	32.877	32.742							30.286	29.019	32.428	32.733
		116.3	22.25	22.076	26.932	24.002	32.468	25.705							22.36	22.116	23.834	22.943	25.388	23.392							22.537	22.805	22.933						34.744	35.193	32.925	32.773							30.289	29.016	32.428	32.733
		116.4	22.25	22.083	26.938	23.996	32.471	25.705							22.336	22.137	23.831	22.955	25.385	23.386							22.534	22.808	22.927						34.738	35.22	32.925	32.776							30.292	29.019	32.425	32.736
		116.5	22.253	22.101	26.932	23.978	32.468	25.726							22.339	22.147	23.813	22.952	25.385	23.386							22.534	22.824	22.943						34.75	35.226	32.928	32.773							30.295	29.016	32.449	32.761
		116.6	22.247	22.098	26.935	23.984	32.468	25.732							22.336	22.137	23.81	22.94	25.381	23.392							22.509	22.826	22.939						34.741	35.226	32.947	32.8							30.295	29.037	32.449	32.764
		116.7	22.25	22.104	26.953	24.023	32.489	25.729							22.318	22.141	23.801	22.943	25.385	23.392							22.509	22.806	22.935						34.738	35.3	32.947	32.8							30.301	29.034	32.455	32.782
		116.8	22.247	22.101	26.95	24.02	32.492	25.708							22.308	22.144	23.795	22.946	25.391	23.395							22.506	22.856	22.938						34.769	35.291	32.977	32.828							30.295	29.037	32.446	32.785
		116.9	22.253	22.101	26.978	24.023	32.495	25.708							22.311	22.141	23.788	22.946	25.391	23.389							22.506	22.8	22.941						34.772	35.294	32.968	32.825							30.295	29.037	32.455	32.791
		117	22.253	22.125	26.978	24.075	32.498	25.681							22.314	22.141	23.785	22.964	25.409	23.41							22.509	22.813	22.937						34.766	35.294	32.977	32.831							30.298	29.047	32.431	32.785
		117.1	22.253	22.128	26.987	24.075	32.492	25.687							22.318	22.144	23.788	22.958	25.409	23.413							22.476	22.783	22.936						34.799	35.291	32.974	32.803							30.292	29.071	32.428	32.785
		117.2	22.226	22.122	26.978	24.054	32.495	25.677							22.314	22.147	23.764	22.943	25.436	23.419							22.482	22.818	22.936						34.79	35.321	32.974	32.803							30.316	29.065	32.449	32.782
		117.3	22.232	22.131	26.981	24.051	32.489	25.705							22.311	22.141	23.767	22.943	25.427	23.413							22.482	22.818	22.94						34.818	35.321	32.965	32.852							30.322	29.086	32.452	32.788
		117.4	22.223	22.128	27.008	24.051	32.486	25.705							22.345	22.141	23.761	22.943	25.433	23.41							22.488	22.793	22.955						34.818	35.318	32.974	32.849							30.325	29.092	32.449	32.779
		117.5	22.253	22.083	27.002	24.051	32.52	25.705							22.339	22.147	23.764	22.968	25.43	23.392							22.485	22.814	22.962						34.821	35.318	32.974	32.849							30.344	29.095	32.477	32.782
		117.6	22.253	22.079	27.008	24.054	32.516	25.702							22.336	22.147	23.758	22.968	25.424	23.395							22.464	22.809	22.949						34.842	35.315	32.971	32.877							30.347	29.123	32.474	32.788
		117.7	22.272	22.083	27.008	24.026	32.489	25.699							22.311	22.141	23.785	22.94	25.433	23.413							22.457	22.815	22.935						34.845	35.345	32.974	32.877							30.319	29.117	32.526	32.809
		117.8	22.275	22.086	27.005	24.033	32.492	25.684							22.314	22.137	23.785	22.946	25.433	23.416							22.488	22.842	22.94						34.891	35.339	32.977	32.898							30.319	29.144	32.52	32.803
		117.9	22.275	22.083	26.981	24.03	32.495	25.674							22.314	22.147	23.785	22.943	25.439	23.416							22.488	22.821	22.949						34.888	35.394	32.974	32.898							30.319	29.138	32.526	32.803
		118	22.278	22.055	26.987	24.03	32.516	25.684							22.318	22.141	23.807	22.971	25.412	23.462							22.482	22.818	22.96						34.888	35.391	32.974	32.898							30.341	29.138	32.547	32.834
		118.1	22.275	22.058	26.974	24.03	32.51	25.684							22.308	22.141	23.807	22.974	25.403	23.462							22.485	22.818	22.964						34.933	35.388	32.95	32.922							30.344	29.138	32.547	32.828
		118.2	22.25	22.052	27.005	24.033	32.516	25.684							22.314	22.147	23.834	22.968	25.433	23.462							22.479	22.811	22.966						34.93	35.416	32.95	32.922							30.344	29.144	32.571	32.855
		118.3	22.253	22.055	27.005	24.03	32.52	25.705							22.314	22.147	23.831	22.974	25.43	23.459							22.509	22.831	22.982						34.955	35.416	32.95	32.922							30.344	29.166	32.574	32.858
		118.4	22.278	22.061	27.036	24.03	32.523	25.708							22.314	22.092	23.834	22.974	25.439	23.465							22.503	22.79	22.973						34.964	35.413	32.953	32.916							30.347	29.169	32.574	32.855
		118.5	22.272	22.079	27.036	24.054	32.523	25.705							22.314	22.098	23.856	23.001	25.439	23.413							22.506	22.793	22.99						34.964	35.413	32.947	32.916							30.389	29.169	32.59	32.883
		118.6	22.281	22.079	27.029	24.045	32.52	25.705							22.302	22.092	23.853	23.001	25.433	23.41							22.531	22.837	22.996						34.988	35.416	32.953	32.941							30.392	29.16	32.59	32.889
		118.7	22.281	22.079	27.029	24.045	32.52	25.702							22.311	22.092	23.88	22.977	25.461	23.395							22.531	22.797	23						34.985	35.419	32.944	32.938							30.399	29.156	32.599	32.883
		118.8	22.278	22.083	27.026	24.048	32.526	25.726							22.314	22.095	23.883	22.974	25.461	23.392							22.537	22.824	22.998						35.034	35.416	32.971	32.947							30.399	29.156	32.596	32.87
		118.9	22.25	22.079	27.029	24.051	32.513	25.726							22.308	22.119	23.883	22.968	25.458	23.386							22.528	22.826	22.99						35.04	35.443	32.977	32.944							30.392	29.169	32.587	32.877
		119	22.25	22.052	27.029	24.002	32.562	25.723							22.305	22.116	23.926	22.952	25.433	23.413							22.537	22.802	22.987						35.034	35.443	32.971	32.944							30.441	29.169	32.642	32.904
		119.1	22.253	22.055	27.032	23.999	32.565	25.723							22.308	22.116	23.92	22.946	25.439	23.413							22.555	22.8	22.989						35.034	35.443	32.974	32.965							30.432	29.172	32.639	32.904
		119.2	22.278	22.055	27.026	24.048	32.565	25.723							22.314	22.122	23.944	23.001	25.436	23.37							22.558	22.808	22.987						35.034	35.468	32.974	32.962							30.438	29.163	32.666	32.925
		119.3	22.278	22.055	27.023	24.051	32.562	25.726							22.311	22.116	23.953	22.995	25.43	23.364							22.558	22.801	22.973						35.059	35.461	32.965	32.971							30.438	29.181	32.663	32.928
		119.4	22.25	22.055	27.005	24.051	32.565	25.723							22.314	22.116	23.953	22.995	25.427	23.367							22.555	22.803	22.968						35.059	35.486	32.968	32.974							30.441	29.19	32.666	32.928
		119.5	22.26	22.101	27.005	24.051	32.565	25.726							22.318	22.122	23.929	22.968	25.439	23.367							22.555	22.769	22.971						35.052	35.486	32.974	32.965							30.438	29.187	32.693	32.95
		119.6	22.253	22.101	27.008	24.048	32.562	25.726							22.305	22.116	23.929	22.974	25.436	23.367							22.552	22.815	22.982						35.08	35.492	32.996	32.99							30.435	29.19	32.69	32.956
		119.7	22.247	22.15	27.005	24.048	32.559	25.726							22.314	22.116	23.981	22.974	25.43	23.364							22.558	22.806	22.988						35.08	35.529	32.996	32.996							30.46	29.184	32.712	32.956
		119.8	22.256	22.153	27.002	24.051	32.568	25.726							22.311	22.107	23.984	22.974	25.436	23.367							22.555	22.793	22.991						35.083	35.535	32.996	33.023							30.469	29.16	32.715	32.95
		119.9	22.253	22.147	27.032	24.051	32.568	25.723							22.311	22.119	23.981	22.971	25.43	23.367							22.555	22.791	22.987						35.077	35.532	32.999	33.014							30.466	29.163	32.718	32.953
		120	22.25	22.131	27.029	24.045	32.568	25.726							22.311	22.113	23.981	22.946	25.458	23.337							22.558	22.8	22.981						35.08	35.538	32.999	33.017							30.49	29.163	32.736	32.977
		120.1	22.25	22.128	27.029	24.048	32.559	25.732							22.314	22.116	23.978	22.949	25.458	23.343							22.555	22.82	22.972						35.083	35.529	33.051	33.02							30.493	29.166	32.739	32.977
		120.2	22.25	22.15	27.029	24.075	32.59	25.729							22.305	22.141	24.002	22.968	25.436	23.392							22.555	22.807	22.96						35.083	35.559	33.047	33.02							30.511	29.16	32.761	32.974
		120.3	22.247	22.153	27.023	24.078	32.59	25.726							22.314	22.144	24.005	22.968	25.439	23.392							22.558	22.788	22.952						35.126	35.553	33.047	33.035							30.518	29.187	32.758	32.977
		120.4	22.25	22.15	27.054	24.075	32.587	25.729							22.333	22.165	24.011	22.971	25.439	23.392							22.561	22.809	22.941						35.126	35.605	33.041	33.041							30.508	29.184	32.767	32.974
		120.5	22.253	22.15	27.048	24.048	32.584	25.726							22.33	22.165	24.008	22.968	25.461	23.441							22.561	22.792	22.945						35.129	35.611	33.047	33.044							30.518	29.193	32.764	32.977
		120.6	22.247	22.153	27.054	24.048	32.59	25.729							22.336	22.159	23.999	22.968	25.455	23.437							22.515	22.811	22.954						35.135	35.608	33.047	33.066							30.511	29.19	32.755	32.977
		120.7	22.253	22.104	27.051	24.072	32.611	25.726							22.336	22.137	23.984	22.974	25.455	23.462							22.509	22.852	22.961						35.132	35.629	33.044	33.063							30.542	29.19	32.785	33.023
		120.8	22.256	22.107	27.045	24.072	32.617	25.702							22.339	22.137	23.978	22.974	25.452	23.462							22.512	22.809	22.961						35.104	35.629	33.069	33.109							30.539	29.211	32.794	33.026
		120.9	22.305	22.101	27.075	24.069	32.617	25.708							22.382	22.137	23.981	22.971	25.458	23.465							22.512	22.797	22.958						35.107	35.654	33.075	33.112							30.539	29.208	32.794	33.026
		121	22.296	22.107	27.072	24.094	32.59	25.729							22.388	22.144	23.956	22.974	25.458	23.444							22.512	22.815	22.953						35.104	35.654	33.075	33.115							30.515	29.214	32.809	33.054
		121.1	22.302	22.104	27.072	24.094	32.59	25.729							22.388	22.137	23.956	22.968	25.458	23.441							22.512	22.832	22.96						35.156	35.66	33.087	33.133							30.511	29.218	32.809	33.051
		121.2	22.302	22.104	27.103	24.078	32.614	25.729							22.409	22.147	23.962	22.971	25.455	23.468							22.509	22.834	22.959						35.15	35.681	33.096	33.136							30.539	29.211	32.812	33.072
		121.3	22.299	22.101	27.094	24.075	32.617	25.748							22.412	22.144	23.956	22.968	25.455	23.465							22.515	22.833	22.962						35.181	35.675	33.118	33.136							30.536	29.214	32.809	33.078
		121.4	22.299	22.11	27.148	24.075	32.617	25.751							22.433	22.141	23.956	22.971	25.455	23.456							22.509	22.816	22.95						35.181	35.709	33.124	33.139							30.539	29.208	32.809	33.075
		121.5	22.302	22.083	27.158	24.118	32.62	25.723							22.433	22.137	23.959	22.964	25.43	23.48							22.512	22.8	22.942						35.181	35.709	33.121	33.136							30.56	29.214	32.886	33.072
		121.6	22.302	22.076	27.151	24.127	32.617	25.726							22.44	22.144	23.956	22.968	25.436	23.48							22.515	22.81	22.933						35.199	35.706	33.142	33.133							30.563	29.211	32.88	33.078
		121.7	22.302	22.006	27.145	24.149	32.635	25.729							22.412	22.147	23.953	22.977	25.43	23.502							22.512	22.84	22.92						35.205	35.681	33.142	33.136							30.563	29.208	32.858	33.102
		121.8	22.299	22.003	27.151	24.146	32.635	25.754							22.403	22.137	23.959	22.971	25.433	23.505							22.512	22.815	22.922						35.223	35.675	33.167	33.109							30.56	29.236	32.855	33.096
		121.9	22.302	22.012	27.179	24.142	32.635	25.751							22.388	22.116	23.95	22.971	25.436	23.508							22.515	22.781	22.923						35.226	35.706	33.167	33.115							30.566	29.242	32.858	33.102
		122	22.299	22.006	27.176	24.197	32.669	25.781							22.388	22.119	23.932	22.971	25.458	23.508							22.515	22.834	22.926						35.226	35.709	33.167	33.118							30.557	29.236	32.877	33.124
		122.1	22.299	22	27.176	24.197	32.663	25.769							22.388	22.119	23.932	22.964	25.452	23.505							22.509	22.786	22.924						35.248	35.709	33.17	33.136							30.563	29.263	32.88	33.118
		122.2	22.296	22.037	27.148	24.197	32.642	25.775							22.409	22.113	23.907	22.995	25.458	23.535							22.509	22.806	22.932						35.245	35.706	33.167	33.136							30.56	29.26	32.904	33.148
		122.3	22.296	22.034	27.151	24.191	32.632	25.775							22.403	22.116	23.904	22.989	25.455	23.532							22.515	22.828	22.934						35.245	35.699	33.188	33.136							30.569	29.285	32.907	33.142
		122.4	22.302	22.028	27.13	24.188	32.639	25.778							22.409	22.141	23.901	22.992	25.458	23.532							22.512	22.831	22.934						35.248	35.699	33.191	33.139							30.56	29.288	32.907	33.145
		122.5	22.305	22.009	27.124	24.222	32.666	25.778							22.403	22.144	23.907	22.995	25.452	23.532							22.515	22.806	22.933						35.254	35.709	33.197	33.136							30.563	29.291	32.928	33.17
		122.6	22.302	22.009	27.121	24.219	32.663	25.778							22.406	22.144	23.907	22.992	25.449	23.526							22.509	22.837	22.934						35.269	35.706	33.215	33.163							30.563	29.306	32.928	33.173
		122.7	22.293	22.006	27.124	24.197	32.66	25.781							22.385	22.144	23.929	22.968	25.436	23.529							22.503	22.815	22.934						35.269	35.73	33.212	33.163							30.56	29.303	32.947	33.173
		122.8	22.299	22.006	27.127	24.191	32.66	25.772							22.382	22.144	23.935	22.971	25.433	23.532							22.485	22.809	22.931						35.297	35.73	33.237	33.16							30.563	29.312	32.95	33.173
		122.9	22.299	22.006	27.124	24.188	32.663	25.772							22.366	22.144	23.938	22.971	25.43	23.535							22.482	22.799	22.938						35.3	35.776	33.234	33.16							30.56	29.312	32.959	33.173
		123	22.281	21.985	27.124	24.216	32.687	25.8							22.357	22.144	23.984	23.016	25.427	23.529							22.485	22.797	22.938						35.3	35.773	33.237	33.16							30.585	29.312	32.956	33.197
		123.1	22.281	21.988	27.124	24.213	32.684	25.806							22.363	22.144	23.981	23.016	25.433	23.535							22.485	22.794	22.942						35.3	35.779	33.261	33.185							30.591	29.333	32.953	33.185
		123.2	22.278	22.006	27.121	24.24	32.666	25.803							22.339	22.168	24.005	23.019	25.433	23.483							22.488	22.814	22.944						35.294	35.797	33.258	33.185							30.591	29.34	32.999	33.212
		123.3	22.275	22.009	27.127	24.237	32.666	25.757							22.336	22.162	24.002	23.016	25.436	23.483							22.482	22.822	22.955						35.321	35.797	33.258	33.231							30.588	29.333	32.999	33.215
		123.4	22.275	22.009	27.097	24.243	32.663	25.745							22.311	22.159	24.005	23.016	25.43	23.486							22.482	22.831	22.963						35.321	35.831	33.264	33.231							30.588	29.33	33.008	33.218
		123.5	22.278	22.028	27.094	24.219	32.706	25.775							22.314	22.162	24.023	22.995	25.461	23.489							22.479	22.766	22.953						35.315	35.828	33.261	33.234							30.609	29.333	32.98	33.188
		123.6	22.278	22.028	27.1	24.219	32.709	25.778							22.311	22.162	24.023	22.986	25.458	23.48							22.485	22.799	22.968						35.336	35.825	33.289	33.255							30.609	29.358	32.98	33.194
		123.7	22.256	22.076	27.094	24.164	32.715	25.778							22.336	22.168	24.026	22.992	25.455	23.508							22.482	22.859	22.97						35.349	35.898	33.276	33.261							30.612	29.355	33.002	33.218
		123.8	22.256	22.079	27.094	24.164	32.715	25.8							22.342	22.162	24.026	22.992	25.458	23.508							22.457	22.816	22.986						35.315	35.904	33.279	33.282							30.612	29.388	32.999	33.224
		123.9	22.272	22.079	27.1	24.17	32.709	25.803							22.366	22.189	24.03	22.998	25.455	23.505							22.457	22.824	22.992						35.318	35.944	33.286	33.282							30.606	29.382	33.011	33.218
		124	22.275	22.079	27.094	24.118	32.736	25.778							22.363	22.186	24.054	22.995	25.455	23.459							22.46	22.831	23.007						35.318	35.953	33.289	33.279							30.615	29.379	33.023	33.218
		124.1	22.272	22.079	27.1	24.115	32.73	25.775							22.36	22.18	24.051	22.998	25.455	23.468							22.439	22.824	23.006						35.324	35.95	33.286	33.282							30.612	29.358	33.023	33.218
		124.2	22.275	22.076	27.1	24.115	32.733	25.775							22.339	22.168	24.072	22.995	25.427	23.444							22.436	22.808	23.016						35.321	35.995	33.289	33.279							30.637	29.355	33.023	33.243
		124.3	22.275	22.079	27.1	24.115	32.73	25.803							22.339	22.162	24.078	22.995	25.427	23.437							22.464	22.813	23.015						35.342	35.999	33.313	33.328							30.637	29.358	33.023	33.243
		124.4	22.278	22.083	27.094	24.118	32.733	25.79							22.339	22.168	24.078	22.998	25.43	23.437							22.464	22.806	23.013						35.339	35.971	33.31	33.331							30.637	29.364	33.029	33.237
		124.5	22.272	22.107	27.103	24.072	32.706	25.803							22.333	22.168	24.078	22.995	25.455	23.459							22.46	22.795	23.004						35.342	35.974	33.307	33.325							30.664	29.358	33.023	33.243
		124.6	22.278	22.104	27.097	24.069	32.706	25.803							22.339	22.165	24.075	22.995	25.452	23.459							22.488	22.841	23.001						35.367	35.974	33.328	33.325							30.655	29.355	33.02	33.24
		124.7	22.275	22.107	27.121	24.097	32.733	25.793							22.363	22.162	24.075	22.998	25.51	23.413							22.488	22.794	23.001						35.367	35.995	33.331	33.328							30.685	29.355	33.026	33.267
		124.8	22.272	22.104	27.124	24.097	32.73	25.824							22.363	22.165	24.084	22.998	25.5	23.413							22.512	22.799	22.993						35.364	35.999	33.359	33.356							30.692	29.358	33.026	33.267
		124.9	22.256	22.101	27.121	24.091	32.73	25.824							22.363	22.165	24.081	22.995	25.5	23.413							22.509	22.855	22.991						35.364	35.995	33.365	33.353							30.685	29.355	33.023	33.261
		125	22.247	22.101	27.121	24.048	32.733	25.815							22.363	22.168	24.03	22.998	25.5	23.41							22.506	22.834	22.982						35.367	36.002	33.368	33.35							30.688	29.352	33.054	33.27
		125.1	22.25	22.101	27.124	24.048	32.727	25.821							22.366	22.162	24.026	22.992	25.494	23.413							22.512	22.806	22.973						35.397	35.999	33.389	33.38							30.682	29.355	33.047	33.27
		125.2	22.25	22.076	27.121	23.999	32.751	25.818							22.388	22.134	23.999	22.992	25.504	23.413							22.509	22.82	22.982						35.391	36.041	33.383	33.38							30.682	29.358	33.051	33.267
		125.3	22.25	22.079	27.124	23.999	32.758	25.845							22.388	22.144	24.005	22.995	25.5	23.416							22.509	22.826	22.988						35.41	36.044	33.405	33.374							30.685	29.358	33.051	33.27
		125.4	22.256	22.076	27.151	23.999	32.751	25.848							22.388	22.144	24.005	22.995	25.504	23.413							22.512	22.811	23.006						35.413	36.023	33.405	33.371							30.685	29.355	33.047	33.264
		125.5	22.256	22.079	27.155	24.03	32.761	25.845							22.391	22.15	23.999	22.989	25.504	23.413							22.512	22.808	22.997						35.416	36.026	33.405	33.38							30.682	29.361	33.072	33.313
		125.6	22.256	22.076	27.139	24.023	32.751	25.845							22.388	22.144	24.005	22.989	25.504	23.41							22.515	22.818	22.998						35.437	36.017	33.411	33.374							30.682	29.361	33.069	33.319
		125.7	22.232	22.076	27.148	24.051	32.751	25.848							22.354	22.168	24.005	22.992	25.504	23.434							22.512	22.839	22.993						35.44	35.999	33.408	33.374							30.707	29.358	33.075	33.34
		125.8	22.226	22.079	27.145	24.048	32.758	25.818							22.363	22.168	24.002	22.989	25.507	23.437							22.531	22.819	22.994						35.461	35.999	33.429	33.405							30.704	29.358	33.075	33.344
		125.9	22.25	22.079	27.151	24.045	32.764	25.833							22.366	22.168	24.002	22.989	25.504	23.447							22.534	22.864	23.004						35.458	36.002	33.435	33.398							30.704	29.355	33.072	33.334
		126	22.247	22.083	27.148	24.075	32.785	25.824							22.363	22.168	24.002	22.995	25.5	23.419							22.531	22.828	23.007						35.464	36.002	33.441	33.401							30.71	29.361	33.099	33.344
		126.1	22.26	22.083	27.151	24.072	32.791	25.821							22.366	22.165	23.999	23.001	25.504	23.413							22.54	22.844	23.008						35.51	35.992	33.456	33.423							30.707	29.358	33.09	33.337
		126.2	22.253	22.055	27.124	24.081	32.776	25.821							22.397	22.156	23.981	22.995	25.507	23.419							22.531	22.849	23.007						35.51	36.02	33.459	33.42							30.731	29.355	33.124	33.359
		126.3	22.256	22.058	27.124	24.072	32.785	25.803							22.388	22.156	23.978	22.998	25.51	23.413							22.534	22.864	22.996						35.489	36.02	33.481	33.426							30.731	29.379	33.121	33.359
		126.4	22.253	22.052	27.151	24.072	32.782	25.8							22.357	22.144	23.981	22.995	25.513	23.413							22.534	22.808	22.997						35.489	36.063	33.484	33.426							30.731	29.388	33.121	33.362
		126.5	22.26	22.076	27.142	24.097	32.825	25.821							22.363	22.141	23.953	22.992	25.473	23.413							22.528	22.834	23.012						35.483	36.066	33.475	33.423							30.75	29.376	33.145	33.383
		126.6	22.25	22.079	27.145	24.094	32.825	25.821							22.36	22.141	23.956	22.992	25.476	23.413							22.506	22.806	23.022						35.486	36.069	33.499	33.453							30.753	29.379	33.142	33.383
		126.7	22.229	22.052	27.121	24.045	32.803	25.821							22.339	22.147	23.959	22.998	25.482	23.434							22.509	22.808	23.014						35.48	36.063	33.505	33.45							30.759	29.379	33.176	33.386
		126.8	22.229	22.055	27.121	24.048	32.8	25.806							22.339	22.144	23.953	22.995	25.479	23.444							22.512	22.799	23.013						35.513	36.063	33.496	33.478							30.759	29.376	33.167	33.389
		126.9	22.226	22.052	27.121	24.048	32.806	25.797							22.336	22.122	23.959	22.992	25.479	23.437							22.509	22.778	23.018						35.51	36.139	33.505	33.475							30.753	29.382	33.173	33.383
		127	22.232	22.058	27.124	24.054	32.785	25.797							22.339	22.122	23.978	22.968	25.479	23.437							22.512	22.82	23.016						35.513	36.142	33.496	33.475							30.756	29.382	33.218	33.386
		127.1	22.226	22.055	27.124	24.054	32.782	25.797							22.336	22.119	23.978	22.964	25.482	23.431							22.512	22.814	23.011						35.535	36.139	33.499	33.478							30.759	29.407	33.212	33.386
		127.2	22.256	22.034	27.121	24.054	32.809	25.8							22.357	22.144	23.975	22.974	25.504	23.459							22.512	22.795	23.004						35.532	36.118	33.493	33.472							30.783	29.407	33.24	33.386
		127.3	22.253	22.031	27.124	24.048	32.8	25.8							22.357	22.141	23.981	22.971	25.507	23.459							22.503	22.843	22.998						35.559	36.111	33.524	33.493							30.783	29.428	33.237	33.389
		127.4	22.253	22.031	27.124	24.045	32.797	25.8							22.333	22.122	23.981	22.971	25.504	23.465							22.503	22.795	23.003						35.556	36.139	33.527	33.487							30.777	29.428	33.24	33.386
		127.5	22.281	22.031	27.127	24.051	32.8	25.821							22.339	22.122	23.975	22.995	25.476	23.462							22.512	22.81	22.996						35.553	36.136	33.53	33.496							30.804	29.428	33.264	33.405
		127.6	22.278	22.034	27.127	24.045	32.803	25.818							22.339	22.122	23.978	22.998	25.47	23.459							22.485	22.798	23						35.556	36.136	33.524	33.517							30.804	29.431	33.27	33.408
		127.7	22.299	22.031	27.121	24.026	32.8	25.821							22.363	22.144	24.002	22.995	25.458	23.462							22.482	22.805	22.994						35.556	36.188	33.527	33.524							30.826	29.425	33.316	33.432
		127.8	22.305	22.034	27.127	24.023	32.806	25.797							22.36	22.141	24.002	22.995	25.455	23.462							22.515	22.825	22.991						35.574	36.188	33.545	33.496							30.829	29.446	33.313	33.435
		127.9	22.299	22.031	27.124	24.026	32.803	25.797							22.336	22.168	24.008	22.992	25.464	23.462							22.509	22.862	23						35.577	36.191	33.551	33.493							30.823	29.456	33.316	33.432
		128	22.278	22.052	27.127	24.069	32.806	25.824							22.336	22.159	23.984	22.995	25.458	23.517							22.512	22.806	23.01						35.568	36.188	33.551	33.493							30.807	29.449	33.334	33.435
		128.1	22.278	22.055	27.118	24.066	32.809	25.821							22.339	22.165	23.978	23.001	25.455	23.508							22.54	22.841	23.003						35.559	36.191	33.603	33.542							30.798	29.449	33.34	33.432
		128.2	22.253	22.052	27.151	24.072	32.828	25.827							22.345	22.168	24.03	22.974	25.485	23.529							22.537	22.827	23.004						35.55	36.188	33.603	33.539							30.807	29.456	33.337	33.435
		128.3	22.256	22.052	27.148	24.075	32.825	25.854							22.342	22.162	24.026	22.974	25.479	23.532							22.537	22.84	23.013						35.608	36.188	33.624	33.569							30.804	29.48	33.337	33.429
		128.4	22.253	22.055	27.148	24.069	32.828	25.845							22.336	22.168	24.026	22.964	25.479	23.529							22.531	22.817	23						35.608	36.215	33.618	33.566							30.795	29.48	33.337	33.435
		128.5	22.25	22.006	27.145	24.075	32.828	25.83							22.342	22.162	24.051	23.001	25.482	23.502							22.531	22.845	23.003						35.602	36.212	33.624	33.557							30.829	29.474	33.334	33.463
		128.6	22.263	22.006	27.142	24.072	32.831	25.827							22.339	22.159	24.051	22.992	25.479	23.511							22.534	22.809	22.999						35.605	36.215	33.649	33.542							30.826	29.477	33.34	33.466
		128.7	22.256	22.055	27.173	24.072	32.877	25.818							22.33	22.168	24.054	22.989	25.507	23.532							22.534	22.788	23.008						35.602	36.212	33.646	33.542							30.826	29.477	33.362	33.484
		128.8	22.26	22.058	27.173	24.072	32.88	25.851							22.342	22.168	24.051	22.992	25.507	23.532							22.509	22.846	23.018						35.654	36.212	33.694	33.542							30.829	29.51	33.365	33.487
		128.9	22.275	22.064	27.197	24.078	32.877	25.845							22.336	22.186	24.054	22.998	25.507	23.529							22.509	22.819	23.028						35.648	36.188	33.694	33.539							30.823	29.51	33.359	33.484
		129	22.281	22.052	27.191	24.075	32.904	25.873							22.33	22.183	24.054	22.992	25.5	23.532							22.512	22.831	23.023						35.651	36.194	33.694	33.542							30.85	29.504	33.368	33.505
		129.1	22.278	22.058	27.203	24.069	32.898	25.879							22.342	22.189	24.051	22.995	25.497	23.529							22.521	22.832	23.041						35.651	36.188	33.698	33.566							30.847	29.526	33.359	33.505
		129.2	22.25	22.101	27.2	24.097	32.907	25.87							22.314	22.217	24.072	22.998	25.504	23.557							22.509	22.83	23.053						35.645	36.212	33.694	33.566							30.853	29.523	33.362	33.53
		129.3	22.256	22.107	27.194	24.094	32.904	25.873							22.308	22.205	24.078	23.001	25.507	23.553							22.506	22.851	23.047						35.675	36.215	33.701	33.566							30.85	29.529	33.362	33.536
		129.4	22.25	22.11	27.197	24.097	32.901	25.879							22.314	22.214	24.075	22.995	25.5	23.553							22.515	22.822	23.067						35.678	36.282	33.698	33.566							30.85	29.52	33.362	33.524
		129.5	22.253	22.079	27.2	24.127	32.928	25.873							22.311	22.211	24.072	22.971	25.476	23.557							22.512	22.828	23.064						35.675	36.282	33.694	33.563							30.875	29.532	33.337	33.554
		129.6	22.256	22.079	27.191	24.121	32.925	25.873							22.308	22.211	24.072	22.971	25.479	23.553							22.534	22.843	23.069						35.696	36.285	33.725	33.557							30.878	29.55	33.334	33.557
		129.7	22.232	22.107	27.176	24.121	32.947	25.876							22.287	22.217	24.075	22.977	25.525	23.581							22.537	22.787	23.065						35.703	36.316	33.722	33.569							30.902	29.55	33.334	33.554
		129.8	22.229	22.107	27.176	24.118	32.95	25.897							22.287	22.214	24.075	22.971	25.528	23.578							22.509	22.821	23.059						35.724	36.313	33.749	33.563							30.893	29.553	33.331	33.554
		129.9	22.253	22.101	27.17	24.124	32.95	25.894							22.29	22.183	24.069	22.968	25.528	23.578							22.512	22.817	23.052						35.721	36.337	33.749	33.563							30.893	29.55	33.337	33.554
		130	22.253	22.101	27.176	24.142	32.971	25.9							22.287	22.186	24.054	22.995	25.552	23.55							22.515	22.844	23.077						35.721	36.337	33.743	33.563							30.896	29.553	33.337	33.582
		130.1	22.253	22.101	27.173	24.142	32.971	25.903							22.29	22.192	24.054	23.001	25.555	23.553							22.497	22.808	23.084						35.745	36.337	33.746	33.588							30.896	29.584	33.337	33.588
		130.2	22.253	22.079	27.173	24.075	32.947	25.9							22.308	22.183	24.054	23.016	25.549	23.581							22.488	22.84	23.083						35.751	36.359	33.743	33.594							30.902	29.575	33.337	33.582
		130.3	22.26	22.079	27.173	24.075	32.953	25.894							22.321	22.186	24.054	23.022	25.549	23.578							22.482	22.8	23.087						35.797	36.359	33.771	33.585							30.899	29.581	33.337	33.585
		130.4	22.235	22.086	27.2	24.078	32.956	25.894							22.311	22.192	24.051	23.022	25.552	23.584							22.488	22.821	23.074						35.794	36.362	33.774	33.588							30.896	29.581	33.337	33.578
		130.5	22.232	22.104	27.194	24.124	33.026	25.9							22.318	22.186	24.02	23.019	25.534	23.584							22.494	22.82	23.08						35.797	36.359	33.768	33.594							30.899	29.578	33.38	33.606
		130.6	22.226	22.107	27.2	24.124	33.023	25.9							22.311	22.186	24.023	23.019	25.522	23.581							22.515	22.795	23.08						35.797	36.362	33.771	33.618							30.896	29.581	33.383	33.606
		130.7	22.256	22.113	27.179	24.149	33.017	25.9							22.311	22.186	24.026	23.041	25.549	23.584							22.518	22.832	23.083						35.797	36.386	33.768	33.618							30.927	29.575	33.383	33.609
		130.8	22.256	22.107	27.176	24.146	33.02	25.897							22.308	22.189	24.03	23.044	25.555	23.581							22.54	22.805	23.085						35.825	36.386	33.768	33.609							30.923	29.547	33.383	33.606
		130.9	22.241	22.104	27.176	24.146	33.017	25.897							22.308	22.165	24.026	23.044	25.546	23.587							22.537	22.826	23.084						35.815	36.411	33.768	33.612							30.923	29.55	33.386	33.609
		131	22.235	22.101	27.176	24.17	33.02	25.9							22.311	22.168	24.026	23.05	25.552	23.581							22.537	22.839	23.06						35.818	36.407	33.774	33.612							30.927	29.553	33.383	33.612
		131.1	22.229	22.104	27.17	24.167	33.02	25.897							22.311	22.165	24.026	23.041	25.549	23.584							22.534	22.81	23.052						35.84	36.407	33.795	33.612							30.92	29.547	33.38	33.615
		131.2	22.232	22.104	27.173	24.164	33.051	25.9							22.308	22.162	24.002	23.041	25.528	23.587							22.534	22.824	23.062						35.837	36.429	33.792	33.612							30.899	29.547	33.411	33.633
		131.3	22.229	22.104	27.167	24.173	33.051	25.922							22.311	22.168	24.005	23.05	25.525	23.584							22.537	22.844	23.049						35.846	36.432	33.813	33.618							30.902	29.575	33.408	33.633
		131.4	22.238	22.107	27.197	24.167	33.041	25.919							22.33	22.144	24.005	23.047	25.528	23.581							22.537	22.819	23.051						35.846	36.392	33.81	33.618							30.899	29.578	33.408	33.63
		131.5	22.241	22.107	27.197	24.167	33.02	25.925							22.33	22.137	23.987	23.044	25.549	23.578							22.546	22.819	23.048						35.84	36.386	33.813	33.618							30.899	29.578	33.432	33.63
		131.6	22.232	22.107	27.197	24.164	33.017	25.922							22.339	22.137	23.978	23.038	25.552	23.575							22.546	22.818	23.041						35.87	36.386	33.844	33.649							30.896	29.55	33.432	33.63
		131.7	22.205	22.131	27.197	24.194	33.02	25.922							22.357	22.116	23.975	23.013	25.531	23.575							22.54	22.803	23.035						35.864	36.407	33.841	33.636							30.878	29.55	33.435	33.63
		131.8	22.205	22.131	27.194	24.194	33.023	25.922							22.366	22.11	23.981	23.022	25.528	23.578							22.537	22.839	23.032						35.864	36.411	33.841	33.655							30.875	29.578	33.432	33.633
		131.9	22.202	22.134	27.216	24.188	33.02	25.919							22.339	22.116	23.984	23.019	25.528	23.581							22.54	22.802	23.025						35.861	36.407	33.838	33.664							30.872	29.584	33.426	33.63
		132	22.208	22.137	27.219	24.167	32.999	25.925							22.339	22.119	24.008	23.019	25.522	23.575							22.546	22.791	23.03						35.858	36.407	33.841	33.667							30.899	29.575	33.408	33.658
		132.1	22.208	22.131	27.219	24.167	32.993	25.925							22.336	22.113	24.008	23.01	25.528	23.578							22.537	22.824	23.024						35.934	36.407	33.835	33.664							30.896	29.572	33.408	33.658
		132.2	22.208	22.128	27.225	24.222	33.069	25.922							22.318	22.116	23.981	22.998	25.504	23.602							22.534	22.855	23.027						35.934	36.404	33.838	33.658							30.92	29.572	33.429	33.679
		132.3	22.198	22.125	27.222	24.222	33.066	25.949							22.311	22.113	23.987	22.998	25.504	23.608							22.54	22.838	23.027						35.944	36.414	33.838	33.633							30.92	29.596	33.429	33.691
		132.4	22.211	22.125	27.222	24.219	33.063	25.946							22.287	22.137	23.984	22.992	25.507	23.605							22.534	22.819	23.041						35.941	36.453	33.841	33.64							30.923	29.602	33.432	33.682
		132.5	22.208	22.128	27.222	24.194	33.032	25.943							22.287	22.141	24.014	22.974	25.507	23.584							22.54	22.81	23.026						35.941	36.456	33.841	33.636							30.92	29.599	33.453	33.679
		132.6	22.205	22.131	27.219	24.191	33.014	25.955							22.287	22.144	24.005	22.974	25.5	23.578							22.512	22.837	23.026						35.941	36.456	33.841	33.667							30.923	29.623	33.447	33.679
		132.7	22.202	22.101	27.246	24.194	33.017	25.955							22.311	22.119	24.011	22.971	25.504	23.584							22.509	22.818	23.023						35.934	36.478	33.844	33.661							30.951	29.62	33.459	33.704
		132.8	22.202	22.104	27.246	24.191	33.029	25.967							22.314	22.116	24.008	22.971	25.504	23.584							22.488	22.841	23.026						35.937	36.481	33.862	33.664							30.948	29.62	33.459	33.701
		132.9	22.205	22.101	27.219	24.194	33.023	25.961							22.29	22.137	24.002	22.971	25.507	23.578							22.491	22.847	23.033						35.937	36.481	33.868	33.664							30.945	29.623	33.453	33.701
		133	22.208	22.101	27.222	24.167	33.069	25.977							22.287	22.137	23.981	22.949	25.479	23.56							22.488	22.85	23.039						35.941	36.484	33.862	33.667							30.945	29.623	33.453	33.728
		133.1	22.208	22.104	27.219	24.167	33.066	25.986							22.281	22.141	23.972	22.946	25.485	23.557							22.485	22.806	23.041						35.937	36.472	33.868	33.667							30.945	29.672	33.45	33.725
		133.2	22.235	22.131	27.243	24.118	33.081	25.97							22.314	22.119	23.981	22.952	25.485	23.553							22.485	22.838	23.051						35.937	36.505	33.859	33.667							30.948	29.675	33.456	33.722
		133.3	22.232	22.131	27.24	24.118	33.075	25.967							22.311	22.119	23.981	22.946	25.479	23.557							22.485	22.827	23.055						35.986	36.508	33.887	33.679							30.945	29.651	33.456	33.725
		133.4	22.205	22.131	27.246	24.121	33.069	25.967							22.293	22.137	23.978	22.952	25.488	23.56							22.479	22.847	23.061						35.992	36.53	33.89	33.682							30.945	29.651	33.459	33.728
		133.5	22.205	22.137	27.246	24.097	33.093	25.974							22.287	22.144	24.03	22.949	25.488	23.56							22.482	22.857	23.065						35.974	36.523	33.887	33.685							30.969	29.651	33.478	33.752
		133.6	22.202	22.128	27.243	24.097	33.09	25.977							22.287	22.141	24.026	22.943	25.476	23.557							22.46	22.843	23.075						36.02	36.53	33.893	33.737							30.966	29.678	33.484	33.755
		133.7	22.256	22.107	27.249	24.066	33.102	25.98							22.29	22.141	24.054	22.971	25.504	23.56							22.467	22.845	23.072						36.005	36.551	33.893	33.734							30.991	29.669	33.502	33.777
		133.8	22.253	22.104	27.24	24.075	33.099	25.995							22.287	22.141	24.048	22.971	25.507	23.56							22.467	22.872	23.067						36.005	36.554	33.917	33.737							30.994	29.681	33.505	33.774
		133.9	22.235	22.104	27.289	24.069	33.096	25.995							22.287	22.141	24.054	22.977	25.504	23.557							22.467	22.845	23.075						36.014	36.597	33.914	33.731							30.994	29.675	33.505	33.771
		134	22.229	22.101	27.289	24.075	33.115	25.995							22.287	22.141	24.008	22.998	25.531	23.532							22.464	22.847	23.08						36.011	36.609	33.911	33.737							30.988	29.672	33.554	33.774
		134.1	22.226	22.104	27.295	24.066	33.115	25.995							22.287	22.144	24.002	22.995	25.531	23.529							22.457	22.809	23.087						35.983	36.597	33.939	33.759							30.994	29.678	33.548	33.774
		134.2	22.235	22.101	27.298	24.051	33.096	25.992							22.29	22.116	23.999	22.992	25.525	23.502							22.46	22.804	23.087						35.989	36.649	33.942	33.759							30.997	29.675	33.548	33.798
		134.3	22.232	22.104	27.286	24.054	33.093	25.974							22.293	22.116	24.002	23.001	25.534	23.511							22.491	22.838	23.083						35.989	36.652	33.972	33.807							30.994	29.681	33.545	33.801
		134.4	22.232	22.101	27.292	24.051	33.087	25.967							22.305	22.095	24.005	22.998	25.528	23.508							22.485	22.845	23.088						35.983	36.649	33.963	33.804							30.994	29.678	33.554	33.798
		134.5	22.229	22.104	27.298	24.045	33.087	25.967							22.308	22.092	24.03	22.998	25.534	23.505							22.488	22.834	23.079						35.989	36.646	33.963	33.807							31.046	29.672	33.548	33.798
		134.6	22.232	22.101	27.304	24.051	33.09	25.974							22.308	22.089	24.023	23.001	25.531	23.505							22.467	22.834	23.067						36.035	36.646	33.984	33.804							31.039	29.648	33.554	33.795
		134.7	22.26	22.104	27.295	24.051	33.136	25.964							22.308	22.116	24.03	22.992	25.531	23.505							22.454	22.848	23.075						36.029	36.673	33.987	33.81							31.049	29.651	33.578	33.829
		134.8	22.253	22.098	27.298	24.048	33.139	25.949							22.311	22.113	24.023	22.998	25.528	23.508							22.46	22.83	23.075						36.032	36.673	34.009	33.832							31.042	29.678	33.572	33.829
		134.9	22.235	22.101	27.319	24.051	33.148	25.946							22.293	22.116	24.026	22.998	25.528	23.508							22.451	22.857	23.062						36.035	36.676	34.012	33.832							31.039	29.678	33.575	33.826
		135	22.226	22.107	27.322	24.121	33.118	25.946							22.29	22.116	24.048	23.022	25.531	23.514							22.454	22.811	23.068						36.038	36.673	34.012	33.832							31.07	29.675	33.603	33.856
		135.1	22.226	22.107	27.319	24.115	33.118	25.949							22.287	22.116	24.048	23.019	25.525	23.505							22.46	22.829	23.054						36.029	36.67	33.987	33.853							31.064	29.657	33.603	33.85
		135.2	22.247	22.079	27.292	24.146	33.099	25.946							22.308	22.113	24.078	23.053	25.558	23.505							22.46	22.872	23.047						36.035	36.691	33.99	33.856							31.119	29.648	33.627	33.875
		135.3	22.253	22.079	27.295	24.146	33.093	25.925							22.311	22.113	24.075	23.044	25.552	23.511							22.467	22.809	23.04						36.057	36.697	34.012	33.875							31.11	29.672	33.624	33.871
		135.4	22.281	22.083	27.316	24.142	33.093	25.928							22.314	22.141	24.081	23.047	25.558	23.508							22.464	22.839	23.028						36.057	36.703	34.009	33.875							31.113	29.675	33.627	33.875
		135.5	22.281	22.031	27.319	24.188	33.096	25.928							22.308	22.141	24.081	23.047	25.507	23.514							22.46	22.868	23.024						36.06	36.7	34.009	33.881							31.116	29.672	33.652	33.878
		135.6	22.272	22.037	27.316	24.197	33.099	25.919							22.311	22.144	24.075	23.044	25.504	23.508							22.491	22.827	23.021						36.06	36.697	34.015	33.853							31.11	29.672	33.652	33.871
		135.7	22.232	22.031	27.319	24.216	33.124	25.922							22.314	22.137	24.075	23.019	25.507	23.502							22.488	22.774	23.002						36.06	36.722	34.012	33.856							31.119	29.672	33.646	33.896
		135.8	22.232	22.028	27.319	24.222	33.121	25.919							22.318	22.141	24.081	23.022	25.497	23.505							22.485	22.831	22.994						36.087	36.725	34.058	33.878							31.119	29.703	33.649	33.899
		135.9	22.253	22.031	27.316	24.225	33.118	25.925							22.311	22.137	24.072	23.022	25.504	23.508							22.485	22.808	22.994						36.081	36.771	34.058	33.881							31.116	29.697	33.649	33.896
		136	22.25	22.034	27.316	24.216	33.115	25.949							22.311	22.134	24.127	23.001	25.504	23.557							22.485	22.81	22.99						36.09	36.771	34.058	33.875							31.137	29.694	33.676	33.92
		136.1	22.26	22.034	27.322	24.216	33.115	25.955							22.311	22.134	24.121	23.001	25.504	23.56							22.485	22.808	22.985						36.084	36.78	34.064	33.881							31.134	29.7	33.67	33.917
		136.2	22.256	22.031	27.319	24.265	33.118	25.946							22.318	22.168	24.146	22.998	25.504	23.581							22.485	22.823	22.976						36.081	36.795	34.061	33.868							31.165	29.7	33.698	33.92
		136.3	22.26	22.034	27.319	24.265	33.118	25.974							22.311	22.171	24.146	22.998	25.507	23.581							22.512	22.845	22.976						36.105	36.795	34.052	33.878							31.161	29.718	33.701	33.917
		136.4	22.256	22.031	27.316	24.265	33.118	25.97							22.333	22.165	24.142	23.001	25.497	23.578							22.509	22.807	22.988						36.105	36.819	34.061	33.878							31.161	29.718	33.698	33.914
		136.5	22.256	22.009	27.325	24.243	33.17	25.949							22.327	22.159	24.103	22.968	25.531	23.602							22.5	22.793	23.003						36.105	36.816	34.067	33.878							31.165	29.724	33.722	33.923
		136.6	22.256	22.003	27.316	24.243	33.173	25.949							22.33	22.159	24.1	22.964	25.528	23.602							22.512	22.836	23.001						36.13	36.813	34.085	33.902							31.161	29.745	33.722	33.917
		136.7	22.272	22.006	27.313	24.268	33.167	25.952							22.333	22.137	24.1	22.971	25.574	23.581							22.512	22.868	23.007						36.127	36.823	34.082	33.905							31.161	29.745	33.716	33.945
		136.8	22.281	22.012	27.319	24.268	33.173	25.922							22.336	22.141	24.1	22.977	25.577	23.575							22.57	22.858	23.008						36.157	36.816	34.106	33.923							31.165	29.745	33.71	33.945
		136.9	22.281	22.009	27.368	24.271	33.17	25.925							22.336	22.162	24.103	22.964	25.58	23.584							22.57	22.821	22.996						36.148	36.89	34.109	33.926							31.161	29.749	33.719	33.936
		137	22.26	22.009	27.368	24.194	33.173	25.946							22.339	22.168	24.075	22.998	25.607	23.581							22.564	22.815	23.007						36.154	36.89	34.109	33.926							31.165	29.749	33.743	33.939
		137.1	22.256	22.012	27.374	24.197	33.167	25.949							22.333	22.168	24.072	22.995	25.598	23.584							22.537	22.847	23.012						36.176	36.89	34.14	33.923							31.161	29.776	33.746	33.948
		137.2	22.256	22.003	27.371	24.216	33.218	25.952							22.333	22.165	24.078	22.974	25.577	23.602							22.534	22.815	23.015						36.185	36.917	34.131	33.926							31.165	29.776	33.768	33.966
		137.3	22.25	22.006	27.365	24.219	33.218	25.974							22.333	22.159	24.078	22.971	25.58	23.599							22.549	22.882	23.022						36.203	36.914	34.152	33.948							31.165	29.767	33.768	33.972
		137.4	22.256	22.009	27.341	24.225	33.218	25.97							22.36	22.137	24.078	22.971	25.58	23.608							22.558	22.854	23.012						36.206	36.987	34.152	33.951							31.161	29.767	33.765	33.966
		137.5	22.238	22.037	27.344	24.191	33.215	25.98							22.366	22.144	24.078	22.98	25.629	23.55							22.555	22.844	23.026						36.2	36.987	34.158	33.948							31.161	29.767	33.765	33.994
		137.6	22.229	22.034	27.344	24.191	33.215	25.974							22.363	22.141	24.078	22.971	25.623	23.557							22.564	22.818	23.04						36.249	36.987	34.174	33.969							31.165	29.77	33.765	33.994
		137.7	22.26	22.061	27.338	24.142	33.212	25.977							22.357	22.134	24.057	22.974	25.65	23.56							22.561	22.857	23.036						36.249	37.012	34.18	33.975							31.189	29.773	33.795	33.997
		137.8	22.253	22.058	27.344	24.146	33.218	25.983							22.36	22.134	24.051	22.971	25.65	23.56							22.564	22.823	23.047						36.249	37.015	34.155	33.981							31.189	29.767	33.792	34.003
		137.9	22.235	22.058	27.368	24.146	33.215	25.98							22.363	22.144	24.051	22.974	25.65	23.553							22.561	22.873	23.065						36.258	36.987	34.152	33.975							31.183	29.77	33.792	34
		138	22.232	22.034	27.368	24.17	33.261	25.998							22.357	22.141	24.026	22.998	25.62	23.532							22.558	22.845	23.07						36.246	36.987	34.152	33.972							31.189	29.773	33.789	34.018
		138.1	22.229	22.037	27.371	24.173	33.27	25.998							22.357	22.131	24.03	22.992	25.623	23.532							22.555	22.827	23.081						36.298	36.987	34.155	33.975							31.189	29.791	33.789	34.027
		138.2	22.253	22.034	27.365	24.146	33.289	26.001							22.357	22.137	23.981	22.995	25.626	23.557							22.555	22.843	23.091						36.301	37.006	34.152	33.975							31.189	29.797	33.82	34.024
		138.3	22.256	22.034	27.362	24.155	33.292	25.931							22.366	22.137	23.981	22.998	25.629	23.56							22.558	22.819	23.087						36.298	37.015	34.18	34							31.192	29.822	33.813	34.021
		138.4	22.208	22.034	27.365	24.146	33.286	25.928							22.363	22.144	23.987	22.998	25.626	23.553							22.558	22.862	23.088						36.301	37.009	34.186	34							31.189	29.819	33.81	34.018
		138.5	22.205	22.055	27.371	24.194	33.267	25.949							22.36	22.137	23.981	23.001	25.629	23.529							22.561	22.837	23.086						36.301	37.012	34.183	33.997							31.192	29.825	33.813	34.042
		138.6	22.208	22.055	27.371	24.194	33.267	25.949							22.357	22.134	23.981	22.992	25.629	23.532							22.558	22.839	23.077						36.301	37.009	34.183	33.997							31.18	29.843	33.817	34.036
		138.7	22.202	22.037	27.368	24.17	33.218	25.949							22.357	22.137	23.981	22.998	25.607	23.538							22.558	22.829	23.088						36.301	37.039	34.18	34.003							31.189	29.843	33.82	34.042
		138.8	22.211	22.037	27.368	24.173	33.218	25.952							22.354	22.134	23.984	22.995	25.601	23.535							22.558	22.832	23.093						36.322	37.039	34.177	34.024							31.186	29.843	33.813	34.039
		138.9	22.208	22.037	27.341	24.17	33.218	25.943							22.363	22.116	23.984	22.995	25.598	23.532							22.555	22.815	23.092						36.325	37.033	34.186	34.021							31.189	29.843	33.817	34.045
		139	22.202	22.058	27.35	24.179	33.292	25.977							22.363	22.119	23.978	22.971	25.601	23.532							22.564	22.793	23.093						36.328	37.033	34.18	34.027							31.21	29.846	33.835	34.042
		139.1	22.205	22.055	27.344	24.173	33.292	25.97							22.357	22.11	23.981	22.971	25.604	23.529							22.583	22.858	23.094						36.325	37.033	34.207	34.048							31.216	29.825	33.832	34.045
		139.2	22.205	22.058	27.319	24.127	33.313	25.98							22.357	22.119	23.987	22.995	25.626	23.523							22.579	22.859	23.098						36.325	37.057	34.201	34.048							31.235	29.822	33.841	34.042
		139.3	22.208	22.061	27.313	24.124	33.313	25.974							22.357	22.113	23.978	22.998	25.623	23.532							22.586	22.838	23.101						36.319	37.061	34.207	34.045							31.232	29.84	33.838	34.039
		139.4	22.205	22.058	27.322	24.124	33.316	25.977							22.336	22.11	23.975	22.998	25.626	23.535							22.583	22.819	23.087						36.328	37.088	34.204	34.048							31.238	29.846	33.844	34.042
		139.5	22.214	22.031	27.319	24.124	33.334	25.974							22.339	22.113	23.953	23.001	25.629	23.553							22.583	22.83	23.091						36.325	37.085	34.207	34.045							31.262	29.84	33.838	34.045
		139.6	22.208	22.034	27.316	24.121	33.337	25.974							22.333	22.113	23.953	22.995	25.626	23.553							22.583	22.861	23.093						36.346	37.085	34.207	34.045							31.262	29.846	33.841	34.045
		139.7	22.183	22.003	27.341	24.118	33.344	25.98							22.339	22.113	23.984	23.016	25.626	23.535							22.579	22.829	23.08						36.346	37.082	34.21	34.045							31.235	29.846	33.865	34.07
		139.8	22.186	22.009	27.347	24.127	33.334	25.958							22.336	22.113	23.984	23.016	25.626	23.532							22.561	22.846	23.05						36.356	37.088	34.204	34.1							31.244	29.849	33.868	34.07
		139.9	22.205	22.009	27.347	24.124	33.337	25.955							22.363	22.141	23.981	23.019	25.623	23.532							22.561	22.856	23.064						36.349	37.128	34.204	34.109							31.238	29.846	33.862	34.067
		140	22.208	22.034	27.347	24.075	33.34	25.925							22.363	22.137	24.002	23.022	25.623	23.553							22.558	22.826	23.062						36.353	37.134	34.21	34.097							31.238	29.84	33.884	34.067
		140.1	22.202	22.034	27.344	24.075	33.337	25.934							22.357	22.137	24.002	23.019	25.626	23.557							22.537	22.837	23.051						36.346	37.131	34.235	34.109							31.232	29.849	33.887	34.067
		140.2	22.18	22.009	27.316	24.075	33.365	25.931							22.357	22.141	24.042	22.998	25.65	23.511							22.537	22.82	23.051						36.356	37.155	34.238	34.106							31.229	29.843	33.838	34.07
		140.3	22.183	22.009	27.313	24.072	33.368	25.925							22.36	22.137	24.051	23.001	25.65	23.511							22.534	22.841	23.039						36.377	37.155	34.232	34.149							31.238	29.843	33.841	34.076
		140.4	22.208	22.009	27.374	24.075	33.362	25.922							22.333	22.137	24.045	23.001	25.65	23.514							22.534	22.816	23.047						36.371	37.207	34.235	34.143							31.238	29.843	33.844	34.064
		140.5	22.202	22.034	27.359	24.081	33.359	25.931							22.339	22.137	24.075	23.053	25.623	23.532							22.537	22.837	23.059						36.371	37.198	34.238	34.149							31.262	29.849	33.868	34.073
		140.6	22.205	22.034	27.368	24.075	33.362	25.925							22.33	22.137	24.075	23.05	25.626	23.529							22.54	22.846	23.052						36.349	37.204	34.256	34.149							31.256	29.858	33.859	34.073
		140.7	22.205	22.012	27.362	24.051	33.389	25.928							22.333	22.134	24.1	23.05	25.623	23.532							22.534	22.845	23.048						36.353	37.228	34.256	34.14							31.256	29.843	33.865	34.091
		140.8	22.211	22.009	27.368	24.048	33.386	25.955							22.333	22.144	24.109	23.053	25.62	23.535							22.512	22.85	23.043						36.38	37.228	34.271	34.146							31.262	29.849	33.865	34.094
		140.9	22.208	22.012	27.368	24.051	33.383	25.952							22.357	22.137	24.097	23.044	25.629	23.541							22.515	22.859	23.036						36.38	37.253	34.277	34.143							31.253	29.843	33.865	34.088
		141	22.211	22.012	27.359	24.081	33.368	25.958							22.357	22.141	24.103	23.047	25.598	23.477							22.515	22.861	23.036						36.383	37.259	34.283	34.146							31.265	29.843	33.868	34.094
		141.1	22.208	22.006	27.365	24.078	33.371	25.952							22.363	22.137	24.103	23.047	25.604	23.471							22.488	22.857	23.047						36.374	37.259	34.299	34.174							31.262	29.843	33.868	34.088
		141.2	22.217	22.034	27.39	24.149	33.344	25.949							22.363	22.141	24.124	23.044	25.577	23.471							22.482	22.881	23.053						36.377	37.256	34.299	34.177							31.256	29.846	33.89	34.097
		141.3	22.211	22.034	27.393	24.146	33.334	25.958							22.357	22.141	24.127	23.047	25.58	23.483							22.515	22.83	23.055						36.398	37.253	34.305	34.171							31.259	29.868	33.884	34.088
		141.4	22.205	22.031	27.396	24.149	33.34	25.952							22.339	22.137	24.127	23.05	25.565	23.489							22.509	22.801	23.05						36.401	37.28	34.305	34.171							31.256	29.865	33.893	34.094
		141.5	22.205	22.055	27.393	24.142	33.365	25.955							22.336	22.137	24.146	23.019	25.54	23.489							22.515	22.841	23.059						36.395	37.277	34.311	34.174							31.256	29.871	33.939	34.094
		141.6	22.202	22.055	27.39	24.142	33.365	25.949							22.336	22.141	24.149	23.029	25.543	23.483							22.485	22.841	23.055						36.398	37.277	34.305	34.213							31.259	29.874	33.939	34.094
		141.7	22.205	22.083	27.393	24.2	33.374	25.958							22.357	22.165	24.118	23.022	25.525	23.465							22.488	22.831	23.073						36.398	37.271	34.302	34.219							31.284	29.871	33.932	34.122
		141.8	22.205	22.083	27.39	24.191	33.371	25.952							22.363	22.171	24.127	23.022	25.537	23.459							22.485	22.872	23.059						36.404	37.271	34.32	34.195							31.281	29.871	33.936	34.125
		141.9	22.202	22.086	27.396	24.203	33.362	25.946							22.36	22.141	24.124	23.022	25.534	23.45							22.485	22.834	23.059						36.398	37.305	34.335	34.201							31.284	29.871	33.939	34.119
		142	22.205	22.079	27.393	24.24	33.362	25.952							22.36	22.137	24.124	23.026	25.537	23.456							22.488	22.832	23.071						36.401	37.299	34.326	34.195							31.302	29.871	33.932	34.097
		142.1	22.202	22.083	27.39	24.246	33.365	25.949							22.369	22.141	24.127	23.022	25.528	23.45							22.512	22.804	23.067						36.45	37.302	34.354	34.225							31.311	29.861	33.932	34.094
		142.2	22.208	22.107	27.414	24.243	33.371	25.952							22.366	22.137	24.103	23.047	25.522	23.486							22.512	22.85	23.082						36.447	37.308	34.344	34.216							31.308	29.868	34.012	34.1
		142.3	22.205	22.11	27.414	24.243	33.362	26.001							22.366	22.141	24.106	23.044	25.54	23.483							22.506	22.857	23.079						36.472	37.308	34.378	34.219							31.311	29.868	34.009	34.088
		142.4	22.208	22.107	27.417	24.246	33.359	25.998							22.363	22.162	24.106	23.05	25.525	23.489							22.509	22.851	23.074						36.475	37.305	34.372	34.219							31.305	29.871	34.009	34.097
		142.5	22.211	22.125	27.42	24.24	33.392	26.019							22.36	22.165	24.078	23.026	25.558	23.431							22.506	22.837	23.076						36.475	37.305	34.375	34.213							31.332	29.871	34.006	34.14
		142.6	22.211	22.131	27.414	24.246	33.386	26.031							22.357	22.168	24.075	23.016	25.562	23.437							22.515	22.835	23.078						36.496	37.302	34.378	34.244							31.326	29.895	34.006	34.146
		142.7	22.211	22.131	27.441	24.268	33.356	26.028							22.409	22.168	24.106	23.019	25.558	23.441							22.515	22.835	23.079						36.502	37.296	34.369	34.238							31.357	29.889	34.036	34.143
		142.8	22.208	22.128	27.441	24.268	33.362	26.019							22.412	22.165	24.106	23.022	25.552	23.434							22.534	22.834	23.072						36.523	37.296	34.354	34.241							31.354	29.916	34.03	34.146
		142.9	22.18	22.131	27.417	24.268	33.365	26.028							22.385	22.137	24.103	23.022	25.552	23.437							22.534	22.85	23.076						36.523	37.32	34.348	34.238							31.351	29.916	34.03	34.146
		143	22.18	22.137	27.42	24.295	33.371	26.028							22.382	22.141	24.051	22.995	25.574	23.483							22.531	22.804	23.058						36.523	37.323	34.348	34.235							31.357	29.916	34.009	34.167
		143.1	22.18	22.131	27.411	24.289	33.362	26.031							22.388	22.141	24.054	22.998	25.574	23.483							22.54	22.827	23.057						36.523	37.323	34.344	34.241							31.351	29.944	34.006	34.164
		143.2	22.208	22.159	27.417	24.292	33.417	26.028							22.406	22.165	24.057	22.998	25.577	23.492							22.531	22.813	23.057						36.517	37.323	34.351	34.232							31.378	29.944	34.012	34.189
		143.3	22.208	22.159	27.411	24.289	33.417	26.056							22.406	22.162	24.057	22.995	25.571	23.486							22.515	22.837	23.06						36.548	37.326	34.381	34.262							31.384	29.944	34.009	34.198
		143.4	22.208	22.15	27.411	24.292	33.414	26.053							22.382	22.165	24.054	23.004	25.577	23.486							22.515	22.854	23.045						36.551	37.323	34.372	34.265							31.375	29.944	34.012	34.189
		143.5	22.208	22.153	27.411	24.316	33.438	26.05							22.388	22.165	24.03	22.992	25.607	23.486							22.515	22.843	23.042						36.548	37.326	34.372	34.268							31.357	29.941	34.009	34.189
		143.6	22.205	22.159	27.417	24.329	33.441	26.056							22.382	22.162	24.03	22.998	25.607	23.486							22.506	22.844	23.029						36.548	37.317	34.372	34.265							31.36	29.947	34	34.189
		143.7	22.211	22.162	27.414	24.261	33.423	26.056							22.4	22.162	24.057	22.968	25.629	23.553							22.506	22.831	23.036						36.542	37.347	34.375	34.262							31.384	29.941	34.009	34.195
		143.8	22.211	22.15	27.42	24.255	33.423	26.074							22.406	22.162	24.054	22.974	25.626	23.557							22.482	22.859	23.046						36.572	37.347	34.406	34.29							31.384	29.959	34.012	34.189
		143.9	22.208	22.153	27.441	24.271	33.411	26.074							22.382	22.189	24.054	22.977	25.623	23.56							22.488	22.863	23.042						36.572	37.366	34.402	34.29							31.378	29.965	34.012	34.195
		144	22.208	22.104	27.42	24.277	33.414	26.077							22.388	22.189	24.078	22.971	25.626	23.581							22.488	22.832	23.048						36.569	37.375	34.402	34.286							31.406	29.962	34.009	34.216
		144.1	22.205	22.107	27.435	24.268	33.42	26.077							22.385	22.189	24.075	22.977	25.626	23.572							22.488	22.832	23.044						36.597	37.372	34.396	34.314							31.406	29.993	34.003	34.213
		144.2	22.205	22.104	27.42	24.243	33.417	26.077							22.388	22.192	24.1	22.949	25.647	23.578							22.488	22.821	23.053						36.591	37.369	34.396	34.317							31.43	29.987	34.036	34.241
		144.3	22.205	22.104	27.42	24.237	33.417	26.077							22.382	22.189	24.1	22.949	25.647	23.578							22.464	22.852	23.053						36.594	37.372	34.399	34.32							31.424	29.993	34.036	34.241
		144.4	22.183	22.107	27.396	24.237	33.414	26.074							22.363	22.186	24.106	22.955	25.641	23.581							22.46	22.83	23.057						36.594	37.396	34.402	34.317							31.424	29.99	34.03	34.238
		144.5	22.183	22.101	27.386	24.188	33.417	26.077							22.354	22.189	24.103	22.977	25.65	23.651							22.464	22.848	23.042						36.597	37.399	34.406	34.314							31.43	29.99	34.027	34.241
		144.6	22.189	22.104	27.383	24.203	33.411	26.071							22.357	22.183	24.097	22.971	25.644	23.648							22.512	22.876	23.048						36.621	37.399	34.43	34.335							31.424	29.968	34.033	34.238
		144.7	22.229	22.11	27.411	24.152	33.463	26.077							22.339	22.189	24.106	22.998	25.629	23.602							22.512	22.802	23.057						36.618	37.424	34.421	34.326							31.451	29.968	34.03	34.241
		144.8	22.229	22.104	27.417	24.146	33.463	26.077							22.333	22.186	24.1	23.001	25.626	23.605							22.485	22.832	23.049						36.621	37.418	34.448	34.332							31.454	29.965	34.03	34.238
		144.9	22.232	22.104	27.426	24.152	33.466	26.077							22.339	22.214	24.1	22.998	25.623	23.608							22.485	22.838	23.053						36.621	37.427	34.442	34.338							31.448	29.965	34.027	34.238
		145	22.232	22.104	27.423	24.097	33.487	26.08							22.33	22.214	24.1	22.995	25.601	23.608							22.488	22.834	23.07						36.615	37.421	34.448	34.335							31.454	29.971	34.058	34.238
		145.1	22.229	22.113	27.42	24.097	33.487	26.077							22.333	22.214	24.103	23.001	25.598	23.599							22.482	22.884	23.078						36.67	37.418	34.473	34.363							31.458	29.944	34.064	34.238
		145.2	22.281	22.134	27.408	24.1	33.481	26.077							22.333	22.189	24.078	22.971	25.623	23.608							22.488	22.87	23.068						36.667	37.448	34.476	34.366							31.451	29.941	34.058	34.241
		145.3	22.281	22.137	27.411	24.1	33.487	26.071							22.336	22.183	24.075	22.974	25.626	23.602							22.531	22.862	23.069						36.694	37.448	34.5	34.384							31.448	29.947	34.055	34.244
		145.4	22.263	22.134	27.414	24.103	33.496	26.08							22.308	22.183	24.078	22.974	25.626	23.602							22.531	22.841	23.074						36.694	37.473	34.494	34.387							31.458	29.944	34.058	34.241
		145.5	22.26	22.134	27.411	24.054	33.463	26.077							22.311	22.189	24.103	22.968	25.629	23.602							22.534	22.857	23.08						36.7	37.473	34.497	34.393							31.476	29.944	34.055	34.262
		145.6	22.256	22.134	27.417	24.054	33.466	26.077							22.308	22.18	24.103	22.971	25.62	23.602							22.512	22.834	23.079						36.716	37.473	34.546	34.387							31.476	29.947	34.058	34.259
		145.7	22.263	22.128	27.417	24.051	33.536	26.077							22.305	22.189	24.075	22.974	25.626	23.587							22.509	22.854	23.071						36.722	37.476	34.543	34.393							31.458	29.941	34.048	34.265
		145.8	22.263	22.131	27.42	24.051	33.536	26.077							22.311	22.186	24.078	22.977	25.626	23.581							22.531	22.821	23.065						36.719	37.466	34.54	34.415							31.458	29.968	34.048	34.265
		145.9	22.256	22.134	27.396	24.057	33.533	26.083							22.336	22.162	24.081	22.974	25.623	23.581							22.534	22.872	23.062						36.722	37.494	34.552	34.409							31.451	29.974	34.052	34.259
		146	22.26	22.15	27.386	24.023	33.557	26.105							22.336	22.159	24.051	22.971	25.601	23.557							22.54	22.84	23.05						36.722	37.491	34.546	34.409							31.479	29.968	34.052	34.259
		146.1	22.26	22.159	27.396	24.03	33.563	26.099							22.333	22.159	24.054	22.968	25.604	23.55							22.531	22.839	23.037						36.74	37.494	34.567	34.436							31.479	29.941	34.052	34.259
		146.2	22.284	22.134	27.417	24.075	33.56	26.093							22.333	22.159	24.06	22.977	25.528	23.529							22.537	22.807	23.036						36.749	37.543	34.573	34.436							31.458	29.944	34.058	34.283
		146.3	22.287	22.137	27.414	24.078	33.563	26.102							22.333	22.162	24.054	22.971	25.534	23.535							22.583	22.83	23.037						36.774	37.54	34.595	34.457							31.458	29.962	34.061	34.29
		146.4	22.287	22.141	27.411	24.075	33.56	26.099							22.339	22.137	24.06	22.968	25.531	23.535							22.583	22.813	23.038						36.768	37.564	34.595	34.454							31.454	29.962	34.058	34.283
		146.5	22.281	22.159	27.408	24.146	33.582	26.102							22.336	22.134	24.06	22.971	25.558	23.532							22.586	22.859	23.024						36.768	37.567	34.592	34.46							31.479	29.965	34.082	34.311
		146.6	22.275	22.159	27.414	24.149	33.585	26.105							22.336	22.134	24.054	22.977	25.552	23.529							22.561	22.848	23.029						36.765	37.558	34.616	34.464							31.476	30.014	34.085	34.305
		146.7	22.284	22.162	27.414	24.124	33.536	26.099							22.33	22.141	24.06	22.974	25.555	23.557							22.561	22.799	23.033						36.768	37.54	34.619	34.457							31.479	30.017	34.088	34.308
		146.8	22.284	22.159	27.414	24.118	33.536	26.105							22.336	22.131	24.06	22.974	25.555	23.557							22.586	22.82	23.047						36.768	37.534	34.616	34.482							31.479	30.008	34.082	34.311
		146.9	22.284	22.156	27.441	24.118	33.539	26.105							22.336	22.141	24.057	22.968	25.555	23.553							22.589	22.837	23.051						36.765	37.564	34.619	34.476							31.476	30.011	34.085	34.311
		147	22.256	22.131	27.438	24.121	33.533	26.099							22.336	22.137	24.103	22.974	25.604	23.578							22.583	22.836	23.041						36.768	37.564	34.619	34.476							31.458	30.011	34.079	34.332
		147.1	22.26	22.128	27.441	24.121	33.539	26.102							22.336	22.141	24.103	22.971	25.598	23.578							22.583	22.847	23.055						36.765	37.57	34.619	34.482							31.451	30.035	34.085	34.332
		147.2	22.238	22.134	27.438	24.121	33.511	26.108							22.308	22.165	24.103	22.971	25.574	23.56							22.586	22.847	23.043						36.761	37.57	34.613	34.476							31.451	30.048	34.109	34.329
		147.3	22.229	22.131	27.441	24.124	33.508	26.102							22.311	22.162	24.103	22.977	25.577	23.557							22.555	22.889	23.055						36.768	37.567	34.616	34.482							31.454	30.011	34.103	34.335
		147.4	22.253	22.137	27.441	24.121	33.514	26.099							22.333	22.141	24.097	22.974	25.577	23.557							22.564	22.804	23.071						36.771	37.592	34.616	34.482							31.454	30.014	34.119	34.332
		147.5	22.263	22.134	27.444	24.118	33.487	26.123							22.339	22.141	24.078	23.001	25.577	23.532							22.555	22.817	23.062						36.765	37.595	34.619	34.479							31.451	30.011	34.137	34.311
		147.6	22.25	22.128	27.441	24.121	33.49	26.12							22.339	22.141	24.078	23.001	25.568	23.532							22.558	22.838	23.072						36.792	37.592	34.641	34.503							31.451	30.038	34.125	34.302
		147.7	22.287	22.134	27.457	24.173	33.49	26.126							22.333	22.144	24.1	22.971	25.595	23.511							22.564	22.853	23.069						36.798	37.613	34.644	34.5							31.454	30.042	34.134	34.311
		147.8	22.284	22.137	27.463	24.176	33.49	26.123							22.33	22.141	24.1	22.977	25.598	23.511							22.558	22.871	23.073						36.792	37.607	34.668	34.503							31.454	30.035	34.128	34.308
		147.9	22.281	22.134	27.469	24.176	33.484	26.123							22.336	22.141	24.103	22.977	25.601	23.511							22.558	22.871	23.085						36.798	37.616	34.674	34.509							31.454	30.042	34.131	34.308
		148	22.278	22.113	27.463	24.197	33.542	26.126							22.342	22.137	24.1	23.001	25.604	23.538							22.561	22.83	23.092						36.795	37.613	34.668	34.512							31.433	30.045	34.155	34.357
		148.1	22.275	22.113	27.466	24.194	33.542	26.126							22.339	22.137	24.094	22.998	25.604	23.529							22.558	22.83	23.089						36.768	37.613	34.695	34.506							31.43	30.042	34.158	34.354
		148.2	22.278	22.116	27.469	24.197	33.545	26.126							22.333	22.141	24.1	23.001	25.677	23.553							22.561	22.845	23.088						36.761	37.619	34.692	34.494							31.458	30.035	34.155	34.357
		148.3	22.281	22.107	27.466	24.197	33.542	26.129							22.333	22.141	24.103	22.998	25.677	23.557							22.564	22.867	23.113						36.795	37.622	34.692	34.503							31.451	30.032	34.149	34.354
		148.4	22.305	22.107	27.469	24.194	33.536	26.129							22.333	22.141	24.1	23.001	25.665	23.557							22.561	22.862	23.121						36.792	37.643	34.692	34.509							31.448	30.035	34.14	34.357
		148.5	22.302	22.089	27.466	24.173	33.56	26.123							22.327	22.141	24.127	22.998	25.674	23.553							22.552	22.847	23.119						36.795	37.643	34.692	34.512							31.461	30.042	34.152	34.36
		148.6	22.305	22.083	27.466	24.173	33.569	26.129							22.333	22.141	24.124	23.001	25.674	23.557							22.558	22.846	23.111						36.795	37.64	34.714	34.482							31.458	30.02	34.149	34.354
		148.7	22.308	22.107	27.472	24.225	33.582	26.126							22.351	22.134	24.124	22.974	25.668	23.529							22.558	22.82	23.087						36.795	37.646	34.714	34.482							31.479	30.02	34.155	34.381
		148.8	22.308	22.107	27.469	24.222	33.582	26.129							22.357	22.137	24.127	22.974	25.674	23.532							22.564	22.843	23.073						36.795	37.64	34.72	34.503							31.476	30.017	34.152	34.384
		148.9	22.281	22.11	27.466	24.225	33.588	26.123							22.391	22.137	24.127	22.977	25.668	23.529							22.555	22.904	23.09						36.801	37.668	34.723	34.509							31.479	30.02	34.155	34.384
		149	22.281	22.11	27.469	24.274	33.585	26.132							22.375	22.144	24.078	22.974	25.647	23.508							22.558	22.885	23.088						36.795	37.668	34.717	34.506							31.503	30.014	34.177	34.384
		149.1	22.284	22.107	27.466	24.265	33.588	26.129							22.379	22.137	24.084	22.974	25.65	23.508							22.534	22.842	23.117						36.816	37.668	34.741	34.534							31.497	30.023	34.174	34.378
		149.2	22.281	22.11	27.466	24.265	33.588	26.129							22.385	22.144	24.057	23.001	25.668	23.511							22.537	22.86	23.11						36.819	37.714	34.747	34.531							31.525	30.014	34.18	34.387
		149.3	22.284	22.11	27.466	24.268	33.591	26.126							22.385	22.141	24.054	22.998	25.671	23.508							22.534	22.895	23.101						36.819	37.708	34.766	34.552							31.525	30.045	34.177	34.384
		149.4	22.278	22.11	27.484	24.265	33.594	26.126							22.382	22.159	24.051	23.001	25.674	23.505							22.531	22.873	23.102						36.819	37.732	34.76	34.552							31.528	30.045	34.177	34.381
		149.5	22.284	22.058	27.487	24.295	33.615	26.105							22.382	22.165	24.081	22.977	25.671	23.532							22.528	22.828	23.079						36.813	37.738	34.766	34.555							31.552	30.045	34.201	34.406
		149.6	22.278	22.061	27.49	24.295	33.609	26.108							22.385	22.162	24.081	22.974	25.674	23.538							22.537	22.861	23.081						36.838	37.732	34.766	34.555							31.549	30.063	34.198	34.406
		149.7	22.278	22.11	27.518	24.295	33.618	26.105							22.375	22.134	24.078	23.001	25.626	23.526							22.531	22.863	23.068						36.841	37.753	34.766	34.549							31.573	30.057	34.201	34.43
		149.8	22.275	22.11	27.515	24.292	33.612	26.105							22.385	22.134	24.081	23.004	25.62	23.532							22.561	22.826	23.065						36.865	37.753	34.763	34.552							31.573	30.069	34.198	34.427
		149.9	22.281	22.107	27.515	24.301	33.615	26.105							22.385	22.162	24.084	22.998	25.629	23.529							22.561	22.825	23.058						36.868	37.756	34.763	34.552							31.567	30.063	34.198	34.43
		150	22.284	22.128	27.515	24.295	33.594	26.102							22.379	22.162	24.081	22.995	25.632	23.511							22.561	22.817	23.068						36.871	37.759	34.763	34.546							31.573	30.063	34.201	34.43
		150.1	22.272	22.134	27.518	24.289	33.585	26.108							22.388	22.159	24.078	22.995	25.626	23.508							22.537	22.837	23.071						36.92	37.753	34.763	34.579							31.573	30.048	34.195	34.424
		150.2	22.256	22.134	27.49	24.249	33.612	26.105							22.409	22.162	24.036	22.971	25.629	23.505							22.531	22.805	23.064						36.911	37.787	34.763	34.573							31.573	30.045	34.219	34.43
		150.3	22.253	22.128	27.49	24.255	33.612	26.105							22.406	22.162	24.033	22.974	25.626	23.508							22.537	22.844	23.071						36.914	37.778	34.766	34.579							31.577	30.069	34.222	34.427
		150.4	22.26	22.134	27.496	24.246	33.606	26.108							22.382	22.162	24.03	22.974	25.626	23.511							22.543	22.862	23.06						36.917	37.784	34.766	34.579							31.573	30.066	34.229	34.43
		150.5	22.253	22.11	27.493	24.225	33.563	26.105							22.375	22.159	24.008	22.949	25.623	23.489							22.534	22.862	23.081						36.911	37.781	34.763	34.583							31.573	30.066	34.229	34.427
		150.6	22.253	22.11	27.496	24.222	33.566	26.105							22.382	22.159	24.005	22.946	25.632	23.483							22.531	22.851	23.099						36.914	37.781	34.79	34.598							31.573	30.069	34.222	34.43
		150.7	22.266	22.104	27.518	24.225	33.563	26.105							22.351	22.141	24.005	22.971	25.626	23.535							22.534	22.829	23.097						36.92	37.79	34.781	34.601							31.57	30.066	34.222	34.451
		150.8	22.253	22.107	27.515	24.225	33.563	26.08							22.354	22.137	24.002	22.977	25.626	23.532							22.54	22.877	23.095						36.914	37.778	34.79	34.625							31.573	30.063	34.216	34.451
		150.9	22.278	22.101	27.493	24.225	33.56	26.077							22.36	22.141	24.008	22.974	25.626	23.532							22.537	22.887	23.088						36.914	37.787	34.79	34.625							31.57	30.063	34.229	34.451
		151	22.275	22.061	27.49	24.2	33.557	26.074							22.354	22.137	24.051	22.998	25.601	23.532							22.54	22.892	23.074						36.914	37.775	34.79	34.625							31.552	30.063	34.247	34.457
		151.1	22.272	22.058	27.49	24.203	33.563	26.077							22.357	22.141	24.06	22.998	25.598	23.535							22.555	22.834	23.07						36.935	37.772	34.787	34.622							31.549	30.087	34.244	34.454
		151.2	22.284	22.055	27.493	24.197	33.588	26.08							22.357	22.159	24.084	22.974	25.626	23.535							22.555	22.849	23.074						36.938	37.759	34.79	34.625							31.573	30.084	34.25	34.454
		151.3	22.284	22.064	27.49	24.197	33.594	26.083							22.363	22.162	24.075	22.974	25.62	23.532							22.552	22.838	23.085						36.966	37.75	34.811	34.628							31.573	30.084	34.244	34.454
		151.4	22.275	22.058	27.472	24.197	33.585	26.077							22.336	22.137	24.078	22.977	25.626	23.538							22.564	22.853	23.093						36.96	37.778	34.811	34.625							31.577	30.09	34.253	34.448
		151.5	22.281	22.086	27.469	24.194	33.557	26.105							22.333	22.137	24.033	22.974	25.629	23.56							22.555	22.809	23.105						36.966	37.778	34.814	34.622							31.549	30.09	34.296	34.5
		151.6	22.284	22.083	27.463	24.197	33.563	26.111							22.336	22.134	24.033	22.971	25.62	23.553							22.534	22.867	23.129						36.99	37.772	34.814	34.653							31.555	30.093	34.296	34.503
		151.7	22.284	22.07	27.463	24.173	33.566	26.102							22.33	22.147	24.03	22.977	25.65	23.602							22.537	22.857	23.142						36.984	37.756	34.814	34.647							31.573	30.084	34.299	34.503
		151.8	22.278	22.064	27.457	24.17	33.563	26.102							22.327	22.141	24.033	22.98	25.647	23.605							22.534	22.866	23.151						37	37.753	34.839	34.656							31.573	30.093	34.305	34.5
		151.9	22.278	22.058	27.463	24.173	33.56	26.105							22.33	22.134	24.03	22.977	25.653	23.608							22.534	22.888	23.146						36.99	37.778	34.836	34.653							31.573	30.093	34.299	34.497
		152	22.275	22.061	27.463	24.152	33.545	26.08							22.333	22.134	24.008	22.949	25.65	23.578							22.537	22.821	23.145						36.984	37.778	34.839	34.644							31.598	30.084	34.326	34.528
		152.1	22.278	22.058	27.466	24.152	33.536	26.077							22.333	22.137	24.008	22.946	25.65	23.581							22.534	22.85	23.137						36.996	37.781	34.842	34.674							31.598	30.115	34.32	34.525
		152.2	22.281	22.083	27.515	24.17	33.539	26.08							22.333	22.141	24.036	22.977	25.647	23.587							22.531	22.86	23.138						36.99	37.799	34.839	34.671							31.601	30.115	34.32	34.518
		152.3	22.284	22.083	27.515	24.176	33.539	26.105							22.336	22.137	24.026	22.974	25.653	23.581							22.564	22.835	23.141						37.006	37.805	34.863	34.695							31.598	30.118	34.323	34.528
		152.4	22.284	22.086	27.493	24.176	33.542	26.105							22.339	22.134	24.036	22.971	25.65	23.587							22.558	22.869	23.128						37.003	37.802	34.86	34.695							31.604	30.115	34.326	34.528
		152.5	22.278	22.107	27.487	24.222	33.539	26.105							22.333	22.134	24.075	22.998	25.644	23.587							22.558	22.849	23.125						37.015	37.802	34.86	34.695							31.622	30.112	34.375	34.558
		152.6	22.278	22.101	27.496	24.228	33.542	26.102							22.336	22.134	24.084	22.998	25.65	23.581							22.537	22.811	23.129						37.033	37.802	34.894	34.695							31.619	30.109	34.372	34.546
		152.7	22.281	22.089	27.515	24.2	33.569	26.102							22.357	22.141	24.109	23.004	25.65	23.563							22.534	22.851	23.122						37.027	37.83	34.894	34.689							31.65	30.115	34.372	34.576
		152.8	22.281	22.086	27.515	24.2	33.569	26.105							22.36	22.137	24.106	22.995	25.647	23.56							22.531	22.856	23.12						37.033	37.827	34.885	34.702							31.653	30.139	34.366	34.579
		152.9	22.25	22.083	27.515	24.191	33.569	26.105							22.333	22.134	24.103	22.998	25.653	23.563							22.534	22.846	23.12						37.036	37.854	34.885	34.698							31.65	30.133	34.378	34.57
		153	22.26	22.134	27.515	24.2	33.591	26.132							22.333	22.141	24.103	23.016	25.671	23.578							22.531	22.872	23.122						37.036	37.848	34.888	34.698							31.668	30.136	34.375	34.573
		153.1	22.25	22.128	27.512	24.194	33.585	26.126							22.333	22.134	24.103	23.022	25.671	23.581							22.512	22.843	23.119						37.067	37.851	34.891	34.726							31.671	30.133	34.372	34.573
		153.2	22.26	22.131	27.49	24.255	33.609	26.126							22.363	22.137	24.081	23.016	25.671	23.535							22.512	22.826	23.109						37.061	37.848	34.885	34.723							31.671	30.136	34.396	34.598
		153.3	22.26	22.137	27.49	24.252	33.612	26.105							22.357	22.141	24.084	23.019	25.671	23.535							22.509	22.852	23.112						37.057	37.851	34.915	34.72							31.68	30.139	34.393	34.601
		153.4	22.253	22.134	27.49	24.249	33.609	26.102							22.388	22.144	24.075	23.022	25.671	23.535							22.509	22.846	23.101						37.057	37.885	34.903	34.72							31.671	30.136	34.399	34.595
		153.5	22.256	22.104	27.487	24.271	33.609	26.108							22.382	22.137	24.106	23.019	25.674	23.511							22.509	22.866	23.086						37.057	37.875	34.912	34.723							31.705	30.136	34.369	34.598
		153.6	22.253	22.11	27.499	24.277	33.609	26.105							22.385	22.137	24.103	23.022	25.674	23.508							22.509	22.854	23.068						37.054	37.875	34.915	34.753							31.693	30.161	34.369	34.595
		153.7	22.284	22.11	27.539	24.268	33.612	26.105							22.36	22.137	24.13	23.019	25.674	23.508							22.509	22.833	23.065						37.054	37.906	34.909	34.747							31.699	30.161	34.393	34.598
		153.8	22.284	22.113	27.539	24.271	33.615	26.105							22.351	22.141	24.124	23.019	25.671	23.508							22.509	22.872	23.062						37.085	37.906	34.93	34.741							31.702	30.157	34.396	34.595
		153.9	22.256	22.104	27.539	24.268	33.609	26.105							22.351	22.159	24.124	23.029	25.671	23.511							22.509	22.854	23.068						37.085	37.903	34.94	34.747							31.702	30.161	34.396	34.598
		154	22.26	22.058	27.539	24.295	33.585	26.129							22.354	22.162	24.13	23.05	25.674	23.535							22.509	22.854	23.057						37.085	37.903	34.937	34.75							31.699	30.167	34.418	34.601
		154.1	22.26	22.055	27.539	24.298	33.585	26.132							22.36	22.165	24.124	23.05	25.677	23.535							22.512	22.847	23.061						37.082	37.906	34.943	34.772							31.693	30.185	34.424	34.598
		154.2	22.287	22.064	27.518	24.319	33.612	26.132							22.354	22.141	24.149	23.071	25.677	23.557							22.512	22.864	23.064						37.079	37.943	34.93	34.778							31.717	30.185	34.427	34.622
		154.3	22.284	22.058	27.518	24.319	33.609	26.126							22.354	22.137	24.149	23.068	25.684	23.56							22.485	22.857	23.067						37.085	37.952	34.933	34.769							31.72	30.182	34.421	34.616
		154.4	22.281	22.058	27.539	24.323	33.612	26.129							22.379	22.131	24.152	23.068	25.674	23.56							22.485	22.864	23.07						37.076	37.952	34.93	34.769							31.723	30.185	34.421	34.619
		154.5	22.284	22.061	27.539	24.316	33.633	26.157							22.382	22.137	24.127	23.047	25.674	23.581							22.485	22.832	23.07						37.082	37.952	34.937	34.775							31.72	30.188	34.399	34.622
		154.6	22.284	22.055	27.536	24.323	33.643	26.157							22.382	22.137	24.121	23.047	25.674	23.587							22.534	22.824	23.071						37.115	37.952	34.937	34.772							31.717	30.185	34.393	34.622
		154.7	22.305	22.089	27.512	24.313	33.633	26.157							22.406	22.134	24.127	23.019	25.653	23.611							22.531	22.876	23.069						37.109	37.994	34.937	34.772							31.744	30.182	34.442	34.65
		154.8	22.299	22.089	27.518	24.319	33.633	26.126							22.409	22.134	24.127	23.019	25.656	23.605							22.506	22.841	23.071						37.128	37.991	34.964	34.799							31.741	30.182	34.448	34.65
		154.9	22.302	22.079	27.563	24.319	33.643	26.129							22.409	22.137	24.127	23.019	25.653	23.611							22.506	22.815	23.069						37.134	37.994	34.967	34.799							31.744	30.188	34.445	34.644
		155	22.299	22.086	27.563	24.298	33.636	26.157							22.403	22.137	24.124	23.022	25.629	23.584							22.512	22.888	23.079						37.134	37.991	34.961	34.802							31.744	30.188	34.433	34.644
		155.1	22.302	22.083	27.567	24.292	33.633	26.154							22.403	22.134	24.127	23.022	25.638	23.578							22.534	22.892	23.088						37.128	37.994	34.985	34.796							31.741	30.212	34.442	34.644
		155.2	22.327	22.107	27.563	24.289	33.609	26.154							22.409	22.134	24.142	23.022	25.632	23.624							22.531	22.882	23.082						37.131	38.022	34.982	34.796							31.766	30.209	34.476	34.671
		155.3	22.33	22.11	27.56	24.295	33.615	26.16							22.406	22.137	24.152	23.022	25.629	23.63							22.537	22.882	23.08						37.158	38.013	35.013	34.821							31.766	30.222	34.47	34.674
		155.4	22.305	22.107	27.588	24.298	33.615	26.151							22.382	22.137	24.152	23.022	25.626	23.63							22.537	22.862	23.076						37.152	38.016	35.016	34.821							31.769	30.209	34.47	34.674
		155.5	22.305	22.061	27.591	24.274	33.64	26.181							22.385	22.137	24.133	23.022	25.647	23.599							22.534	22.852	23.087						37.158	38.022	35.013	34.827							31.766	30.212	34.464	34.668
		155.6	22.305	22.061	27.576	24.271	33.636	26.178							22.382	22.134	24.13	23.019	25.65	23.602							22.534	22.861	23.084						37.183	38.019	35.01	34.827							31.766	30.237	34.467	34.671
		155.7	22.284	22.089	27.539	24.271	33.664	26.178							22.409	22.137	24.127	23.019	25.644	23.624							22.534	22.838	23.088						37.177	38.055	35.007	34.821							31.769	30.234	34.442	34.671
		155.8	22.281	22.089	27.539	24.268	33.664	26.178							22.415	22.137	24.127	23.026	25.65	23.636							22.534	22.83	23.081						37.177	38.046	34.958	34.818							31.769	30.24	34.445	34.674
		155.9	22.284	22.086	27.539	24.271	33.658	26.184							22.409	22.137	24.13	23.019	25.653	23.639							22.534	22.861	23.102						37.18	38.049	34.958	34.824							31.766	30.24	34.439	34.668
		156	22.278	22.107	27.539	24.249	33.694	26.181							22.409	22.141	24.081	22.995	25.656	23.608							22.537	22.883	23.1						37.18	38.049	34.961	34.827							31.815	30.231	34.445	34.717
		156.1	22.284	22.107	27.542	24.246	33.688	26.178							22.409	22.137	24.078	22.992	25.65	23.605							22.555	22.876	23.103						37.204	38.049	34.937	34.851							31.818	30.212	34.448	34.717
		156.2	22.26	22.107	27.515	24.197	33.682	26.193							22.385	22.137	24.054	22.998	25.607	23.611							22.555	22.874	23.106						37.204	38.055	34.933	34.842							31.815	30.206	34.445	34.717
		156.3	22.253	22.113	27.518	24.207	33.694	26.178							22.379	22.141	24.054	22.995	25.604	23.611							22.537	22.835	23.108						37.228	38.052	34.961	34.845							31.818	30.188	34.439	34.714
		156.4	22.253	22.116	27.493	24.2	33.691	26.175							22.36	22.137	24.054	22.998	25.604	23.605							22.531	22.862	23.102						37.228	38.046	34.961	34.848							31.815	30.188	34.448	34.717
		156.5	22.238	22.137	27.493	24.228	33.725	26.138							22.36	22.141	24.103	23.029	25.607	23.608							22.537	22.863	23.103						37.228	38.055	34.961	34.845							31.818	30.188	34.47	34.744
		156.6	22.232	22.134	27.493	24.225	33.728	26.129							22.357	22.137	24.103	23.019	25.601	23.608							22.512	22.881	23.118						37.228	38.046	34.995	34.869							31.812	30.209	34.464	34.735
		156.7	22.25	22.11	27.515	24.197	33.743	26.126							22.336	22.134	24.081	23.029	25.635	23.59							22.503	22.859	23.115						37.225	38.052	34.988	34.866							31.815	30.212	34.497	34.741
		156.8	22.253	22.113	27.521	24.191	33.737	26.126							22.333	22.134	24.081	23.022	25.626	23.581							22.509	22.869	23.122						37.198	38.046	34.991	34.866							31.815	30.237	34.491	34.744
		156.9	22.25	22.107	27.493	24.197	33.731	26.135							22.336	22.116	24.081	23.022	25.635	23.587							22.503	22.867	23.113						37.198	38.074	34.985	34.869							31.812	30.231	34.494	34.738
		157	22.235	22.113	27.49	24.225	33.731	26.157							22.33	22.119	24.081	23.001	25.677	23.608							22.512	22.836	23.106						37.21	38.077	34.985	34.875							31.812	30.237	34.5	34.741
		157.1	22.232	22.11	27.49	24.225	33.734	26.157							22.333	22.113	24.078	22.998	25.674	23.608							22.509	22.845	23.12						37.204	38.074	34.985	34.869							31.818	30.264	34.5	34.735
		157.2	22.208	22.113	27.521	24.225	33.78	26.147							22.33	22.119	24.081	23.004	25.674	23.605							22.509	22.853	23.126						37.207	38.068	34.985	34.863							31.839	30.255	34.521	34.741
		157.3	22.205	22.107	27.518	24.222	33.783	26.154							22.339	22.113	24.078	22.998	25.674	23.611							22.509	22.866	23.13						37.201	38.077	34.985	34.894							31.836	30.261	34.521	34.744
		157.4	22.235	22.11	27.515	24.225	33.774	26.154							22.36	22.11	24.078	23.004	25.684	23.615							22.506	22.859	23.117						37.204	38.074	34.988	34.894							31.836	30.258	34.518	34.741
		157.5	22.232	22.137	27.518	24.249	33.777	26.129							22.357	22.113	24.106	22.995	25.656	23.654							22.512	22.885	23.114						37.207	38.074	34.985	34.894							31.839	30.255	34.564	34.741
		157.6	22.235	22.134	27.515	24.246	33.783	26.135							22.357	22.116	24.103	22.998	25.653	23.66							22.509	22.829	23.114						37.207	38.074	35.004	34.897							31.839	30.255	34.558	34.741
		157.7	22.229	22.11	27.515	24.274	33.807	26.132							22.33	22.137	24.1	22.998	25.656	23.605							22.509	22.819	23.122						37.204	38.074	35.007	34.894							31.866	30.258	34.592	34.741
		157.8	22.241	22.104	27.521	24.268	33.81	26.135							22.333	22.137	24.106	22.998	25.653	23.608							22.509	22.811	23.119						37.204	38.074	35.059	34.897							31.866	30.286	34.589	34.741
		157.9	22.208	22.113	27.518	24.277	33.804	26.132							22.342	22.113	24.103	22.998	25.65	23.611							22.509	22.894	23.109						37.204	38.095	35.059	34.891							31.863	30.283	34.592	34.741
		158	22.202	22.131	27.518	24.295	33.807	26.108							22.336	22.113	24.2	23.001	25.626	23.587							22.509	22.871	23.103						37.21	38.092	35.062	34.891							31.86	30.286	34.589	34.738
		158.1	22.214	22.141	27.512	24.298	33.804	26.114							22.333	22.116	24.197	22.998	25.626	23.587							22.512	22.821	23.094						37.177	38.092	35.11	34.872							31.866	30.28	34.586	34.741
		158.2	22.232	22.107	27.512	24.298	33.804	26.111							22.336	22.141	24.197	22.974	25.653	23.563							22.506	22.858	23.094						37.177	38.116	35.101	34.869							31.836	30.28	34.61	34.741
		158.3	22.232	22.11	27.53	24.295	33.807	26.105							22.333	22.134	24.2	22.977	25.647	23.56							22.534	22.843	23.1						37.207	38.12	35.086	34.921							31.836	30.304	34.616	34.744
		158.4	22.238	22.107	27.542	24.301	33.81	26.105							22.379	22.159	24.2	22.977	25.653	23.557							22.537	22.881	23.11						37.198	38.138	35.08	34.927							31.839	30.304	34.616	34.738
		158.5	22.232	22.079	27.545	24.28	33.853	26.123							22.382	22.159	24.179	22.949	25.635	23.56							22.531	22.865	23.104						37.198	38.144	35.083	34.918							31.863	30.31	34.613	34.763
		158.6	22.229	22.083	27.545	24.274	33.856	26.135							22.385	22.162	24.173	22.946	25.629	23.557							22.558	22.857	23.116						37.225	38.141	35.056	34.921							31.863	30.31	34.61	34.766
		158.7	22.26	22.086	27.542	24.271	33.853	26.129							22.385	22.183	24.152	22.977	25.601	23.59							22.555	22.884	23.116						37.222	38.141	35.059	34.918							31.894	30.31	34.61	34.787
		158.8	22.26	22.086	27.542	24.271	33.85	26.154							22.385	22.186	24.155	22.974	25.607	23.584							22.579	22.853	23.112						37.256	38.141	35.089	34.94							31.888	30.31	34.613	34.787
		158.9	22.266	22.086	27.548	24.271	33.847	26.16							22.36	22.189	24.152	22.974	25.604	23.584							22.583	22.848	23.109						37.247	38.147	35.086	34.946							31.888	30.31	34.616	34.793
		159	22.256	22.058	27.542	24.301	33.853	26.154							22.36	22.183	24.146	22.974	25.607	23.587							22.583	22.864	23.094						37.25	38.144	35.08	34.949							31.888	30.313	34.592	34.787
		159.1	22.253	22.058	27.542	24.298	33.85	26.154							22.354	22.189	24.146	22.974	25.601	23.587							22.586	22.913	23.098						37.274	38.144	35.068	34.967							31.888	30.313	34.595	34.784
		159.2	22.256	22.009	27.542	24.249	33.829	26.154							22.354	22.211	24.149	22.974	25.58	23.535							22.579	22.8	23.097						37.274	38.144	35.052	34.967							31.863	30.304	34.592	34.814
		159.3	22.253	22.015	27.539	24.243	33.826	26.175							22.357	22.211	24.146	22.974	25.583	23.535							22.576	22.872	23.116						37.274	38.147	35.059	34.94							31.863	30.276	34.589	34.811
		159.4	22.281	22.012	27.533	24.252	33.826	26.178							22.333	22.214	24.149	22.977	25.586	23.535							22.583	22.854	23.122						37.274	38.174	35.062	34.946							31.866	30.28	34.592	34.811
		159.5	22.284	22.037	27.542	24.228	33.878	26.202							22.336	22.208	24.152	22.998	25.552	23.511							22.583	22.868	23.132						37.274	38.174	35.059	34.943							31.863	30.286	34.561	34.839
		159.6	22.281	22.034	27.536	24.216	33.875	26.205							22.33	22.208	24.152	23.001	25.555	23.514							22.555	22.851	23.132						37.302	38.181	35.08	34.94							31.86	30.289	34.561	34.836
		159.7	22.287	22.031	27.56	24.173	33.856	26.202							22.333	22.186	24.103	22.998	25.558	23.538							22.561	22.902	23.118						37.305	38.226	35.077	34.946							31.866	30.283	34.564	34.866
		159.8	22.287	22.037	27.563	24.173	33.853	26.205							22.333	22.183	24.106	22.995	25.552	23.538							22.558	22.886	23.126						37.323	38.229	35.083	34.946							31.863	30.28	34.57	34.863
		159.9	22.284	22.037	27.594	24.182	33.847	26.196							22.385	22.211	24.103	22.995	25.555	23.538							22.555	22.895	23.134						37.326	38.226	35.083	34.937							31.863	30.286	34.558	34.86
		160	22.284	22.034	27.585	24.127	33.902	26.23							22.388	22.208	24.081	22.998	25.604	23.538							22.561	22.847	23.141						37.323	38.226	35.086	34.943							31.86	30.283	34.586	34.888
		160.1	22.284	22.028	27.585	24.133	33.899	26.23							22.382	22.205	24.084	22.998	25.601	23.541							22.558	22.847	23.13						37.344	38.217	35.077	34.967							31.863	30.31	34.589	34.888
		160.2	22.278	22.034	27.588	24.149	33.878	26.224							22.385	22.192	24.103	23.001	25.607	23.587							22.558	22.877	23.128						37.341	38.214	35.08	34.967							31.888	30.307	34.637	34.906
		160.3	22.284	22.04	27.594	24.152	33.875	26.205							22.385	22.192	24.1	22.995	25.607	23.59							22.558	22.871	23.117						37.369	38.211	35.11	34.946							31.888	30.316	34.637	34.909
		160.4	22.287	22.037	27.588	24.155	33.878	26.199							22.372	22.211	24.1	22.995	25.607	23.587							22.555	22.872	23.104						37.369	38.257	35.11	34.943							31.894	30.31	34.634	34.906
		160.5	22.287	22.031	27.591	24.179	33.875	26.202							22.379	22.217	24.127	22.995	25.632	23.56							22.561	22.877	23.097						37.369	38.266	35.11	34.949							31.888	30.313	34.61	34.912
		160.6	22.284	22.028	27.594	24.176	33.881	26.202							22.379	22.211	24.13	22.998	25.626	23.563							22.558	22.86	23.085						37.396	38.26	35.114	34.967							31.885	30.334	34.619	34.912
		160.7	22.235	22.055	27.621	24.176	33.942	26.205							22.354	22.208	24.155	22.998	25.653	23.584							22.561	22.868	23.084						37.387	38.287	35.101	34.97							31.891	30.328	34.619	34.933
		160.8	22.238	22.055	27.612	24.179	33.951	26.205							22.357	22.198	24.152	22.995	25.65	23.587							22.531	22.85	23.094						37.396	38.287	35.11	34.967							31.885	30.328	34.616	34.943
		160.9	22.232	22.055	27.618	24.179	33.954	26.202							22.354	22.208	24.149	22.995	25.653	23.587							22.534	22.875	23.096						37.393	38.312	35.104	34.976							31.885	30.334	34.619	34.933
		161	22.263	22.058	27.618	24.149	34.006	26.184							22.36	22.208	24.127	23.001	25.659	23.584							22.537	22.875	23.085						37.393	38.315	35.107	34.97							31.882	30.334	34.659	34.933
		161.1	22.256	22.055	27.615	24.149	33.997	26.181							22.363	22.208	24.127	22.995	25.656	23.59							22.558	22.875	23.08						37.39	38.315	35.107	34.97							31.888	30.325	34.659	34.937
		161.2	22.235	22.083	27.612	24.155	33.997	26.175							22.382	22.211	24.155	22.998	25.677	23.587							22.561	22.855	23.06						37.393	38.315	35.107	34.97							31.906	30.328	34.637	34.933
		161.3	22.241	22.083	27.615	24.155	33.997	26.181							22.385	22.211	24.152	22.992	25.677	23.584							22.537	22.894	23.059						37.421	38.318	35.135	34.964							31.903	30.353	34.637	34.93
		161.4	22.238	22.083	27.643	24.155	34.003	26.181							22.354	22.208	24.142	23.004	25.681	23.587							22.531	22.834	23.052						37.415	38.336	35.135	34.964							31.906	30.35	34.641	34.93
		161.5	22.238	22.089	27.643	24.13	33.954	26.181							22.354	22.214	24.149	23.001	25.726	23.584							22.537	22.892	23.036						37.418	38.339	35.135	34.967							31.888	30.356	34.659	34.927
		161.6	22.229	22.083	27.64	24.13	33.948	26.181							22.351	22.205	24.158	22.992	25.726	23.581							22.531	22.859	23.053						37.439	38.339	35.132	34.985							31.888	30.353	34.665	34.937
		161.7	22.211	22.061	27.64	24.155	34	26.178							22.357	22.256	24.127	23.001	25.726	23.538							22.537	22.849	23.044						37.439	38.336	35.132	34.988							31.885	30.353	34.686	34.912
		161.8	22.205	22.055	27.64	24.152	34	26.151							22.354	22.253	24.13	23.001	25.729	23.541							22.534	22.88	23.044						37.448	38.339	35.132	35.019							31.894	30.353	34.692	34.915
		161.9	22.232	22.061	27.615	24.158	33.997	26.157							22.333	22.238	24.124	23.001	25.726	23.538							22.531	22.896	23.043						37.445	38.364	35.129	35.013							31.891	30.356	34.692	34.915
		162	22.238	21.994	27.615	24.197	33.975	26.178							22.33	22.235	24.155	22.998	25.723	23.544							22.54	22.827	23.045						37.436	38.367	35.132	35.019							31.912	30.35	34.708	34.912
		162.1	22.229	21.988	27.615	24.203	33.975	26.178							22.327	22.232	24.152	23.004	25.72	23.532							22.509	22.895	23.049						37.46	38.367	35.135	35.04							31.909	30.35	34.711	34.903
		162.2	22.211	21.988	27.591	24.176	33.975	26.172							22.308	22.205	24.1	23.001	25.723	23.538							22.509	22.856	23.053						37.463	38.388	35.129	35.034							31.909	30.356	34.708	34.912
		162.3	22.205	21.991	27.594	24.182	33.972	26.175							22.305	22.208	24.094	22.995	25.726	23.535							22.506	22.869	23.067						37.485	38.385	35.153	35.037							31.915	30.383	34.708	34.909
		162.4	22.229	21.991	27.594	24.176	33.975	26.175							22.308	22.186	24.109	22.998	25.726	23.538							22.506	22.892	23.058						37.485	38.412	35.153	35.043							31.909	30.383	34.708	34.906
		162.5	22.232	22.037	27.588	24.152	33.957	26.23							22.305	22.186	24.075	22.995	25.699	23.569							22.509	22.863	23.075						37.485	38.409	35.159	35.04							31.909	30.377	34.738	34.912
		162.6	22.232	22.04	27.591	24.155	33.945	26.23							22.308	22.186	24.081	23.004	25.702	23.566							22.488	22.844	23.085						37.488	38.416	35.156	35.068							31.909	30.356	34.741	34.909
		162.7	22.241	22.04	27.609	24.127	33.899	26.23							22.314	22.186	24.075	23.001	25.699	23.517							22.485	22.899	23.082						37.494	38.416	35.15	35.068							31.909	30.347	34.76	34.937
		162.8	22.235	22.04	27.615	24.13	33.902	26.227							22.305	22.183	24.075	22.998	25.702	23.517							22.485	22.879	23.085						37.488	38.409	35.178	35.089							31.915	30.353	34.756	34.937
		162.9	22.238	22.043	27.609	24.124	33.899	26.23							22.314	22.162	24.084	23.004	25.708	23.517							22.485	22.867	23.097						37.485	38.409	35.181	35.086							31.912	30.359	34.76	34.933
		163	22.232	22.037	27.618	24.13	33.905	26.23							22.308	22.168	24.054	23.001	25.708	23.544							22.482	22.867	23.1						37.488	38.416	35.181	35.086							31.94	30.374	34.76	34.937
		163.1	22.238	22.034	27.612	24.13	33.902	26.227							22.318	22.168	24.057	22.998	25.702	23.544							22.479	22.862	23.11						37.506	38.409	35.205	35.117							31.94	30.331	34.756	34.937
		163.2	22.238	22.061	27.612	24.127	33.896	26.221							22.308	22.137	24.054	22.977	25.705	23.59							22.491	22.853	23.109						37.503	38.434	35.211	35.11							31.958	30.325	34.781	34.94
		163.3	22.235	22.058	27.621	24.124	33.902	26.248							22.308	22.144	24.054	22.971	25.705	23.59							22.488	22.887	23.096						37.506	38.434	35.208	35.141							31.961	30.356	34.79	34.933
		163.4	22.232	22.064	27.591	24.127	33.896	26.251							22.308	22.116	24.054	22.98	25.702	23.587							22.485	22.854	23.106						37.512	38.434	35.202	35.135							31.964	30.353	34.784	34.933
		163.5	22.238	22.058	27.585	24.152	33.957	26.276							22.308	22.113	24.054	22.998	25.674	23.569							22.485	22.871	23.107						37.512	38.44	35.205	35.135							31.955	30.353	34.808	34.933
		163.6	22.238	22.058	27.588	24.152	33.948	26.279							22.302	22.116	24.057	22.995	25.684	23.563							22.479	22.872	23.118						37.564	38.431	35.199	35.135							31.964	30.383	34.802	34.93
		163.7	22.266	22.107	27.567	24.179	33.969	26.276							22.333	22.119	24.106	23.047	25.684	23.618							22.482	22.881	23.118						37.558	38.428	35.205	35.135							31.985	30.38	34.787	34.958
		163.8	22.26	22.107	27.567	24.176	33.981	26.273							22.333	22.11	24.103	23.05	25.677	23.618							22.482	22.911	23.116						37.579	38.434	35.226	35.114							31.982	30.377	34.787	34.958
		163.9	22.263	22.11	27.588	24.179	33.969	26.273							22.339	22.137	24.106	23.044	25.684	23.608							22.482	22.829	23.121						37.579	38.437	35.229	35.117							31.979	30.38	34.781	34.952
		164	22.266	22.137	27.591	24.182	33.972	26.245							22.336	22.131	24.081	23.074	25.705	23.639							22.479	22.882	23.122						37.582	38.44	35.223	35.117							31.985	30.383	34.787	34.961
		164.1	22.266	22.144	27.585	24.176	33.969	26.254							22.336	22.134	24.075	23.068	25.702	23.639							22.509	22.865	23.121						37.607	38.434	35.254	35.114							31.985	30.408	34.784	34.961
		164.2	22.26	22.134	27.615	24.203	33.997	26.251							22.339	22.131	24.133	23.074	25.705	23.66							22.506	22.864	23.124						37.607	38.461	35.254	35.114							31.982	30.399	34.808	34.961
		164.3	22.26	22.131	27.612	24.207	34	26.254							22.339	22.141	24.133	23.071	25.705	23.663							22.534	22.858	23.137						37.604	38.458	35.251	35.138							31.989	30.432	34.808	34.964
		164.4	22.278	22.134	27.634	24.203	33.997	26.248							22.339	22.137	24.124	23.074	25.705	23.657							22.531	22.934	23.13						37.607	38.44	35.248	35.141							31.985	30.426	34.811	34.967
		164.5	22.29	22.089	27.643	24.2	34.021	26.221							22.342	22.141	24.13	23.077	25.726	23.657							22.528	22.889	23.111						37.604	38.431	35.257	35.135							32.007	30.429	34.836	34.955
		164.6	22.287	22.086	27.637	24.2	34.021	26.227							22.333	22.147	24.124	23.074	25.726	23.654							22.537	22.847	23.113						37.625	38.431	35.254	35.168							32.01	30.432	34.833	34.958
		164.7	22.232	22.11	27.643	24.228	34.042	26.227							22.324	22.147	24.13	23.05	25.729	23.636							22.54	22.87	23.125						37.628	38.455	35.257	35.165							32.037	30.432	34.833	34.955
		164.8	22.241	22.113	27.637	24.228	34.045	26.184							22.327	22.147	24.124	23.047	25.726	23.636							22.515	22.893	23.117						37.656	38.458	35.248	35.165							32.031	30.426	34.833	34.961
		164.9	22.235	22.11	27.64	24.225	34.042	26.178							22.299	22.168	24.124	23.041	25.729	23.633							22.509	22.866	23.132						37.653	38.483	35.251	35.162							32.028	30.432	34.833	34.961
		165	22.235	22.095	27.646	24.234	34.048	26.205							22.305	22.171	24.179	23.071	25.705	23.618							22.503	22.894	23.133						37.65	38.483	35.251	35.156							32.004	30.429	34.833	34.961
		165.1	22.238	22.095	27.637	24.228	34.042	26.199							22.308	22.162	24.176	23.068	25.705	23.611							22.512	22.852	23.133						37.653	38.48	35.257	35.19							32.007	30.457	34.836	34.964
		165.2	22.235	22.061	27.637	24.252	34.018	26.205							22.311	22.186	24.2	23.074	25.708	23.587							22.515	22.884	23.136						37.65	38.483	35.251	35.19							32.007	30.447	34.854	34.985
		165.3	22.232	22.061	27.64	24.255	34.027	26.172							22.311	22.18	24.2	23.068	25.705	23.593							22.515	22.849	23.135						37.692	38.483	35.278	35.187							32.004	30.426	34.866	34.985
		165.4	22.211	22.061	27.664	24.255	34.024	26.178							22.339	22.205	24.2	23.074	25.711	23.59							22.506	22.878	23.135						37.708	38.504	35.278	35.187							32.004	30.426	34.854	34.988
		165.5	22.208	22.086	27.664	24.249	33.994	26.157							22.339	22.205	24.194	23.05	25.708	23.639							22.506	22.86	23.125						37.698	38.507	35.281	35.19							32.001	30.426	34.86	35.01
		165.6	22.211	22.086	27.67	24.252	33.994	26.157							22.333	22.211	24.197	23.041	25.699	23.639							22.534	22.889	23.134						37.628	38.501	35.303	35.193							32.004	30.453	34.857	35.007
		165.7	22.208	22.104	27.698	24.231	33.975	26.154							22.308	22.192	24.2	23.019	25.732	23.633							22.54	22.881	23.134						37.628	38.504	35.303	35.184							32.01	30.453	34.882	35.007
		165.8	22.208	22.113	27.689	24.231	33.975	26.151							22.299	22.192	24.2	23.022	25.726	23.639							22.534	22.879	23.14						37.622	38.501	35.3	35.239							32.007	30.432	34.891	35.013
		165.9	22.211	22.116	27.658	24.231	33.972	26.154							22.269	22.189	24.2	23.022	25.726	23.639							22.531	22.865	23.139						37.622	38.504	35.3	35.236							32.007	30.426	34.888	35.01
		166	22.22	22.137	27.664	24.176	33.997	26.181							22.278	22.183	24.2	22.995	25.705	23.636							22.531	22.862	23.135						37.631	38.504	35.309	35.239							32.007	30.429	34.882	35.037
		166.1	22.211	22.134	27.661	24.182	34	26.172							22.29	22.186	24.2	22.998	25.708	23.642							22.515	22.865	23.126						37.653	38.504	35.309	35.257							32.01	30.432	34.882	35.034
		166.2	22.238	22.134	27.667	24.2	33.948	26.178							22.314	22.168	24.197	22.998	25.711	23.615							22.503	22.864	23.132						37.659	38.528	35.3	35.26							32.007	30.429	34.888	35.056
		166.3	22.235	22.137	27.664	24.197	33.945	26.175							22.308	22.171	24.2	23.001	25.708	23.611							22.531	22.854	23.137						37.656	38.528	35.309	35.281							32.01	30.405	34.882	35.059
		166.4	22.235	22.134	27.637	24.2	33.948	26.178							22.305	22.208	24.197	23.001	25.711	23.615							22.534	22.859	23.148						37.646	38.547	35.303	35.284							32.013	30.405	34.888	35.056
		166.5	22.235	22.162	27.64	24.228	33.951	26.193							22.305	22.214	24.152	22.998	25.732	23.572							22.531	22.845	23.14						37.653	38.553	35.303	35.284							32.007	30.408	34.882	35.083
		166.6	22.235	22.156	27.643	24.228	33.951	26.202							22.308	22.214	24.146	22.998	25.726	23.56							22.534	22.858	23.13						37.646	38.55	35.303	35.284							32.007	30.429	34.882	35.08
		166.7	22.26	22.159	27.594	24.255	33.917	26.202							22.305	22.214	24.179	23.047	25.705	23.59							22.534	22.882	23.135						37.65	38.553	35.297	35.281							32.007	30.423	34.882	35.098
		166.8	22.26	22.162	27.597	24.249	33.92	26.221							22.311	22.208	24.176	23.05	25.708	23.59							22.555	22.854	23.122						37.656	38.559	35.324	35.281							32.007	30.45	34.885	35.101
		166.9	22.263	22.153	27.6	24.255	33.923	26.221							22.327	22.205	24.176	23.041	25.705	23.59							22.561	22.88	23.126						37.65	38.58	35.333	35.284							32.007	30.453	34.888	35.101
		167	22.253	22.183	27.591	24.252	33.902	26.224							22.33	22.208	24.152	23.026	25.714	23.639							22.552	22.857	23.133						37.65	38.583	35.336	35.284							32.01	30.457	34.885	35.104
		167.1	22.26	22.183	27.588	24.252	33.896	26.221							22.333	22.208	24.152	23.022	25.705	23.645							22.558	22.875	23.146						37.65	38.577	35.339	35.287							32.007	30.426	34.879	35.098
		167.2	22.232	22.202	27.612	24.252	33.899	26.227							22.357	22.211	24.179	23.022	25.659	23.615							22.561	22.871	23.152						37.65	38.58	35.33	35.275							32.004	30.423	34.885	35.11
		167.3	22.241	22.202	27.618	24.255	33.902	26.233							22.357	22.211	24.176	23.022	25.659	23.605							22.509	22.883	23.147						37.65	38.577	35.309	35.284							32.004	30.429	34.888	35.101
		167.4	22.26	22.202	27.615	24.258	33.896	26.224							22.36	22.186	24.176	23.029	25.665	23.615							22.512	22.844	23.152						37.653	38.608	35.303	35.281							32.001	30.432	34.882	35.104
		167.5	22.25	22.183	27.621	24.304	33.929	26.251							22.357	22.189	24.146	23.019	25.659	23.642							22.506	22.851	23.137						37.653	38.605	35.3	35.284							32.034	30.429	34.909	35.101
		167.6	22.26	22.18	27.621	24.301	33.923	26.248							22.36	22.186	24.149	23.022	25.656	23.639							22.509	22.871	23.137						37.674	38.605	35.303	35.281							32.028	30.432	34.903	35.107
		167.7	22.256	22.153	27.618	24.326	33.899	26.248							22.357	22.208	24.106	23.019	25.613	23.615							22.506	22.886	23.126						37.671	38.626	35.3	35.287							32.025	30.426	34.885	35.101
		167.8	22.256	22.15	27.618	24.329	33.902	26.251							22.357	22.208	24.1	23.022	25.604	23.615							22.503	22.868	23.117						37.695	38.626	35.318	35.26							32.034	30.45	34.888	35.107
		167.9	22.235	22.156	27.615	24.332	33.902	26.248							22.385	22.183	24.106	23.013	25.613	23.611							22.509	22.85	23.12						37.698	38.626	35.324	35.26							32.028	30.453	34.882	35.101
		168	22.232	22.156	27.615	24.374	33.884	26.273							22.382	22.186	24.1	23.022	25.583	23.611							22.509	22.87	23.129						37.701	38.626	35.327	35.254							32.037	30.45	34.882	35.126
		168.1	22.232	22.153	27.615	24.377	33.875	26.273							22.385	22.192	24.097	23.019	25.586	23.615							22.506	22.877	23.133						37.701	38.623	35.324	35.254							32.031	30.447	34.875	35.123
		168.2	22.241	22.183	27.615	24.35	33.881	26.273							22.379	22.214	24.075	23.05	25.635	23.563							22.509	22.938	23.134						37.701	38.626	35.327	35.26							32.031	30.45	34.863	35.126
		168.3	22.238	22.18	27.618	24.35	33.878	26.273							22.379	22.211	24.078	23.05	25.635	23.566							22.46	22.855	23.145						37.695	38.629	35.373	35.257							32.034	30.478	34.863	35.126
		168.4	22.232	22.183	27.643	24.356	33.878	26.276							22.391	22.189	24.078	23.05	25.635	23.566							22.454	22.88	23.149						37.698	38.623	35.376	35.254							32.031	30.472	34.857	35.123
		168.5	22.235	22.134	27.637	24.347	33.878	26.251							22.385	22.183	24.103	23.074	25.629	23.56							22.46	22.891	23.154						37.695	38.626	35.376	35.257							32.053	30.481	34.854	35.132
		168.6	22.238	22.137	27.643	24.353	33.881	26.248							22.382	22.186	24.1	23.071	25.629	23.563							22.46	22.853	23.153						37.723	38.623	35.376	35.257							32.05	30.502	34.863	35.129
		168.7	22.235	22.107	27.643	24.329	33.923	26.245							22.406	22.208	24.1	23.019	25.687	23.608							22.457	22.898	23.149						37.72	38.626	35.376	35.26							32.053	30.496	34.888	35.132
		168.8	22.232	22.11	27.64	24.323	33.923	26.248							22.409	22.214	24.106	23.022	25.687	23.621							22.464	22.877	23.151						37.744	38.626	35.376	35.284							32.056	30.472	34.882	35.132
		168.9	22.253	22.11	27.67	24.326	33.923	26.248							22.385	22.202	24.103	23.016	25.69	23.615							22.457	22.895	23.147						37.75	38.644	35.376	35.281							32.056	30.472	34.888	35.129
		169	22.256	22.086	27.664	24.353	33.951	26.276							22.379	22.208	24.13	23.022	25.687	23.618							22.457	22.864	23.122						37.747	38.647	35.37	35.284							32.056	30.475	34.906	35.153
		169.1	22.256	22.083	27.658	24.353	33.954	26.276							22.388	22.208	24.127	23.026	25.681	23.618							22.457	22.9	23.129						37.747	38.651	35.391	35.306							32.053	30.502	34.906	35.15
		169.2	22.263	22.122	27.643	24.353	33.951	26.27							22.388	22.232	24.127	23.038	25.76	23.636							22.46	22.864	23.134						37.75	38.651	35.391	35.309							32.104	30.493	34.906	35.156
		169.3	22.256	22.11	27.64	24.35	33.951	26.251							22.385	22.235	24.127	23.047	25.757	23.645							22.467	22.878	23.139						37.772	38.647	35.416	35.33							32.104	30.502	34.909	35.156
		169.4	22.281	22.116	27.673	24.347	33.951	26.245							22.357	22.229	24.124	23.047	25.751	23.636							22.46	22.89	23.149						37.769	38.644	35.416	35.33							32.108	30.499	34.906	35.156
		169.5	22.29	22.086	27.655	24.304	33.926	26.248							22.357	22.232	24.152	23.047	25.757	23.587							22.457	22.874	23.171						37.766	38.647	35.422	35.336							32.108	30.505	34.906	35.181
		169.6	22.29	22.086	27.664	24.304	33.926	26.248							22.36	22.226	24.149	23.041	25.748	23.593							22.482	22.904	23.18						37.772	38.651	35.449	35.355							32.104	30.527	34.897	35.181
		169.7	22.287	22.083	27.664	24.298	33.926	26.251							22.388	22.232	24.17	23.019	25.803	23.639							22.482	22.876	23.191						37.762	38.647	35.446	35.358							32.111	30.524	34.933	35.181
		169.8	22.281	22.086	27.667	24.295	33.929	26.251							22.382	22.232	24.173	23.022	25.8	23.642							22.515	22.863	23.188						37.769	38.647	35.446	35.379							32.111	30.499	34.93	35.178
		169.9	22.311	22.092	27.643	24.301	33.917	26.248							22.388	22.232	24.173	23.016	25.803	23.639							22.506	22.847	23.185						37.769	38.672	35.449	35.385							32.108	30.502	34.927	35.184
		170	22.311	22.092	27.637	24.277	33.939	26.248							22.379	22.232	24.17	23.022	25.827	23.615							22.509	22.882	23.176						37.775	38.675	35.443	35.379							32.135	30.496	34.958	35.175
		170.1	22.305	22.086	27.64	24.277	33.954	26.248							22.382	22.238	24.173	23.019	25.821	23.621							22.506	22.847	23.169						37.772	38.675	35.464	35.406							32.129	30.502	34.949	35.178
		170.2	22.333	22.064	27.673	24.274	33.978	26.251							22.385	22.256	24.246	23.022	25.803	23.645							22.509	22.899	23.149						37.769	38.702	35.464	35.397							32.135	30.493	34.979	35.175
		170.3	22.336	22.064	27.664	24.28	33.978	26.221							22.388	22.263	24.246	23.022	25.803	23.639							22.512	22.886	23.15						37.766	38.693	35.44	35.403							32.129	30.521	34.979	35.181
		170.4	22.336	22.055	27.664	24.28	33.972	26.218							22.385	22.232	24.249	23.019	25.806	23.642							22.509	22.865	23.152						37.775	38.699	35.44	35.403							32.132	30.527	34.979	35.184
		170.5	22.333	22.11	27.667	24.255	33.997	26.23							22.385	22.232	24.268	23.019	25.824	23.666							22.509	22.856	23.14						37.769	38.693	35.437	35.403							32.129	30.53	35.004	35.202
		170.6	22.333	22.11	27.667	24.255	33.994	26.224							22.385	22.238	24.277	23.019	25.824	23.66							22.534	22.877	23.148						37.793	38.699	35.44	35.431							32.129	30.499	35.001	35.202
		170.7	22.333	22.137	27.698	24.28	34.018	26.227							22.36	22.211	24.274	23.022	25.803	23.615							22.534	22.867	23.148						37.793	38.699	35.44	35.431							32.126	30.496	34.998	35.226
		170.8	22.33	22.141	27.695	24.271	34.018	26.248							22.354	22.214	24.271	23.022	25.809	23.615							22.531	22.872	23.146						37.796	38.699	35.468	35.403							32.129	30.499	35.004	35.226
		170.9	22.33	22.137	27.67	24.28	34.015	26.248							22.366	22.211	24.268	23.019	25.803	23.615							22.528	22.825	23.173						37.796	38.715	35.468	35.406							32.123	30.496	35.004	35.22
		171	22.308	22.086	27.667	24.255	33.975	26.215							22.357	22.211	24.243	23.019	25.803	23.593							22.528	22.865	23.164						37.796	38.724	35.468	35.4							32.123	30.499	35.001	35.223
		171.1	22.311	22.086	27.664	24.255	33.966	26.221							22.354	22.211	24.246	23.026	25.8	23.59							22.509	22.911	23.169						37.817	38.721	35.468	35.406							32.12	30.499	35.001	35.223
		171.2	22.308	22.086	27.664	24.2	33.972	26.221							22.385	22.183	24.225	23.004	25.83	23.596							22.509	22.848	23.177						37.817	38.727	35.468	35.403							32.132	30.496	35.01	35.248
		171.3	22.305	22.089	27.658	24.203	33.972	26.221							22.385	22.192	24.222	22.998	25.824	23.593							22.509	22.856	23.17						37.817	38.724	35.489	35.403							32.129	30.496	35.004	35.251
		171.4	22.308	22.089	27.692	24.207	33.966	26.221							22.406	22.189	24.225	23.004	25.83	23.593							22.512	22.905	23.142						37.817	38.724	35.495	35.406							32.129	30.493	34.998	35.248
		171.5	22.29	22.116	27.698	24.237	33.994	26.245							22.403	22.183	24.225	23.001	25.803	23.569							22.509	22.87	23.132						37.82	38.724	35.498	35.4							32.132	30.493	35.052	35.251
		171.6	22.278	22.119	27.695	24.231	34	26.245							22.406	22.186	24.219	23.004	25.806	23.566							22.506	22.917	23.12						37.836	38.727	35.516	35.403							32.129	30.502	35.052	35.251
		171.7	22.311	22.131	27.692	24.207	34.036	26.248							22.385	22.186	24.246	23.053	25.806	23.544							22.509	22.889	23.12						37.83	38.748	35.516	35.41							32.153	30.502	35.049	35.245
		171.8	22.311	22.134	27.689	24.207	34.039	26.245							22.382	22.189	24.243	23.05	25.806	23.541							22.482	22.879	23.12						37.845	38.742	35.522	35.41							32.153	30.502	35.049	35.254
		171.9	22.284	22.134	27.692	24.207	34.042	26.248							22.375	22.168	24.246	23.053	25.797	23.541							22.485	22.865	23.117						37.845	38.766	35.519	35.406							32.15	30.499	35.052	35.248
		172	22.287	22.162	27.689	24.255	34.015	26.248							22.382	22.168	24.246	23.026	25.809	23.59							22.488	22.862	23.124						37.845	38.773	35.522	35.406							32.15	30.493	35.052	35.272
		172.1	22.281	22.159	27.692	24.255	34.015	26.251							22.382	22.168	24.243	23.029	25.803	23.581							22.485	22.879	23.136						37.866	38.77	35.547	35.406							32.15	30.524	35.049	35.275
		172.2	22.263	22.131	27.661	24.21	34.021	26.248							22.379	22.165	24.219	23.029	25.806	23.605							22.485	22.842	23.131						37.875	38.773	35.547	35.403							32.15	30.521	35.052	35.297
		172.3	22.263	22.131	27.661	24.21	34.018	26.245							22.385	22.162	24.222	23.029	25.803	23.599							22.485	22.894	23.132						37.918	38.77	35.55	35.431							32.147	30.527	35.049	35.294
		172.4	22.241	22.131	27.716	24.2	34.012	26.254							22.385	22.159	24.225	23.022	25.821	23.584							22.485	22.907	23.137						37.918	38.797	35.541	35.428							32.147	30.524	35.052	35.297
		172.5	22.241	22.116	27.713	24.258	33.975	26.266							22.385	22.162	24.2	23.022	25.778	23.593							22.482	22.853	23.142						37.918	38.797	35.544	35.425							32.159	30.524	35.052	35.3
		172.6	22.238	22.116	27.716	24.252	33.969	26.273							22.388	22.159	24.194	23.029	25.775	23.596							22.485	22.874	23.133						37.943	38.797	35.571	35.437							32.15	30.518	35.052	35.3
		172.7	22.256	22.089	27.713	24.252	33.923	26.263							22.385	22.168	24.219	23.05	25.793	23.599							22.482	22.888	23.133						37.943	38.815	35.571	35.431							32.15	30.518	35.052	35.3
		172.8	22.26	22.089	27.713	24.252	33.923	26.273							22.385	22.162	24.222	23.044	25.815	23.593							22.509	22.867	23.12						37.943	38.818	35.547	35.455							32.15	30.551	35.049	35.297
		172.9	22.241	22.089	27.719	24.255	33.92	26.273							22.354	22.162	24.219	23.053	25.812	23.587							22.509	22.863	23.117						37.939	38.843	35.547	35.458							32.147	30.545	35.046	35.297
		173	22.235	22.113	27.722	24.277	33.972	26.27							22.354	22.162	24.231	23.068	25.8	23.596							22.509	22.87	23.104						37.936	38.84	35.544	35.452							32.153	30.548	35.086	35.297
		173.1	22.238	22.113	27.716	24.28	33.966	26.263							22.357	22.165	24.222	23.074	25.797	23.596							22.509	22.864	23.101						37.952	38.837	35.565	35.455							32.147	30.548	35.08	35.294
		173.2	22.26	22.134	27.716	24.277	34.07	26.273							22.336	22.162	24.228	23.071	25.787	23.618							22.506	22.895	23.105						37.958	38.834	35.565	35.455							32.126	30.545	35.077	35.324
		173.3	22.263	22.137	27.713	24.28	34.067	26.294							22.33	22.159	24.228	23.074	25.778	23.621							22.537	22.869	23.115						37.982	38.84	35.544	35.477							32.132	30.548	35.077	35.321
		173.4	22.266	22.137	27.713	24.274	34.064	26.297							22.308	22.183	24.222	23.068	25.781	23.611							22.54	22.885	23.122						37.991	38.873	35.544	35.477							32.12	30.548	35.071	35.321
		173.5	22.269	22.086	27.713	24.326	34.113	26.297							22.308	22.192	24.225	23.05	25.809	23.639							22.537	22.859	23.128						37.976	38.864	35.538	35.474							32.153	30.554	35.049	35.321
		173.6	22.26	22.092	27.713	24.326	34.122	26.291							22.305	22.186	24.225	23.05	25.803	23.639							22.534	22.882	23.131						37.991	38.864	35.51	35.483							32.147	30.576	35.056	35.321
		173.7	22.214	22.061	27.719	24.323	34.085	26.297							22.308	22.183	24.219	23.026	25.784	23.618							22.537	22.889	23.123						37.994	38.867	35.516	35.48							32.153	30.573	35.077	35.342
		173.8	22.214	22.064	27.713	24.326	34.091	26.27							22.308	22.18	24.228	23.026	25.778	23.615							22.531	22.873	23.113						38.01	38.867	35.541	35.48							32.15	30.6	35.077	35.345
		173.9	22.235	22.064	27.74	24.329	34.088	26.27							22.308	22.186	24.225	23.029	25.781	23.624							22.531	22.89	23.114						38.013	38.892	35.544	35.483							32.144	30.594	35.074	35.339
		174	22.238	22.064	27.744	24.301	34.143	26.276							22.308	22.189	24.197	23.026	25.757	23.624							22.534	22.875	23.116						38.016	38.889	35.544	35.48							32.178	30.594	35.046	35.342
		174.1	22.238	22.064	27.734	24.301	34.14	26.273							22.308	22.186	24.197	23.026	25.757	23.618							22.558	22.909	23.125						38.043	38.892	35.522	35.48							32.172	30.597	35.049	35.339
		174.2	22.238	22.037	27.74	24.326	34.137	26.27							22.33	22.183	24.194	23.026	25.739	23.639							22.552	22.852	23.13						38.031	38.895	35.519	35.48							32.193	30.591	35.052	35.345
		174.3	22.241	22.04	27.737	24.326	34.137	26.294							22.339	22.189	24.203	23.029	25.739	23.645							22.521	22.863	23.122						37.985	38.895	35.519	35.504							32.193	30.6	35.052	35.345
		174.4	22.263	22.043	27.722	24.326	34.14	26.291							22.305	22.162	24.207	23.026	25.742	23.642							22.534	22.877	23.125						37.994	38.916	35.526	35.507							32.196	30.597	35.052	35.349
		174.5	22.266	22.07	27.71	24.323	34.158	26.297							22.305	22.162	24.155	23.026	25.76	23.615							22.534	22.847	23.132						37.988	38.919	35.519	35.501							32.196	30.597	35.074	35.349
		174.6	22.26	22.058	27.716	24.326	34.161	26.3							22.308	22.162	24.152	23.026	25.751	23.611							22.534	22.875	23.13						37.985	38.919	35.498	35.48							32.199	30.618	35.074	35.349
		174.7	22.232	22.04	27.692	24.356	34.207	26.297							22.333	22.159	24.13	22.98	25.732	23.639							22.528	22.892	23.133						37.988	38.922	35.489	35.477							32.22	30.621	35.071	35.352
		174.8	22.232	22.037	27.689	24.347	34.207	26.294							22.33	22.162	24.127	22.977	25.726	23.642							22.534	22.92	23.136						37.991	38.91	35.495	35.48							32.224	30.618	35.077	35.352
		174.9	22.287	22.037	27.716	24.356	34.213	26.291							22.333	22.186	24.133	22.977	25.735	23.642							22.528	22.871	23.142						37.991	38.916	35.489	35.477							32.22	30.618	35.077	35.345
		175	22.284	22.015	27.71	24.326	34.192	26.297							22.336	22.183	24.106	22.977	25.732	23.66							22.525	22.88	23.137						37.985	38.916	35.492	35.48							32.227	30.618	35.077	35.367
		175.1	22.284	22.012	27.716	24.323	34.186	26.294							22.333	22.189	24.103	22.977	25.732	23.66							22.534	22.864	23.143						37.985	38.916	35.535	35.501							32.224	30.618	35.074	35.376
		175.2	22.278	21.973	27.722	24.35	34.119	26.297							22.385	22.192	24.1	23.019	25.705	23.666							22.534	22.86	23.152						37.988	38.956	35.538	35.504							32.251	30.618	35.104	35.373
		175.3	22.287	21.964	27.713	24.356	34.119	26.288							22.385	22.186	24.106	23.029	25.708	23.669							22.531	22.906	23.158						37.985	38.965	35.565	35.529							32.251	30.646	35.101	35.367
		175.4	22.275	21.967	27.692	24.353	34.119	26.294							22.382	22.186	24.103	23.022	25.705	23.663							22.528	22.856	23.159						37.988	38.959	35.568	35.526							32.248	30.64	35.098	35.367
		175.5	22.281	21.991	27.689	24.353	34.097	26.273							22.375	22.192	24.078	23.044	25.729	23.642							22.531	22.86	23.139						37.982	38.959	35.565	35.526							32.251	30.634	35.126	35.376
		175.6	22.284	21.991	27.689	24.35	34.097	26.276							22.382	22.183	24.081	23.05	25.726	23.639							22.531	22.853	23.162						37.988	38.962	35.599	35.504							32.248	30.621	35.123	35.373
		175.7	22.305	21.991	27.713	24.301	34.073	26.276							22.406	22.195	24.06	23.047	25.729	23.657							22.534	22.887	23.178						37.982	38.989	35.59	35.501							32.251	30.618	35.15	35.37
		175.8	22.308	21.991	27.716	24.304	34.07	26.324							22.403	22.192	24.057	23.044	25.729	23.663							22.54	22.902	23.182						38.013	38.986	35.641	35.532							32.248	30.621	35.15	35.37
		175.9	22.311	21.994	27.716	24.301	34.067	26.321							22.403	22.183	24.057	23.047	25.732	23.663							22.531	22.872	23.182						38.01	38.986	35.638	35.529							32.245	30.618	35.147	35.37
		176	22.305	21.942	27.719	24.277	34.042	26.318							22.406	22.183	24.078	23.044	25.751	23.66							22.531	22.837	23.186						38.016	38.986	35.641	35.529							32.248	30.609	35.147	35.367
		176.1	22.305	21.945	27.719	24.277	34.045	26.321							22.409	22.183	24.081	23.047	25.754	23.657							22.528	22.847	23.185						38.013	38.986	35.666	35.529							32.251	30.618	35.15	35.373
		176.2	22.308	21.973	27.716	24.283	34.091	26.315							22.385	22.186	24.078	23.047	25.751	23.663							22.54	22.868	23.195						38.019	38.986	35.657	35.529							32.248	30.621	35.15	35.397
		176.3	22.308	21.967	27.722	24.283	34.094	26.3							22.385	22.183	24.078	23.047	25.754	23.663							22.534	22.847	23.185						38.013	38.977	35.706	35.501							32.257	30.621	35.153	35.397
		176.4	22.311	21.973	27.719	24.283	34.094	26.297							22.382	22.189	24.084	23.047	25.757	23.66							22.528	22.872	23.189						38.01	38.992	35.709	35.504							32.251	30.618	35.15	35.4
		176.5	22.308	21.942	27.716	24.252	34.122	26.297							22.388	22.186	24.103	23.041	25.754	23.685							22.531	22.906	23.185						38.019	38.989	35.715	35.498							32.248	30.615	35.172	35.4
		176.6	22.308	21.945	27.71	24.255	34.116	26.294							22.385	22.186	24.103	23.05	25.748	23.679							22.534	22.881	23.187						38.013	38.995	35.736	35.55							32.254	30.621	35.172	35.397
		176.7	22.302	21.918	27.737	24.207	34.067	26.291							22.382	22.186	24.106	23.074	25.751	23.715							22.534	22.87	23.197						38.016	38.995	35.73	35.553							32.278	30.618	35.172	35.394
		176.8	22.311	21.915	27.74	24.207	34.07	26.276							22.379	22.183	24.1	23.068	25.754	23.709							22.528	22.884	23.193						38.013	38.986	35.764	35.568							32.278	30.64	35.178	35.394
		176.9	22.256	21.918	27.74	24.213	34.064	26.27							22.385	22.189	24.1	23.068	25.754	23.718							22.531	22.865	23.192						38.01	39.011	35.767	35.577							32.275	30.64	35.172	35.397
		177	22.26	21.942	27.74	24.234	34.088	26.294							22.382	22.192	24.173	23.096	25.754	23.66							22.534	22.851	23.188						38.019	39.017	35.754	35.583							32.251	30.646	35.168	35.4
		177.1	22.256	21.942	27.734	24.228	34.091	26.294							22.385	22.186	24.176	23.093	25.757	23.663							22.54	22.88	23.179						38.034	39.005	35.757	35.559							32.257	30.64	35.165	35.394
		177.2	22.263	21.991	27.744	24.237	34.113	26.294							22.363	22.208	24.176	23.047	25.806	23.611							22.531	22.9	23.164						38.037	38.983	35.757	35.556							32.272	30.643	35.168	35.394
		177.3	22.26	21.991	27.744	24.228	34.116	26.294							22.36	22.211	24.173	23.047	25.8	23.621							22.531	22.877	23.176						38.031	38.98	35.788	35.583							32.272	30.618	35.165	35.394
		177.4	22.263	21.988	27.737	24.234	34.109	26.297							22.382	22.186	24.173	23.044	25.809	23.615							22.534	22.898	23.21						38.04	38.983	35.782	35.574							32.272	30.615	35.175	35.391
		177.5	22.26	21.97	27.744	24.231	34.119	26.324							22.385	22.186	24.2	23.044	25.784	23.59							22.531	22.863	23.187						38.037	38.992	35.785	35.58							32.269	30.615	35.172	35.394
		177.6	22.253	21.964	27.74	24.231	34.113	26.318							22.379	22.183	24.197	23.041	25.781	23.59							22.515	22.865	23.184						38.031	38.983	35.779	35.599							32.278	30.612	35.172	35.394
		177.7	22.26	21.967	27.722	24.234	34.143	26.324							22.357	22.186	24.246	23.022	25.784	23.569							22.506	22.862	23.164						38.037	39.005	35.782	35.596							32.278	30.609	35.172	35.391
		177.8	22.26	21.967	27.716	24.237	34.14	26.318							22.357	22.186	24.255	23.016	25.781	23.566							22.506	22.862	23.156						38.062	39.011	35.782	35.602							32.278	30.615	35.172	35.394
		177.9	22.26	21.964	27.747	24.228	34.137	26.324							22.357	22.183	24.252	23.022	25.781	23.569							22.5	22.885	23.138						38.062	39.008	35.788	35.599							32.272	30.615	35.181	35.397
		178	22.266	21.967	27.75	24.231	34.14	26.318							22.363	22.186	24.225	23.047	25.781	23.575							22.497	22.891	23.14						38.062	39.008	35.785	35.596							32.269	30.615	35.199	35.397
		178.1	22.26	21.96	27.74	24.24	34.143	26.315							22.363	22.192	24.222	23.05	25.772	23.566							22.488	22.861	23.143						38.055	39.008	35.785	35.596							32.275	30.615	35.202	35.397
		178.2	22.238	21.942	27.734	24.265	34.146	26.315							22.36	22.186	24.173	23.044	25.803	23.544							22.485	22.885	23.146						38.062	39.038	35.782	35.593							32.272	30.612	35.199	35.394
		178.3	22.235	21.942	27.75	24.252	34.131	26.364							22.354	22.189	24.182	23.047	25.8	23.547							22.506	22.883	23.15						38.086	39.038	35.785	35.626							32.272	30.615	35.199	35.397
		178.4	22.241	21.945	27.725	24.255	34.143	26.367							22.379	22.189	24.176	23.044	25.809	23.541							22.512	22.907	23.159						38.086	39.038	35.782	35.626							32.272	30.618	35.199	35.388
		178.5	22.235	21.97	27.713	24.231	34.14	26.37							22.385	22.186	24.225	23.047	25.806	23.514							22.512	22.893	23.16						38.089	39.035	35.779	35.623							32.275	30.615	35.22	35.416
		178.6	22.235	21.967	27.713	24.234	34.143	26.367							22.385	22.186	24.216	23.047	25.8	23.517							22.512	22.871	23.14						38.095	39.035	35.806	35.599							32.272	30.634	35.223	35.419
		178.7	22.235	21.945	27.74	24.289	34.186	26.37							22.388	22.183	24.182	23.022	25.8	23.541							22.509	22.883	23.142						38.086	39.062	35.806	35.602							32.275	30.64	35.226	35.425
		178.8	22.235	21.942	27.747	24.28	34.186	26.401							22.379	22.186	24.179	23.019	25.803	23.547							22.482	22.848	23.147						38.11	39.062	35.809	35.626							32.278	30.618	35.22	35.416
		178.9	22.235	21.939	27.744	24.271	34.189	26.395							22.409	22.183	24.179	23.026	25.806	23.544							22.488	22.867	23.148						38.104	39.059	35.8	35.62							32.281	30.612	35.22	35.419
		179	22.238	21.942	27.74	24.249	34.164	26.379							22.406	22.183	24.152	23.019	25.806	23.517							22.488	22.934	23.142						38.107	39.062	35.803	35.626							32.303	30.615	35.248	35.446
		179.1	22.241	21.939	27.734	24.255	34.171	26.392							22.412	22.186	24.149	23.019	25.797	23.517							22.485	22.873	23.141						38.141	39.059	35.825	35.648							32.3	30.64	35.239	35.443
		179.2	22.238	21.915	27.734	24.286	34.125	26.401							22.388	22.186	24.207	23.022	25.803	23.52							22.488	22.856	23.143						38.135	39.062	35.825	35.651							32.3	30.637	35.278	35.419
		179.3	22.235	21.921	27.737	24.28	34.146	26.367							22.385	22.183	24.207	23.019	25.803	23.514							22.482	22.884	23.136						38.159	39.059	35.828	35.651							32.294	30.664	35.266	35.416
		179.4	22.235	21.921	27.734	24.286	34.152	26.361							22.412	22.162	24.194	23.019	25.8	23.517							22.485	22.867	23.138						38.159	39.084	35.828	35.648							32.291	30.67	35.269	35.416
		179.5	22.232	21.921	27.74	24.301	34.137	26.343							22.409	22.162	24.203	23.022	25.806	23.596							22.482	22.9	23.137						38.159	39.078	35.825	35.651							32.294	30.661	35.263	35.443
		179.6	22.238	21.915	27.74	24.298	34.131	26.349							22.406	22.165	24.203	23.026	25.797	23.59							22.506	22.889	23.147						38.156	39.087	35.834	35.651							32.297	30.661	35.269	35.44
		179.7	22.241	21.896	27.737	24.319	34.167	26.346							22.403	22.165	24.124	23.044	25.79	23.593							22.506	22.894	23.158						38.15	39.105	35.828	35.651							32.324	30.667	35.297	35.437
		179.8	22.232	21.89	27.737	24.332	34.174	26.315							22.403	22.156	24.13	23.044	25.775	23.596							22.528	22.891	23.179						38.187	39.099	35.855	35.675							32.321	30.688	35.294	35.44
		179.9	22.26	21.896	27.74	24.332	34.161	26.318							22.406	22.162	24.133	23.047	25.778	23.587							22.531	22.873	23.179						38.174	39.111	35.852	35.678							32.321	30.685	35.291	35.44
		180	22.256	21.89	27.744	24.329	34.143	26.321							22.4	22.159	24.103	23.071	25.806	23.596							22.531	22.882	23.178						38.187	39.111	35.855	35.669							32.327	30.688	35.272	35.446
		180.1	22.26	21.896	27.74	24.329	34.14	26.318							22.409	22.162	24.1	23.071	25.803	23.596							22.537	22.91	23.176						38.174	39.099	35.825	35.669							32.327	30.692	35.266	35.44
		180.2	22.287	21.939	27.765	24.332	34.137	26.324							22.388	22.183	24.106	23.044	25.781	23.566							22.534	22.885	23.171						38.181	39.102	35.828	35.675							32.321	30.685	35.269	35.443
		180.3	22.287	21.942	27.765	24.332	34.14	26.324							22.385	22.18	24.103	23.047	25.775	23.569							22.531	22.86	23.173						38.19	39.108	35.855	35.675							32.324	30.71	35.269	35.471
		180.4	22.281	21.939	27.789	24.329	34.137	26.324							22.415	22.162	24.109	23.044	25.784	23.569							22.534	22.878	23.186						38.187	39.105	35.855	35.675							32.318	30.716	35.278	35.474
		180.5	22.308	21.945	27.795	24.38	34.116	26.291							22.412	22.171	24.109	23.044	25.781	23.541							22.534	22.902	23.194						38.184	39.108	35.849	35.669							32.324	30.71	35.275	35.464
		180.6	22.308	21.948	27.786	24.377	34.116	26.294							22.412	22.165	24.106	23.05	25.775	23.547							22.528	22.906	23.193						38.211	39.108	35.858	35.699							32.315	30.716	35.272	35.464
		180.7	22.278	22.021	27.792	24.359	34.137	26.294							22.409	22.165	24.13	23.053	25.787	23.557							22.537	22.855	23.191						38.205	39.108	35.861	35.696							32.324	30.713	35.272	35.483
		180.8	22.284	22.015	27.792	24.362	34.137	26.294							22.406	22.162	24.127	23.044	25.778	23.538							22.531	22.848	23.197						38.208	39.108	35.88	35.696							32.33	30.713	35.275	35.489
		180.9	22.284	22.018	27.795	24.353	34.134	26.291							22.412	22.162	24.13	23.05	25.784	23.541							22.531	22.894	23.202						38.208	39.139	35.873	35.693							32.321	30.704	35.275	35.492
		181	22.284	21.991	27.792	24.405	34.18	26.291							22.409	22.159	24.084	23.05	25.803	23.59							22.531	22.865	23.204						38.214	39.12	35.873	35.696							32.352	30.71	35.248	35.495
		181.1	22.287	21.985	27.789	24.402	34.186	26.291							22.403	22.162	24.075	23.047	25.806	23.59							22.534	22.909	23.189						38.187	39.13	35.883	35.675							32.343	30.713	35.242	35.489
		181.2	22.284	21.97	27.786	24.359	34.207	26.3							22.412	22.159	24.078	23.071	25.8	23.621							22.537	22.889	23.18						38.19	39.185	35.873	35.669							32.318	30.71	35.223	35.516
		181.3	22.281	21.97	27.786	24.353	34.21	26.324							22.406	22.162	24.075	23.077	25.803	23.621							22.534	22.886	23.188						38.187	39.178	35.904	35.693							32.312	30.71	35.217	35.516
		181.4	22.256	21.967	27.817	24.353	34.207	26.318							22.4	22.159	24.075	23.074	25.8	23.611							22.534	22.873	23.184						38.19	39.178	35.904	35.693							32.309	30.713	35.223	35.516
		181.5	22.26	21.97	27.817	24.301	34.238	26.349							22.409	22.165	24.03	23.099	25.803	23.596							22.537	22.886	23.192						38.19	39.182	35.907	35.69							32.318	30.713	35.245	35.522
		181.6	22.263	21.964	27.811	24.304	34.232	26.346							22.406	22.162	24.036	23.093	25.8	23.59							22.537	22.887	23.191						38.211	39.178	35.907	35.718							32.309	30.737	35.254	35.513
		181.7	22.263	21.988	27.808	24.304	34.207	26.349							22.375	22.186	24.054	23.09	25.824	23.593							22.534	22.88	23.182						38.211	39.175	35.901	35.724							32.324	30.731	35.272	35.532
		181.8	22.256	21.991	27.808	24.31	34.213	26.392							22.382	22.183	24.054	23.099	25.833	23.59							22.54	22.866	23.185						38.214	39.182	35.934	35.745							32.321	30.71	35.278	35.541
		181.9	22.232	21.991	27.792	24.307	34.21	26.392							22.385	22.189	24.048	23.093	25.827	23.593							22.531	22.865	23.192						38.208	39.157	35.931	35.745							32.327	30.713	35.275	35.535
		182	22.235	22.018	27.789	24.353	34.213	26.398							22.382	22.189	24.078	23.096	25.772	23.59							22.534	22.902	23.203						38.202	39.16	35.931	35.745							32.349	30.713	35.272	35.541
		182.1	22.241	22.012	27.786	24.353	34.21	26.398							22.375	22.189	24.078	23.093	25.778	23.587							22.54	22.899	23.19						38.235	39.157	35.928	35.745							32.346	30.713	35.272	35.538
		182.2	22.266	21.988	27.768	24.329	34.241	26.395							22.433	22.159	24.152	23.096	25.784	23.642							22.534	22.868	23.187						38.235	39.182	35.922	35.748							32.346	30.71	35.297	35.562
		182.3	22.253	21.988	27.765	24.326	34.235	26.37							22.433	22.162	24.146	23.096	25.781	23.645							22.534	22.88	23.165						38.254	39.185	35.925	35.77							32.349	30.737	35.294	35.562
		182.4	22.235	21.991	27.762	24.329	34.235	26.367							22.388	22.189	24.146	23.096	25.778	23.642							22.531	22.878	23.169						38.251	39.2	35.934	35.77							32.346	30.731	35.297	35.559
		182.5	22.232	22.006	27.768	24.332	34.241	26.373							22.385	22.183	24.176	23.117	25.754	23.66							22.534	22.907	23.165						38.257	39.209	35.928	35.773							32.367	30.734	35.294	35.587
		182.6	22.238	22.015	27.765	24.329	34.238	26.373							22.382	22.189	24.17	23.12	25.751	23.657							22.531	22.884	23.168						38.287	39.206	35.95	35.773							32.37	30.734	35.291	35.587
		182.7	22.232	22.012	27.768	24.353	34.216	26.364							22.385	22.189	24.124	23.096	25.775	23.636							22.534	22.899	23.169						38.281	39.227	35.95	35.767							32.367	30.734	35.315	35.583
		182.8	22.229	22.009	27.765	24.353	34.213	26.373							22.382	22.183	24.118	23.102	25.775	23.636							22.531	22.866	23.163						38.275	39.221	35.95	35.773							32.37	30.737	35.315	35.587
		182.9	22.263	22.015	27.765	24.362	34.216	26.367							22.406	22.186	24.127	23.096	25.781	23.642							22.531	22.892	23.169						38.284	39.203	35.962	35.77							32.364	30.734	35.318	35.587
		183	22.263	21.985	27.768	24.35	34.195	26.392							22.409	22.192	24.17	23.099	25.775	23.615							22.531	22.883	23.17						38.293	39.203	35.95	35.77							32.373	30.74	35.318	35.611
		183.1	22.256	21.988	27.768	24.35	34.189	26.401							22.409	22.186	24.167	23.096	25.775	23.611							22.531	22.915	23.175						38.336	39.203	35.922	35.773							32.37	30.786	35.312	35.611
		183.2	22.284	21.985	27.756	24.399	34.21	26.395							22.36	22.189	24.219	23.099	25.778	23.639							22.531	22.889	23.173						38.336	39.203	35.925	35.77							32.391	30.783	35.367	35.608
		183.3	22.287	21.991	27.762	24.399	34.216	26.376							22.357	22.189	24.216	23.09	25.784	23.642							22.531	22.835	23.171						38.361	39.197	35.928	35.77							32.397	30.786	35.367	35.614
		183.4	22.314	21.997	27.814	24.399	34.21	26.37							22.366	22.189	24.222	23.096	25.778	23.642							22.531	22.89	23.178						38.358	39.23	35.931	35.773							32.391	30.78	35.367	35.614
		183.5	22.302	22.012	27.814	24.399	34.213	26.364							22.363	22.192	24.243	23.093	25.775	23.642							22.537	22.862	23.176						38.361	39.233	35.925	35.773							32.416	30.783	35.364	35.638
		183.6	22.311	22.012	27.814	24.402	34.216	26.367							22.36	22.186	24.243	23.093	25.778	23.636							22.531	22.874	23.173						38.351	39.224	35.953	35.77							32.413	30.759	35.361	35.635
		183.7	22.278	22.043	27.82	24.374	34.29	26.37							22.366	22.186	24.295	23.071	25.803	23.618							22.528	22.922	23.159						38.354	39.227	35.95	35.773							32.419	30.759	35.37	35.638
		183.8	22.284	22.046	27.814	24.38	34.286	26.37							22.363	22.183	24.286	23.074	25.806	23.618							22.509	22.893	23.152						38.376	39.221	35.928	35.767							32.416	30.783	35.367	35.635
		183.9	22.281	22.043	27.841	24.377	34.28	26.373							22.339	22.189	24.295	23.077	25.809	23.615							22.512	22.9	23.147						38.385	39.224	35.928	35.773							32.419	30.78	35.367	35.635
		184	22.287	22.046	27.838	24.356	34.329	26.349							22.336	22.189	24.252	23.047	25.848	23.642							22.506	22.865	23.154						38.376	39.23	35.931	35.77							32.44	30.786	35.367	35.657
		184.1	22.284	22.046	27.838	24.353	34.338	26.346							22.342	22.189	24.243	23.05	25.845	23.636							22.531	22.843	23.157						38.379	39.224	35.971	35.764							32.44	30.786	35.37	35.66
		184.2	22.266	22.083	27.838	24.377	34.357	26.346							22.339	22.189	24.222	23.053	25.848	23.636							22.531	22.882	23.169						38.379	39.252	35.971	35.764							32.419	30.783	35.391	35.66
		184.3	22.263	22.089	27.838	24.38	34.357	26.37							22.339	22.189	24.219	23.047	25.848	23.639							22.531	22.869	23.148						38.379	39.249	35.974	35.77							32.422	30.78	35.385	35.66
		184.4	22.235	22.086	27.808	24.377	34.354	26.37							22.339	22.189	24.222	23.047	25.842	23.639							22.531	22.903	23.152						38.382	39.279	35.974	35.77							32.416	30.789	35.394	35.66
		184.5	22.238	22.04	27.814	24.329	34.387	26.395							22.342	22.189	24.219	23.022	25.876	23.636							22.534	22.91	23.149						38.382	39.276	35.974	35.767							32.419	30.786	35.413	35.663
		184.6	22.235	22.046	27.811	24.326	34.384	26.398							22.336	22.189	24.222	23.022	25.873	23.633							22.531	22.857	23.141						38.358	39.282	35.953	35.794							32.413	30.78	35.416	35.657
		184.7	22.241	22.049	27.814	24.301	34.384	26.401							22.388	22.147	24.222	23.05	25.873	23.685							22.534	22.896	23.154						38.361	39.297	35.95	35.788							32.443	30.783	35.419	35.684
		184.8	22.235	22.034	27.808	24.307	34.387	26.352							22.388	22.141	24.222	23.047	25.879	23.682							22.528	22.884	23.161						38.379	39.297	35.95	35.818							32.443	30.78	35.425	35.684
		184.9	22.235	22.04	27.817	24.301	34.381	26.352							22.391	22.165	24.222	23.044	25.876	23.679							22.531	22.903	23.167						38.382	39.328	35.947	35.818							32.443	30.786	35.419	35.684
		185	22.235	22.043	27.814	24.255	34.433	26.328							22.385	22.162	24.225	23.044	25.873	23.709							22.531	22.869	23.161						38.382	39.322	35.95	35.818							32.419	30.789	35.443	35.684
		185.1	22.238	22.037	27.811	24.261	34.436	26.321							22.385	22.165	24.219	23.047	25.873	23.703							22.531	22.86	23.159						38.409	39.325	36.002	35.818							32.413	30.753	35.434	35.681
		185.2	22.241	22.043	27.838	24.231	34.409	26.324							22.409	22.189	24.197	23.05	25.87	23.706							22.528	22.894	23.168						38.4	39.325	35.995	35.815							32.422	30.756	35.413	35.687
		185.3	22.238	22.04	27.835	24.234	34.406	26.306							22.409	22.186	24.2	23.044	25.873	23.706							22.512	22.888	23.154						38.388	39.322	35.974	35.837							32.419	30.777	35.416	35.681
		185.4	22.241	22.043	27.805	24.228	34.412	26.3							22.44	22.165	24.203	23.041	25.87	23.706							22.503	22.886	23.155						38.382	39.349	35.974	35.837							32.416	30.777	35.416	35.681
		185.5	22.238	22.089	27.814	24.231	34.436	26.297							22.437	22.168	24.152	23.047	25.897	23.734							22.503	22.888	23.168						38.379	39.346	35.977	35.84							32.44	30.78	35.416	35.69
		185.6	22.235	22.092	27.811	24.228	34.43	26.297							22.437	22.171	24.149	23.038	25.897	23.737							22.503	22.872	23.183						38.361	39.349	35.977	35.837							32.44	30.78	35.416	35.687
		185.7	22.266	22.07	27.786	24.203	34.406	26.3							22.433	22.162	24.1	23.047	25.922	23.73							22.512	22.867	23.191						38.358	39.374	35.974	35.831							32.446	30.777	35.443	35.681
		185.8	22.263	22.064	27.783	24.207	34.409	26.297							22.437	22.168	24.109	23.044	25.922	23.734							22.485	22.871	23.192						38.385	39.371	35.971	35.837							32.44	30.78	35.44	35.681
		185.9	22.263	22.061	27.783	24.21	34.406	26.294							22.467	22.165	24.109	23.044	25.916	23.734							22.485	22.897	23.201						38.382	39.377	35.974	35.831							32.443	30.783	35.44	35.681
		186	22.263	22.04	27.78	24.207	34.409	26.297							22.455	22.162	24.149	23.041	25.873	23.706							22.482	22.882	23.212						38.388	39.371	35.968	35.831							32.465	30.786	35.434	35.657
		186.1	22.256	22.043	27.786	24.213	34.409	26.306							22.461	22.165	24.155	23.041	25.879	23.709							22.482	22.899	23.207						38.406	39.374	35.971	35.837							32.462	30.786	35.446	35.657
		186.2	22.26	21.988	27.789	24.234	34.406	26.297							22.455	22.186	24.158	23.041	25.894	23.734							22.482	22.919	23.225						38.406	39.395	35.971	35.831							32.492	30.783	35.44	35.663
		186.3	22.253	21.988	27.786	24.234	34.412	26.3							22.455	22.186	24.152	23.038	25.9	23.73							22.482	22.879	23.218						38.431	39.398	36.002	35.834							32.492	30.777	35.443	35.657
		186.4	22.26	21.988	27.811	24.231	34.402	26.3							22.458	22.189	24.149	23.047	25.903	23.737							22.488	22.888	23.208						38.431	39.401	36.002	35.837							32.489	30.792	35.446	35.66
		186.5	22.253	21.96	27.805	24.237	34.433	26.306							22.455	22.192	24.133	23.044	25.876	23.66							22.482	22.866	23.211						38.431	39.395	36.002	35.837							32.483	30.783	35.44	35.66
		186.6	22.256	21.964	27.814	24.234	34.427	26.297							22.455	22.192	24.127	23.044	25.87	23.66							22.485	22.852	23.208						38.461	39.398	36.023	35.812							32.489	30.786	35.443	35.66
		186.7	22.26	21.964	27.814	24.277	34.454	26.294							22.461	22.217	24.103	23.016	25.873	23.66							22.482	22.904	23.202						38.458	39.398	36.023	35.809							32.492	30.783	35.44	35.657
		186.8	22.266	21.97	27.82	24.277	34.454	26.346							22.455	22.217	24.109	23.016	25.879	23.657							22.479	22.833	23.196						38.449	39.398	36.014	35.818							32.489	30.804	35.443	35.66
		186.9	22.26	21.957	27.841	24.283	34.451	26.352							22.485	22.214	24.103	23.022	25.873	23.663							22.482	22.854	23.211						38.458	39.398	36.026	35.812							32.486	30.807	35.44	35.657
		187	22.263	21.967	27.835	24.304	34.433	26.355							22.485	22.214	24.075	23.044	25.879	23.66							22.485	22.9	23.208						38.458	39.395	36.026	35.815							32.513	30.811	35.44	35.681
		187.1	22.266	21.97	27.838	24.313	34.436	26.355							22.488	22.217	24.075	23.05	25.87	23.666							22.485	22.883	23.209						38.428	39.398	36.023	35.84							32.51	30.78	35.443	35.681
		187.2	22.256	21.964	27.808	24.307	34.457	26.343							22.458	22.214	24.078	23.047	25.873	23.639							22.479	22.879	23.212						38.425	39.398	36.017	35.834							32.51	30.78	35.44	35.66
		187.3	22.266	21.973	27.811	24.31	34.454	26.346							22.464	22.211	24.078	23.047	25.879	23.633							22.485	22.894	23.214						38.458	39.395	36.02	35.837							32.52	30.777	35.437	35.66
		187.4	22.238	21.964	27.798	24.304	34.451	26.361							22.44	22.241	24.072	23.047	25.873	23.636							22.485	22.896	23.208						38.455	39.346	36.02	35.84							32.513	30.789	35.437	35.66
		187.5	22.235	21.967	27.789	24.31	34.467	26.352							22.437	22.238	24.054	23.05	25.848	23.611							22.482	22.881	23.197						38.458	39.343	36.023	35.84							32.513	30.783	35.486	35.681
		187.6	22.229	21.967	27.792	24.301	34.454	26.361							22.44	22.238	24.051	23.047	25.845	23.608							22.509	22.869	23.204						38.483	39.346	36.023	35.867							32.516	30.783	35.483	35.684
		187.7	22.229	21.936	27.817	24.356	34.433	26.352							22.44	22.238	24.078	23.068	25.824	23.611							22.512	22.871	23.204						38.48	39.343	36.017	35.864							32.538	30.774	35.461	35.687
		187.8	22.235	21.939	27.808	24.35	34.436	26.321							22.43	22.241	24.078	23.071	25.827	23.608							22.534	22.899	23.191						38.477	39.343	36.017	35.87							32.535	30.801	35.468	35.684
		187.9	22.241	21.936	27.814	24.353	34.43	26.324							22.452	22.241	24.081	23.071	25.821	23.615							22.534	22.884	23.178						38.48	39.349	36.023	35.864							32.541	30.811	35.464	35.681
		188	22.247	21.909	27.817	24.356	34.409	26.324							22.461	22.244	24.075	23.068	25.827	23.642							22.54	22.884	23.182						38.48	39.349	36.026	35.864							32.541	30.804	35.483	35.684
		188.1	22.241	21.912	27.823	24.347	34.409	26.321							22.461	22.238	24.075	23.074	25.827	23.639							22.531	22.883	23.174						38.489	39.343	36.017	35.864							32.535	30.807	35.483	35.681
		188.2	22.256	21.942	27.838	24.353	34.399	26.331							22.485	22.217	24.054	23.068	25.827	23.642							22.534	22.906	23.183						38.483	39.374	36.017	35.864							32.538	30.801	35.483	35.706
		188.3	22.269	21.948	27.835	24.362	34.402	26.324							22.482	22.217	24.06	23.071	25.827	23.636							22.534	22.873	23.198						38.452	39.371	36.02	35.895							32.538	30.795	35.492	35.709
		188.4	22.284	21.948	27.814	24.35	34.412	26.324							22.464	22.189	24.054	23.068	25.824	23.633							22.531	22.89	23.199						38.455	39.377	36.02	35.886							32.535	30.801	35.486	35.709
		188.5	22.275	22	27.823	24.399	34.381	26.331							22.464	22.189	24.057	23.071	25.821	23.621							22.531	22.893	23.18						38.458	39.374	36.02	35.892							32.541	30.804	35.489	35.709
		188.6	22.278	21.994	27.817	24.393	34.381	26.337							22.455	22.189	24.054	23.071	25.83	23.615							22.509	22.896	23.188						38.452	39.374	36.05	35.916							32.535	30.801	35.489	35.709
		188.7	22.278	21.964	27.811	24.38	34.412	26.324							22.433	22.214	24.081	23.068	25.824	23.59							22.506	22.895	23.194						38.458	39.377	36.038	35.922							32.535	30.804	35.489	35.706
		188.8	22.29	21.964	27.811	24.377	34.412	26.306							22.44	22.214	24.081	23.077	25.818	23.59							22.506	22.892	23.186						38.483	39.377	36.072	35.919							32.541	30.801	35.489	35.706
		188.9	22.272	21.964	27.82	24.377	34.415	26.303							22.415	22.195	24.075	23.065	25.821	23.59							22.509	22.907	23.189						38.477	39.395	36.069	35.91							32.529	30.798	35.489	35.709
		189	22.278	21.991	27.811	24.374	34.439	26.309							22.412	22.189	24.127	23.047	25.845	23.587							22.506	22.931	23.18						38.483	39.398	36.066	35.919							32.513	30.798	35.513	35.709
		189.1	22.263	21.988	27.805	24.374	34.43	26.303							22.412	22.189	24.124	23.05	25.842	23.584							22.509	22.887	23.172						38.48	39.398	36.096	35.934							32.513	30.823	35.51	35.703
		189.2	22.275	22	27.835	24.377	34.409	26.306							22.418	22.186	24.078	23.001	25.824	23.611							22.506	22.859	23.174						38.486	39.395	36.09	35.937							32.516	30.823	35.51	35.712
		189.3	22.284	22.006	27.841	24.374	34.409	26.306							22.415	22.198	24.081	23.001	25.827	23.615							22.506	22.889	23.171						38.483	39.395	36.118	35.931							32.516	30.829	35.507	35.706
		189.4	22.284	22	27.884	24.377	34.409	26.309							22.415	22.171	24.084	22.995	25.83	23.615							22.506	22.856	23.178						38.48	39.471	36.121	35.937							32.52	30.829	35.51	35.706
		189.5	22.281	21.988	27.887	24.435	34.412	26.303							22.409	22.168	24.124	23.001	25.848	23.608							22.509	22.86	23.169						38.483	39.468	36.124	35.937							32.538	30.832	35.513	35.76
		189.6	22.29	21.985	27.881	24.426	34.418	26.303							22.406	22.165	24.124	23.001	25.845	23.611							22.506	22.873	23.155						38.51	39.465	36.157	35.916							32.535	30.829	35.51	35.751
		189.7	22.29	21.997	27.908	24.457	34.436	26.303							22.44	22.168	24.13	22.971	25.848	23.566							22.506	22.904	23.15						38.51	39.496	36.166	35.916							32.516	30.829	35.513	35.757
		189.8	22.287	21.991	27.908	24.46	34.433	26.285							22.437	22.174	24.127	22.977	25.854	23.563							22.485	22.893	23.153						38.531	39.493	36.169	35.937							32.513	30.829	35.513	35.76
		189.9	22.287	21.994	27.914	24.448	34.43	26.273							22.44	22.165	24.124	22.974	25.848	23.56							22.479	22.892	23.158						38.535	39.511	36.166	35.944							32.513	30.826	35.51	35.757
		190	22.287	22.04	27.911	24.454	34.464	26.306							22.437	22.168	24.127	22.974	25.87	23.563							22.485	22.866	23.16						38.531	39.52	36.166	35.941							32.51	30.829	35.538	35.782
		190.1	22.29	22.043	27.908	24.454	34.46	26.3							22.433	22.168	24.124	22.974	25.87	23.563							22.512	22.856	23.144						38.528	39.517	36.166	35.944							32.513	30.85	35.535	35.782
		190.2	22.266	22.015	27.884	24.475	34.454	26.297							22.409	22.168	24.152	22.998	25.873	23.538							22.512	22.907	23.129						38.528	39.493	36.166	35.937							32.513	30.847	35.538	35.803
		190.3	22.26	22.012	27.887	24.466	34.46	26.306							22.412	22.171	24.149	22.995	25.876	23.535							22.506	22.893	23.135						38.55	39.496	36.169	35.941							32.513	30.853	35.547	35.806
		190.4	22.26	22.018	27.884	24.475	34.457	26.303							22.415	22.168	24.149	22.995	25.876	23.538							22.506	22.896	23.153						38.556	39.49	36.169	35.937							32.51	30.853	35.538	35.803
		190.5	22.26	21.97	27.884	24.472	34.531	26.303							22.409	22.165	24.149	22.971	25.873	23.605							22.503	22.896	23.152						38.556	39.496	36.169	35.937							32.52	30.838	35.544	35.825
		190.6	22.263	21.967	27.887	24.469	34.534	26.309							22.409	22.165	24.152	22.971	25.867	23.608							22.509	22.875	23.148						38.553	39.49	36.163	35.937							32.51	30.847	35.538	35.828
		190.7	22.26	21.97	27.908	24.423	34.509	26.303							22.418	22.165	24.173	22.998	25.87	23.63							22.503	22.875	23.139						38.55	39.493	36.169	35.937							32.513	30.85	35.562	35.825
		190.8	22.263	21.967	27.908	24.426	34.512	26.334							22.409	22.171	24.17	22.998	25.876	23.633							22.509	22.918	23.139						38.574	39.493	36.166	35.941							32.51	30.826	35.568	35.828
		190.9	22.281	21.973	27.908	24.423	34.506	26.328							22.385	22.186	24.173	22.998	25.87	23.636							22.503	22.929	23.137						38.577	39.517	36.166	35.941							32.51	30.832	35.559	35.828
		191	22.284	21.97	27.911	24.448	34.482	26.355							22.382	22.195	24.149	23.001	25.876	23.633							22.506	22.877	23.139						38.583	39.517	36.166	35.937							32.535	30.826	35.562	35.852
		191.1	22.281	21.973	27.902	24.445	34.485	26.355							22.388	22.192	24.149	22.992	25.873	23.63							22.537	22.907	23.134						38.605	39.517	36.163	35.941							32.529	30.826	35.562	35.846
		191.2	22.263	21.945	27.911	24.442	34.534	26.352							22.409	22.192	24.222	23.026	25.888	23.654							22.534	22.901	23.145						38.602	39.514	36.163	35.944							32.562	30.829	35.544	35.876
		191.3	22.26	21.945	27.908	24.451	34.528	26.379							22.409	22.189	24.228	23.022	25.897	23.657							22.531	22.882	23.145						38.58	39.511	36.166	35.962							32.562	30.832	35.547	35.873
		191.4	22.26	21.942	27.863	24.448	34.528	26.376							22.385	22.217	24.219	23.019	25.897	23.657							22.531	22.92	23.148						38.577	39.539	36.166	35.962							32.559	30.826	35.538	35.876
		191.5	22.256	21.97	27.866	24.405	34.509	26.352							22.388	22.211	24.225	23.022	25.87	23.676							22.531	22.896	23.17						38.574	39.539	36.166	35.962							32.538	30.826	35.541	35.831
		191.6	22.256	21.967	27.859	24.399	34.509	26.355							22.388	22.217	24.222	23.026	25.867	23.679							22.558	22.827	23.182						38.583	39.539	36.145	35.986							32.538	30.804	35.538	35.828
		191.7	22.263	21.948	27.859	24.399	34.509	26.355							22.388	22.238	24.225	23.047	25.894	23.73							22.561	22.872	23.185						38.58	39.563	36.145	35.983							32.565	30.804	35.562	35.855
		191.8	22.263	21.942	27.856	24.396	34.515	26.373							22.385	22.241	24.225	23.044	25.894	23.73							22.561	22.898	23.184						38.614	39.566	36.145	35.986							32.565	30.823	35.562	35.852
		191.9	22.26	21.942	27.856	24.402	34.506	26.373							22.363	22.266	24.219	23.047	25.894	23.727							22.552	22.923	23.192						38.599	39.569	36.145	35.989							32.559	30.823	35.562	35.849
		192	22.26	21.896	27.866	24.35	34.531	26.376							22.36	22.266	24.252	23.026	25.867	23.734							22.552	22.94	23.213						38.602	39.563	36.145	35.989							32.596	30.826	35.562	35.855
		192.1	22.256	21.893	27.856	24.353	34.528	26.379							22.369	22.269	24.243	23.019	25.87	23.734							22.54	22.892	23.219						38.605	39.557	36.139	35.989							32.587	30.804	35.568	35.852
		192.2	22.266	21.896	27.863	24.353	34.512	26.382							22.36	22.26	24.222	22.995	25.867	23.758							22.531	22.886	23.217						38.605	39.587	36.142	35.989							32.559	30.807	35.593	35.852
		192.3	22.263	21.89	27.863	24.353	34.506	26.379							22.366	22.263	24.225	22.998	25.873	23.749							22.534	22.917	23.219						38.599	39.584	36.169	36.014							32.562	30.804	35.593	35.855
		192.4	22.26	21.89	27.884	24.359	34.506	26.376							22.36	22.26	24.222	22.995	25.873	23.752							22.534	22.907	23.218						38.608	39.612	36.166	36.011							32.562	30.804	35.59	35.852
		192.5	22.26	21.887	27.884	24.326	34.46	26.376							22.36	22.263	24.243	22.974	25.897	23.752							22.531	22.922	23.229						38.599	39.609	36.163	36.014							32.562	30.795	35.59	35.852
		192.6	22.26	21.89	27.884	24.332	34.457	26.376							22.36	22.263	24.246	22.974	25.897	23.749							22.534	22.898	23.236						38.599	39.612	36.166	36.035							32.559	30.823	35.59	35.849
		192.7	22.266	21.924	27.881	24.377	34.43	26.373							22.391	22.269	24.246	22.998	25.873	23.752							22.534	22.879	23.238						38.589	39.609	36.172	36.035							32.587	30.829	35.593	35.852
		192.8	22.26	21.921	27.89	24.377	34.436	26.376							22.391	22.266	24.249	22.998	25.873	23.749							22.509	22.896	23.25						38.577	39.618	36.169	36.066							32.587	30.801	35.587	35.852
		192.9	22.26	21.921	27.835	24.374	34.436	26.379							22.385	22.266	24.249	23.001	25.87	23.749							22.515	22.92	23.261						38.58	39.633	36.169	36.057							32.587	30.801	35.59	35.855
		193	22.263	21.945	27.835	24.353	34.488	26.376							22.382	22.263	24.274	22.974	25.864	23.724							22.509	22.842	23.265						38.58	39.636	36.176	36.06							32.593	30.798	35.593	35.849
		193.1	22.26	21.939	27.832	24.353	34.482	26.379							22.388	22.269	24.268	22.977	25.861	23.734							22.503	22.886	23.251						38.611	39.642	36.142	36.06							32.587	30.85	35.59	35.852
		193.2	22.26	21.967	27.841	24.356	34.464	26.382							22.366	22.26	24.268	23.001	25.873	23.685							22.512	22.91	23.252						38.605	39.636	36.139	36.066							32.59	30.853	35.614	35.852
		193.3	22.26	21.973	27.829	24.344	34.47	26.407							22.363	22.266	24.271	23.001	25.876	23.682							22.531	22.881	23.242						38.599	39.639	36.166	36.108							32.59	30.853	35.617	35.849
		193.4	22.238	21.973	27.872	24.356	34.464	26.404							22.391	22.244	24.271	23.001	25.879	23.685							22.534	22.889	23.24						38.599	39.661	36.172	36.111							32.587	30.847	35.608	35.852
		193.5	22.238	21.945	27.859	24.353	34.485	26.456							22.388	22.235	24.271	23.026	25.851	23.657							22.534	22.872	23.242						38.611	39.658	36.166	36.108							32.608	30.844	35.641	35.855
		193.6	22.238	21.942	27.863	24.356	34.491	26.453							22.394	22.235	24.271	23.022	25.845	23.66							22.531	22.896	23.235						38.623	39.667	36.191	36.108							32.602	30.85	35.641	35.858
		193.7	22.238	21.948	27.863	24.347	34.534	26.456							22.36	22.189	24.268	23.044	25.845	23.633							22.537	22.908	23.232						38.617	39.661	36.191	36.105							32.611	30.853	35.635	35.828
		193.8	22.235	21.939	27.856	24.35	34.543	26.456							22.357	22.189	24.265	23.041	25.851	23.636							22.537	22.884	23.228						38.663	39.664	36.215	36.108							32.611	30.878	35.635	35.837
		193.9	22.238	21.942	27.859	24.347	34.537	26.456							22.363	22.217	24.271	23.047	25.845	23.63							22.531	22.915	23.226						38.651	39.685	36.215	36.111							32.608	30.869	35.635	35.831
		194	22.238	21.97	27.863	24.399	34.543	26.425							22.363	22.217	24.271	23.05	25.873	23.636							22.531	22.899	23.226						38.647	39.685	36.215	36.111							32.639	30.872	35.635	35.828
		194.1	22.229	21.967	27.859	24.399	34.534	26.431							22.363	22.211	24.271	23.05	25.87	23.63							22.534	22.891	23.215						38.702	39.685	36.212	36.108							32.635	30.902	35.632	35.828
		194.2	22.238	21.97	27.856	24.374	34.537	26.431							22.36	22.217	24.219	23.074	25.873	23.633							22.537	22.858	23.211						38.696	39.688	36.218	36.105							32.639	30.905	35.611	35.846
		194.3	22.235	21.97	27.859	24.371	34.54	26.428							22.363	22.217	24.225	23.068	25.873	23.633							22.534	22.907	23.202						38.718	39.682	36.24	36.111							32.639	30.896	35.617	35.852
		194.4	22.244	21.967	27.838	24.371	34.537	26.428							22.388	22.211	24.225	23.071	25.87	23.636							22.534	22.908	23.186						38.724	39.688	36.243	36.105							32.635	30.896	35.608	35.852
		194.5	22.241	21.988	27.835	24.393	34.583	26.431							22.385	22.217	24.179	23.083	25.842	23.563							22.534	22.899	23.181						38.718	39.691	36.237	36.105							32.66	30.899	35.614	35.88
		194.6	22.238	21.988	27.835	24.402	34.579	26.428							22.391	22.214	24.179	23.09	25.845	23.557							22.534	22.93	23.195						38.721	39.682	36.267	36.084							32.654	30.878	35.611	35.873
		194.7	22.235	21.964	27.841	24.402	34.586	26.428							22.391	22.241	24.179	23.09	25.888	23.557							22.534	22.896	23.195						38.721	39.703	36.261	36.087							32.642	30.875	35.617	35.88
		194.8	22.244	21.97	27.835	24.402	34.576	26.431							22.391	22.235	24.179	23.093	25.888	23.56							22.531	22.859	23.193						38.797	39.709	36.264	36.084							32.632	30.893	35.614	35.88
		194.9	22.241	21.967	27.881	24.399	34.576	26.425							22.412	22.214	24.173	23.093	25.897	23.557							22.534	22.89	23.184						38.8	39.713	36.264	36.087							32.642	30.902	35.608	35.876
		195	22.214	21.918	27.881	24.374	34.583	26.41							22.412	22.211	24.106	23.093	25.867	23.563							22.534	22.888	23.185						38.794	39.706	36.261	36.081							32.657	30.902	35.608	35.876
		195.1	22.211	21.918	27.887	24.374	34.583	26.407							22.406	22.214	24.1	23.09	25.867	23.563							22.561	22.907	23.192						38.821	39.713	36.282	36.057							32.666	30.847	35.617	35.873
		195.2	22.214	21.893	27.863	24.374	34.555	26.404							22.409	22.189	24.1	23.065	25.9	23.538							22.558	22.908	23.192						38.818	39.706	36.288	36.053							32.66	30.847	35.611	35.88
		195.3	22.214	21.896	27.863	24.377	34.564	26.407							22.412	22.189	24.1	23.071	25.891	23.538							22.528	22.889	23.186						38.873	39.709	36.285	36.063							32.66	30.85	35.611	35.88
		195.4	22.217	21.893	27.859	24.377	34.561	26.401							22.412	22.214	24.103	23.068	25.894	23.538							22.531	22.914	23.181						38.867	39.685	36.292	36.063							32.654	30.853	35.617	35.88
		195.5	22.211	21.924	27.859	24.402	34.558	26.407							22.418	22.214	24.106	23.041	25.922	23.587							22.534	22.895	23.182						38.87	39.676	36.288	36.06							32.657	30.847	35.632	35.928
		195.6	22.214	21.918	27.859	24.396	34.558	26.404							22.409	22.214	24.097	23.047	25.922	23.584							22.512	22.923	23.18						38.919	39.679	36.288	36.057							32.663	30.847	35.638	35.931
		195.7	22.235	21.945	27.859	24.399	34.558	26.404							22.415	22.235	24.1	23.016	25.9	23.566							22.506	22.913	23.187						38.919	39.709	36.288	36.06							32.663	30.844	35.617	35.95
		195.8	22.241	21.945	27.863	24.402	34.558	26.428							22.409	22.241	24.106	23.019	25.9	23.563							22.534	22.9	23.178						38.916	39.709	36.319	36.06							32.66	30.826	35.614	35.953
		195.9	22.26	21.939	27.863	24.399	34.558	26.431							22.437	22.211	24.103	23.022	25.891	23.563							22.537	22.908	23.181						38.913	39.713	36.319	36.057							32.66	30.829	35.611	35.947
		196	22.26	21.988	27.859	24.35	34.54	26.45							22.437	22.214	24.097	23.022	25.891	23.532							22.534	22.912	23.187						38.919	39.706	36.319	36.053							32.663	30.829	35.611	35.971
		196.1	22.256	21.994	27.859	24.35	34.534	26.45							22.44	22.214	24.103	23.019	25.891	23.538							22.515	22.879	23.19						38.937	39.709	36.334	36.087							32.657	30.823	35.608	35.971
		196.2	22.256	22.043	27.838	24.38	34.534	26.453							22.412	22.22	24.103	23.022	25.919	23.563							22.509	22.905	23.196						38.934	39.734	36.334	36.087							32.681	30.829	35.617	35.944
		196.3	22.26	22.037	27.832	24.371	34.534	26.41							22.406	22.211	24.106	23.019	25.919	23.56							22.506	22.909	23.187						38.962	39.734	36.337	36.136							32.681	30.85	35.617	35.95
		196.4	22.266	22.04	27.863	24.374	34.534	26.407							22.437	22.217	24.1	23.019	25.916	23.56							22.512	22.893	23.195						38.968	39.737	36.337	36.13							32.684	30.85	35.611	35.947
		196.5	22.263	22.04	27.863	24.353	34.537	26.404							22.437	22.214	24.152	23.029	25.922	23.584							22.509	22.881	23.181						38.965	39.731	36.337	36.133							32.678	30.841	35.611	35.95
		196.6	22.26	22.04	27.859	24.353	34.534	26.404							22.43	22.214	24.146	23.019	25.919	23.584							22.509	22.869	23.195						38.962	39.737	36.331	36.16							32.681	30.872	35.614	35.953
		196.7	22.26	22.034	27.884	24.399	34.534	26.404							22.44	22.214	24.127	23.019	25.919	23.584							22.515	22.916	23.197						38.965	39.758	36.337	36.163							32.706	30.872	35.635	35.95
		196.8	22.263	22.043	27.881	24.396	34.537	26.358							22.44	22.211	24.124	23.019	25.916	23.587							22.512	22.886	23.193						38.992	39.755	36.34	36.182							32.706	30.853	35.632	35.956
		196.9	22.26	22.043	27.838	24.396	34.534	26.349							22.415	22.238	24.124	23.026	25.916	23.584							22.506	22.898	23.196						38.989	39.755	36.334	36.182							32.706	30.85	35.635	35.95
		197	22.263	22.07	27.832	24.42	34.561	26.404							22.409	22.238	24.176	23.026	25.943	23.608							22.512	22.896	23.191						38.989	39.764	36.334	36.182							32.681	30.844	35.66	35.947
		197.1	22.256	22.058	27.832	24.42	34.564	26.404							22.415	22.235	24.176	23.026	25.94	23.611							22.485	22.92	23.197						38.986	39.755	36.343	36.176							32.681	30.881	35.657	35.947
		197.2	22.287	22.064	27.853	24.396	34.601	26.407							22.433	22.241	24.191	23.022	25.922	23.657							22.488	22.901	23.203						38.986	39.783	36.337	36.176							32.678	30.878	35.663	35.947
		197.3	22.284	22.064	27.859	24.399	34.607	26.379							22.433	22.241	24.197	23.016	25.922	23.651							22.488	22.881	23.211						39.014	39.783	36.337	36.179							32.687	30.875	35.66	35.944
		197.4	22.26	22.061	27.881	24.396	34.61	26.382							22.44	22.214	24.2	23.022	25.912	23.657							22.491	22.916	23.209						39.008	39.783	36.34	36.185							32.681	30.878	35.66	35.947
		197.5	22.266	22.07	27.887	24.396	34.604	26.379							22.437	22.214	24.176	23.05	25.894	23.682							22.482	22.877	23.206						39.011	39.78	36.337	36.185							32.709	30.875	35.66	35.95
		197.6	22.26	22.07	27.881	24.399	34.607	26.389							22.437	22.217	24.167	23.05	25.897	23.679							22.488	22.866	23.21						38.959	39.777	36.343	36.176							32.706	30.878	35.657	35.944
		197.7	22.256	22.034	27.863	24.445	34.604	26.379							22.415	22.214	24.203	23.047	25.894	23.703							22.485	22.893	23.228						38.959	39.783	36.343	36.172							32.684	30.878	35.684	35.95
		197.8	22.263	22.043	27.856	24.454	34.607	26.382							22.412	22.217	24.194	23.044	25.897	23.703							22.467	22.868	23.229						38.962	39.78	36.34	36.209							32.684	30.905	35.684	35.953
		197.9	22.266	22.043	27.85	24.445	34.604	26.382							22.394	22.214	24.191	23.047	25.894	23.703							22.46	22.879	23.227						38.959	39.783	36.337	36.206							32.684	30.908	35.684	35.95
		198	22.263	22.034	27.859	24.42	34.634	26.331							22.391	22.22	24.173	23.071	25.894	23.724							22.464	22.902	23.234						38.968	39.78	36.34	36.197							32.706	30.896	35.687	35.944
		198.1	22.26	22.037	27.863	24.426	34.628	26.334							22.394	22.214	24.176	23.077	25.891	23.721							22.467	22.905	23.235						38.983	39.78	36.337	36.2							32.706	30.896	35.687	35.953
		198.2	22.266	22.046	27.863	24.457	34.659	26.331							22.418	22.217	24.228	23.068	25.891	23.682							22.457	22.854	23.255						38.986	39.786	36.334	36.203							32.681	30.896	35.709	35.95
		198.3	22.263	22.04	27.866	24.442	34.653	26.382							22.412	22.211	24.225	23.071	25.897	23.682							22.482	22.848	23.25						38.968	39.786	36.362	36.203							32.684	30.896	35.709	35.953
		198.4	22.238	22.04	27.887	24.451	34.647	26.376							22.421	22.189	24.219	23.071	25.894	23.679							22.488	22.88	23.249						38.959	39.81	36.359	36.206							32.684	30.899	35.709	35.953
		198.5	22.241	22.04	27.89	24.423	34.631	26.41							22.412	22.189	24.243	23.071	25.888	23.7							22.485	22.887	23.234						38.962	39.813	36.362	36.203							32.675	30.899	35.727	35.971
		198.6	22.238	22.04	27.884	24.426	34.634	26.404							22.409	22.195	24.243	23.077	25.888	23.706							22.482	22.894	23.225						38.992	39.816	36.359	36.176							32.681	30.869	35.73	35.98
		198.7	22.263	22.015	27.884	24.377	34.662	26.407							22.418	22.183	24.295	23.068	25.839	23.727							22.488	22.912	23.235						38.983	39.786	36.362	36.185							32.684	30.869	35.73	35.977
		198.8	22.253	22.018	27.875	24.377	34.653	26.459							22.415	22.192	24.295	23.071	25.848	23.724							22.515	22.906	23.228						38.986	39.789	36.353	36.206							32.684	30.923	35.736	35.974
		198.9	22.266	22.015	27.905	24.38	34.659	26.456							22.394	22.192	24.289	23.074	25.851	23.718							22.512	22.894	23.228						38.98	39.786	36.368	36.203							32.687	30.927	35.73	35.971
		199	22.26	21.991	27.908	24.374	34.686	26.425							22.394	22.198	24.295	23.096	25.83	23.706							22.506	22.896	23.225						38.98	39.783	36.362	36.2							32.687	30.923	35.73	35.971
		199.1	22.263	21.991	27.905	24.377	34.68	26.428							22.391	22.192	24.298	23.102	25.842	23.709							22.515	22.878	23.217						38.986	39.777	36.383	36.203							32.681	30.896	35.727	35.968
		199.2	22.266	22.021	27.908	24.399	34.628	26.437							22.412	22.189	24.271	23.111	25.848	23.654							22.515	22.911	23.213						38.98	39.804	36.386	36.197							32.684	30.902	35.733	35.971
		199.3	22.26	22.015	27.911	24.399	34.634	26.407							22.412	22.198	24.274	23.117	25.848	23.648							22.54	22.907	23.225						39.001	39.81	36.362	36.2							32.681	30.899	35.73	35.971
		199.4	22.287	22.018	27.908	24.399	34.631	26.41							22.418	22.195	24.274	23.117	25.836	23.66							22.54	22.889	23.24						39.008	39.81	36.362	36.206							32.678	30.896	35.724	35.974
		199.5	22.284	22.012	27.899	24.393	34.628	26.404							22.415	22.192	24.292	23.096	25.842	23.639							22.534	22.886	23.224						39.014	39.807	36.362	36.2							32.709	30.905	35.757	35.971
		199.6	22.284	22.015	27.908	24.399	34.631	26.41							22.415	22.192	24.292	23.093	25.845	23.633							22.509	22.904	23.217						39.032	39.804	36.359	36.2							32.706	30.927	35.754	35.968
		199.7	22.287	22.018	27.905	24.374	34.634	26.401							22.44	22.168	24.298	23.068	25.848	23.608							22.515	22.855	23.21						39.038	39.786	36.359	36.194							32.733	30.923	35.754	35.971
[truncated: 2,662 more rows]
[truncated: 28 more columns]

## Sheet: left imp. wire
Avarage SAR inside the phantom: 1 W/kg. dT= temperature increse at the wire tip over 200s RF exposure ; SAR=local SAR at the wire tip calculated from the slope of the initial temperture increase.
time (s)	P1 (temp. °C)						P2						P3						P4						P1	P2	P3						P1	P2	P3							P1						P2
0	23.337						23.178						23.413						23.462						21.997	21.976	22.263						22.094	22.122	22.106							21.997						22.418
0.1	23.337						23.193						23.422						23.441						22	21.973	22.266						22.088	22.096	22.098							22						22.415
0.2	23.34						23.187						23.413						23.437						22.003	21.979	22.269						22.106	22.087	22.133							22.003						22.412
0.3	23.346						23.184						23.413						23.444						22.003	21.979	22.238						22.09	22.111	22.101							22.003						22.418
0.4	23.349						23.193						23.413						23.441						21.997	21.979	22.238						22.107	22.095	22.051							21.997						22.412
0.5	23.346						23.193						23.413						23.444						21.976	21.976	22.211						22.108	22.117	22.054							21.976						22.412
0.6	23.343						23.193						23.416						23.465						21.97	22	22.217						22.094	22.094	22.07							21.97						22.409
0.7	23.343						23.19						23.419						23.468						21.976	22	22.217						22.103	22.099	22.04							21.976						22.412
0.8	23.343						23.187						23.413						23.459						21.976	21.997	22.25						22.096	22.104	22.078							21.976						22.412
0.9	23.37						23.193						23.425						23.459						21.976	21.997	22.25						22.097	22.113	22.126							21.976						22.415
1	23.367						23.166						23.41						23.465						21.979	22.003	22.244						22.104	22.115	22.136							21.979						22.403
1.1	23.364						23.169						23.416						23.471						21.973	21.957	22.247						22.1	22.1	22.155							21.973						22.388
1.2	23.37						23.172						23.413						23.471						21.945	21.957	22.232						22.101	22.094	22.123							21.945						22.391
1.3	23.373						23.172						23.413						23.465						21.948	21.945	22.244						22.102	22.082	22.13							21.948						22.394
1.4	23.392						23.169						23.419						23.465						21.948	21.954	22.247						22.101	22.104	22.093							21.948						22.409
1.5	23.392						23.19						23.389						23.468						21.973	21.951	22.244						22.103	22.094	22.109							21.973						22.412
1.6	23.392						23.187						23.392						23.465						21.97	21.976	22.241						22.097	22.081	22.108							21.97						22.388
1.7	23.392						23.184						23.392						23.468						21.973	21.976	22.235						22.093	22.092	22.096							21.973						22.391
1.8	23.395						23.16						23.416						23.468						21.979	21.979	22.192						22.11	22.108	22.097							21.979						22.385
1.9	23.392						23.163						23.413						23.468						21.973	21.954	22.192						22.092	22.093	22.043							21.973						22.391
2	23.395						23.166						23.41						23.465						21.945	21.954	22.266						22.098	22.106	22.111							21.945						22.394
2.1	23.389						23.169						23.416						23.492						21.948	21.979	22.275						22.103	22.089	22.075							21.948						22.418
2.2	23.364						23.169						23.413						23.492						21.948	21.976	22.272						22.093	22.124	22.122							21.948						22.412
2.3	23.37		P1				23.169		P2				23.419		P3				23.48		P4				21.948	21.976	22.296		P1	P2	P3		22.094	22.126	22.019		P1	P2	P3			21.948		P1				22.412
2.4	23.364	dT	3.198				23.172	dT	1.163				23.413	dT	0.811				23.489	dT	3.47				21.945	21.979	22.293	dT	6.699	16.376	27.53		22.092	22.094	22.049	dT	5.333	12.791	28.133			21.945	dT	6.699				22.418	dT
2.5	23.364	SAR	984.869				23.193	SAR	223.066				23.413	SAR	179.174				23.495	SAR	886.655				21.979	21.976	22.308	SAR	1747.3	4520.7	9861.9		22.097	22.092	22.083	SAR	2005.2	4801.5	11994			21.979	SAR	1747.3				22.418	SAR
2.6	23.37						23.196						23.413						23.483						21.97	21.997	22.321						22.095	22.087	22.13							21.97						22.415
2.7	23.37						23.193						23.413						23.489						21.976	22.006	22.308						22.109	22.089	22.219							21.976						22.415
2.8	23.364						23.169						23.413						23.489						21.973	22.006	22.314						22.095	22.092	22.064							21.973						22.406
2.9	23.361						23.169						23.41						23.489						21.976	22	22.308						22.1	22.116	22.083							21.976						22.418
3	23.364	All the wires were insuleted with a 0.5mm-thick sheath					23.193						23.434						23.483						21.973	22	22.308						22.104	22.122	22.032							21.973						22.415
3.1	23.37						23.193						23.441						23.462						21.976	21.997	22.311	The wires were separately exposed to the RF signal					22.093	22.103	22.156	The wires were separately exposed to the RF signal						21.976						22.4
3.2	23.34						23.193						23.437						23.462						21.973	22.003	22.311						22.106	22.116	22.143							21.973						22.388
3.3	23.346						23.199						23.437						23.444						21.973	21.997	22.247						22.092	22.089	22.064							21.973						22.394
3.4	23.34						23.196						23.437						23.441						21.97	22	22.244						22.111	22.101	22.132							21.97						22.391
3.5	23.334						23.196						23.441						23.444						21.973	22	22.244						22.105	22.09	22.076							21.973						22.388
3.6	23.34						23.203						23.434						23.468						21.973	21.997	22.241						22.096	22.085	22.091							21.973						22.394
3.7	23.34						23.196						23.437						23.468						21.97	22	22.244						22.092	22.103	22.065							21.97						22.388
3.8	23.346						23.196						23.437						23.465						21.973	21.997	22.217						22.097	22.093	22.144							21.973						22.391
3.9	23.337						23.187						23.441						23.465						21.97	22.003	22.223						22.094	22.087	22.075							21.97						22.394
4	23.34						23.166						23.462						23.465						21.964	21.994	22.171						22.099	22.086	22.102							21.964						22.391
4.1	23.346						23.16						23.462						23.447						21.967	21.973	22.174						22.104	22.089	22.105							21.967						22.363
4.2	23.367						23.169						23.462						23.444						21.973	21.973	22.168						22.097	22.122	22.129							21.973						22.366
4.3	23.364						23.169						23.456						23.416						21.973	21.97	22.147						22.101	22.071	22.127							21.973						22.366
4.4	23.37						23.178						23.453						23.413						21.97	21.973	22.15						22.109	22.12	22.137							21.97						22.363
4.5	23.37						23.175						23.453						23.419						21.976	21.976	22.147						22.092	22.126	22.097							21.976						22.366
4.6	23.364						23.172						23.456						23.419						21.976	21.957	22.147						22.103	22.083	22.08							21.976						22.394
4.7	23.37						23.169						23.465						23.425						21.973	21.954	22.147						22.099	22.115	22.137							21.973						22.388
4.8	23.37						23.169						23.459						23.413						21.973	21.951	22.119						22.101	22.077	22.082							21.973						22.385
4.9	23.392						23.154						23.462						23.416						21.973	21.954	22.125						22.104	22.113	22.124							21.973						22.388
5	23.395						23.126						23.465						23.413						21.973	21.948	22.122						22.103	22.077	22.129							21.973						22.388
5.1	23.395						23.148						23.462						23.444						21.979	21.954	22.122						22.113	22.088	22.085							21.979						22.415
5.2	23.364						23.151						23.453						23.441						21.976	21.957	22.119						22.088	22.085	22.091							21.976						22.418
5.3	23.37						23.151						23.459						23.441						21.976	21.948	22.147						22.097	22.083	22.131							21.976						22.418
5.4	23.367						23.141						23.459						23.444						21.973	21.954	22.147						22.105	22.143	22.075							21.973						22.415
5.5	23.361						23.172						23.465						23.447						21.994	21.948	22.174						22.099	22.104	22.08							21.994						22.418
5.6	23.364						23.175						23.468						23.444						22	21.973	22.171						22.106	22.108	22.157							22						22.44
5.7	23.367						23.166						23.459						23.437						22.021	21.985	22.171						22.105	22.095	22.079							22.021						22.437
5.8	23.37						23.135						23.456						23.41						22.025	21.973	22.171						22.103	22.092	22.186							22.025						22.437
5.9	23.361						23.145						23.456						23.416						22.018	21.976	22.168						22.09	22.104	22.134							22.018						22.44
6	23.367						23.163						23.437						23.416						22.025	21.976	22.168						22.096	22.114	22.075							22.025						22.437
6.1	23.37						23.163						23.441						23.413						22.018	21.973	22.174						22.103	22.113	22.133							22.018						22.461
6.2	23.364						23.169						23.441						23.416						21.994	21.967	22.171						22.098	22.106	22.07							21.994						22.464
6.3	23.37						23.166						23.437						23.419						21.994	21.976	22.198						22.099	22.13	22.141							21.994						22.458
6.4	23.367						23.169						23.428						23.416						21.994	21.979	22.195						22.095	22.12	22.065							21.994						22.44
6.5	23.364						23.163						23.41						23.413						21.976	21.979	22.198						22.097	22.102	22.116							21.976						22.44
6.6	23.37						23.169						23.41						23.419						21.973	21.979	22.192						22.103	22.089	22.101							21.973						22.437
6.7	23.37						23.169						23.413						23.413						21.997	21.979	22.192						22.094	22.077	22.148							21.997						22.433
6.8	23.367						23.169						23.419						23.413						21.997	21.979	22.198						22.089	22.09	22.161							21.997						22.43
6.9	23.343						23.169						23.413						23.419						21.997	21.976	22.192						22.105	22.085	22.182							21.997						22.464
7	23.34						23.169						23.428						23.416						21.997	21.979	22.168						22.095	22.092	22.084							21.997						22.452
7.1	23.343						23.166						23.437						23.413						21.997	21.954	22.171						22.097	22.096	22.13							21.997						22.437
7.2	23.367						23.169						23.437						23.407						21.997	21.954	22.174						22.101	22.101	22.046							21.997						22.437
7.3	23.373						23.145						23.413						23.392						21.997	21.957	22.165						22.087	22.096	22.089							21.997						22.437
7.4	23.367						23.145						23.41						23.392						21.997	21.954	22.168						22.086	22.091	22.153							21.997						22.437
7.5	23.367						23.145						23.431						23.392						21.976	21.957	22.147						22.107	22.095	22.138							21.976						22.433
7.6	23.364						23.145						23.437						23.422						21.976	21.927	22.147						22.109	22.088	22.137							21.976						22.433
7.7	23.364						23.141						23.437						23.416						21.973	21.93	22.15						22.098	22.076	22.143							21.973						22.433
7.8	23.364						23.169						23.41						23.416						21.973	21.924	22.165						22.097	22.093	22.086							21.973						22.433
7.9	23.37						23.166						23.413						23.419						21.973	21.93	22.171						22.104	22.106	22.149							21.973						22.433
8	23.358						23.172						23.416						23.416						21.97	21.936	22.171						22.107	22.105	22.155							21.97						22.433
8.1	23.355						23.169						23.413						23.419						21.976	21.957	22.165						22.085	22.095	22.121							21.976						22.43
8.2	23.364						23.172						23.416						23.419						21.97	21.954	22.174						22.102	22.116	22.108							21.97						22.433
8.3	23.364						23.169						23.441						23.413						21.973	21.957	22.147						22.096	22.118	22.128							21.973						22.433
8.4	23.34						23.175						23.437						23.419						21.976	21.951	22.144						22.099	22.082	22.106							21.976						22.437
8.5	23.343						23.166						23.441						23.416						21.973	21.951	22.147						22.097	22.098	22.052							21.973						22.437
8.6	23.337						23.172						23.437						23.444						21.967	21.954	22.144						22.102	22.123	22.064							21.967						22.44
8.7	23.367						23.166						23.437						23.45						21.973	21.948	22.144						22.08	22.109	22.114							21.973						22.437
8.8	23.364						23.169						23.462						23.416						21.97	21.954	22.168						22.097	22.118	22.127							21.97						22.437
8.9	23.367						23.169						23.459						23.422						21.973	21.954	22.171						22.093	22.08	22.142							21.973						22.412
9	23.367						23.172						23.434						23.419						21.979	21.951	22.195						22.098	22.123	22.117							21.979						22.409
9.1	23.364						23.172						23.434						23.416						21.976	21.979	22.195						22.113	22.097	22.102							21.976						22.415
9.2	23.364						23.166						23.434						23.413						21.973	21.976	22.195						22.103	22.093	22.196							21.973						22.412
9.3	23.364						23.169						23.462						23.416						21.97	21.982	22.195						22.103	22.08	22.16							21.97						22.403
9.4	23.386						23.169						23.459						23.419						21.973	21.973	22.192						22.097	22.106	22.113							21.973						22.409
9.5	23.395						23.151						23.462						23.419						22.025	21.976	22.198						22.108	22.085	22.07							22.025						22.409
9.6	23.386						23.141						23.459						23.447						22.021	22	22.189						22.101	22.07	22.017							22.021						22.391
9.7	23.364						23.141						23.459						23.447						21.988	22.003	22.192						22.097	22.085	22.082							21.988						22.388
9.8	23.361						23.145						23.462						23.422						21.997	22	22.195						22.107	22.105	22.105							21.997						22.391
9.9	23.386						23.138						23.462						23.416						21.997	22.006	22.195						22.11	22.084	22.102							21.997						22.363
10	23.392						23.141						23.459						23.41						22.021	22.003	22.198						22.105	22.123	22.057							22.021						22.363
10.1	23.392						23.145						23.459						23.444						22.021	22.006	22.202						22.095	22.097	22.049							22.021						22.363
10.2	23.361						23.145						23.456						23.444						22.021	21.997	22.195						22.103	22.092	22.105							22.021						22.366
10.3	23.364						23.172						23.453						23.444						22.018	21.997	22.198						22.093	22.112	22.065							22.018						22.363
10.4	23.392						23.169						23.459						23.447						22.021	22.018	22.202						22.096	22.099	22.124							22.021						22.388
10.5	23.392						23.196						23.428						23.437						22.018	22.021	22.192						22.113	22.103	22.099							22.018						22.391
10.6	23.383						23.193						23.434						23.444						22.021	22.025	22.189						22.095	22.09	22.1							22.021						22.363
10.7	23.37						23.19						23.434						23.441						22.046	22.031	22.198						22.093	22.078	22.102							22.046						22.363
10.8	23.367						23.196						23.437						23.444						22.046	22.025	22.195						22.103	22.094	22.082							22.046						22.363
10.9	23.364						23.199						23.434						23.444						22.043	22.028	22.195						22.097	22.104	22.132							22.043						22.354
11	23.355						23.187						23.431						23.441						22.015	22.021	22.171						22.11	22.098	22.033							22.015						22.36
11.1	23.358						23.193						23.437						23.441						22.012	22.021	22.171						22.091	22.106	22.159							22.012						22.379
11.2	23.37						23.193						23.437						23.434						22.018	22.028	22.171						22.097	22.123	22.129							22.018						22.388
11.3	23.367						23.193						23.41						23.437						22.018	22.015	22.174						22.103	22.123	22.095							22.018						22.382
11.4	23.364						23.193						23.413						23.444						22.025	22.021	22.171						22.092	22.104	22.114							22.025						22.388
11.5	23.364						23.221						23.383						23.444						21.994	22.025	22.174						22.114	22.092	22.087							21.994						22.394
11.6	23.367						23.212						23.386						23.425						21.997	21.997	22.171						22.094	22.124	22.084							21.997						22.394
11.7	23.389						23.215						23.389						23.422						21.997	22	22.174						22.111	22.085	22.086							21.997						22.385
11.8	23.389						23.19						23.389						23.419						21.997	21.997	22.147						22.105	22.104	22.07							21.997						22.382
11.9	23.386						23.193						23.386						23.416						21.994	21.994	22.15						22.093	22.107	22.093							21.994						22.385
12	23.389						23.193						23.383						23.419						21.994	21.997	22.147						22.118	22.088	22.105							21.994						22.388
12.1	23.386						23.193						23.386						23.416						21.994	21.997	22.15						22.092	22.096	22.122							21.994						22.391
12.2	23.386						23.196						23.383						23.416						21.988	22	22.147						22.088	22.103	22.043							21.988						22.388
12.3	23.395						23.172						23.389						23.413						21.994	22.003	22.15						22.105	22.091	22.127							21.994						22.385
12.4	23.389						23.172						23.383						23.419						21.991	21.976	22.15						22.098	22.098	22.091							21.991						22.385
12.5	23.383						23.172						23.386						23.416						22	21.97	22.125						22.096	22.089	22.052							22						22.388
12.6	23.386						23.169						23.389						23.419						21.997	21.973	22.122						22.089	22.092	22.124							21.997						22.409
12.7	23.389						23.169						23.383						23.416						21.991	21.979	22.125						22.097	22.102	22.042							21.991						22.412
12.8	23.386						23.172						23.389						23.419						21.985	21.976	22.131						22.097	22.108	22.082							21.985						22.409
12.9	23.413						23.169						23.392						23.422						21.991	21.954	22.128						22.086	22.083	22.094							21.991						22.388
13	23.41						23.166						23.413						23.41						21.994	21.954	22.15						22.098	22.091	22.135							21.994						22.388
13.1	23.41						23.169						23.41						23.444						21.994	21.976	22.147						22.105	22.113	22.021							21.994						22.391
13.2	23.413						23.163						23.416						23.444						21.994	21.976	22.144						22.094	22.114	22.008							21.994						22.391
13.3	23.413						23.166						23.431						23.444						21.997	21.979	22.147						22.101	22.106	22.134							21.997						22.388
13.4	23.386						23.169						23.434						23.444						21.988	21.948	22.147						22.095	22.116	22.049							21.988						22.388
13.5	23.389						23.175						23.437						23.447						21.994	21.951	22.177						22.092	22.127	22.074							21.994						22.388
13.6	23.389						23.175						23.434						23.441						21.994	21.951	22.177						22.096	22.092	22.167							21.994						22.412
13.7	23.389						23.172						23.434						23.447						21.97	21.954	22.174						22.102	22.095	22.063							21.97						22.415
13.8	23.386						23.193						23.437						23.447						21.97	21.951	22.174						22.099	22.127	22.122							21.97						22.406
13.9	23.383						23.193						23.437						23.444						21.967	21.951	22.162						22.089	22.12	22.101							21.967						22.385
14	23.383						23.193						23.437						23.441						21.994	21.951	22.165						22.112	22.127	22.075							21.994						22.385
[truncated: 4,879 more rows]
[truncated: 67 more columns]

## Sheet: right imp. wire
Avarage SAR inside the phantom: 1 W/kg. dT= temperature increse at the wire tip over 200s RF exposure ; SAR=local SAR at the wire tip calculated from the slope of the initial temperture increase.
[truncated: 4,686 more rows]
[truncated: 52 more columns]

[truncated: 2 more sheets: bear wires, left and right imp. wires]
