# Supplementary material for: Complexity of MRI induced heating on metallic leads: Experimental measurements of 374 configurations
Source: Biomed Eng Online. 2008 Mar 3;7:11. doi: 10.1186/1475-925X-7-11 (PMC2292730; doi:10.1186/1475-925X-7-11)
Supplement: Additional file 2 — Temperature and SAR measures on PM leads. The Excel file (2007 version) contains the temperature raw data collected during the RF exposure of PM leads. For each configuration, which corresponds to a single column of the file, a schematic representation of the experimental set-up is reported. For each configuration, we also calculated the difference between the baseline and the highest temperature reached during the RF exposure (dT - °C), as well as the SAR (W/kg), from the slope of the initial temperature increase (see Methods section for details). The file is divided into 5 sheets, which refers to different locations or structures of the lead: - left imp.-0,1,2 loops (PM can positioned in the upper left region of the phantom, with the lead that makes 0, 1 or 2 loops around it); - right imp.-0,1,2 loops (PM can positioned in the upper right region of the phantom, with the lead that makes 0, 1 or 2 loops around it); - Bipolar leads; - rect. VS human-shaped phantom (comparison between same configuration in the rectangular and in the human-shaped phantom). The first column of each sheet contains the time reference for the temperature values. [file 1475-925X-7-11-S2.zip]

## Sheet: PM conf."C-no loop"
time	P1	P2						P1	P2					P1	P2					P1	P2						P1	P2						P1	P2						P1	P2					P1	P2
0	22.269	22.241						22.244	22.476					22.531	22.476					22.534	22.513						22.556	22.501						22.556	22.519						22.491	22.623					22.528	22.501
0.1	22.244	22.232						22.244	22.476					22.537	22.443					22.531	22.516						22.534	22.498						22.556	22.516						22.479	22.626					22.531	22.504
0.2	22.25	22.235						22.247	22.446					22.531	22.452					22.534	22.519						22.534	22.501						22.534	22.519						22.491	22.623					22.51	22.495
0.3	22.247	22.232						22.238	22.452					22.525	22.424					22.537	22.546						22.528	22.495						22.537	22.519						22.495	22.623					22.516	22.476
0.4	22.266	22.22						22.235	22.449					22.528	22.427					22.528	22.549						22.559	22.519						22.528	22.522						22.495	22.598					22.51	22.47
0.5	22.275	22.217						22.241	22.397					22.556	22.427					22.525	22.546						22.562	22.519						22.528	22.473						22.488	22.598					22.482	22.501
0.6	22.26	22.223						22.238	22.406					22.556	22.427					22.525	22.549						22.556	22.513						22.528	22.473						22.491	22.592					22.482	22.498
0.7	22.26	22.229						22.244	22.375					22.552	22.424					22.522	22.546						22.549	22.519						22.507	22.47						22.491	22.574					22.507	22.498
0.8	22.256	22.223						22.241	22.379					22.531	22.424					22.507	22.546						22.559	22.513						22.507	22.446						22.488	22.574					22.51	22.498
0.9	22.293	22.235						22.241	22.372					22.528	22.427					22.51	22.546						22.559	22.522						22.501	22.443						22.488	22.58					22.507	22.495
1	22.302	22.235						22.244	22.375					22.531	22.43					22.516	22.543						22.559	22.522						22.501	22.501						22.491	22.577					22.51	22.495
1.1	22.281	22.247						22.241	22.379					22.531	22.424					22.516	22.546						22.552	22.519						22.507	22.495						22.485	22.577					22.507	22.495
1.2	22.269	22.25						22.244	22.397					22.534	22.424					22.513	22.543						22.562	22.498						22.501	22.498						22.485	22.598					22.507	22.498
1.3	22.266	22.247						22.238	22.4					22.531	22.424					22.513	22.549						22.552	22.491						22.504	22.473						22.488	22.595					22.51	22.522
1.4	22.272	22.244						22.238	22.397					22.528	22.424					22.507	22.549						22.556	22.495						22.504	22.473						22.464	22.574					22.504	22.522
1.5	22.269	22.247						22.214	22.421					22.531	22.427					22.504	22.552						22.556	22.495						22.482	22.476						22.464	22.577					22.513	22.522
1.6	22.244	22.232						22.214	22.427					22.525	22.397					22.504	22.549						22.559	22.501						22.485	22.473						22.47	22.574					22.516	22.519
1.7	22.247	22.211						22.223	22.379					22.528	22.397					22.51	22.54						22.556	22.528						22.485	22.467						22.461	22.574					22.51	22.519
1.8	22.244	22.214						22.22	22.379					22.528	22.443					22.507	22.525						22.556	22.516						22.479	22.418						22.464	22.58					22.51	22.525
1.9	22.241	22.217						22.217	22.375					22.531	22.452					22.516	22.525						22.528	22.501						22.482	22.424						22.464	22.574					22.507	22.525
2	22.238	22.214						22.22	22.403					22.528	22.446					22.504	22.528						22.531	22.495						22.482	22.421						22.464	22.577					22.498	22.495
2.1	22.241	22.211						22.22	22.397					22.534	22.427					22.513	22.522						22.534	22.498						22.479	22.43						22.437	22.574					22.498	22.498
2.2	22.244	22.211		P1	P2			22.22	22.403		P1	P2		22.525	22.421		P1	P2		22.513	22.525		P1	P2			22.528	22.495		P1	P2			22.485	22.427		P1	P2			22.433	22.574		P1	P2		22.507	22.495
2.3	22.244	22.208	dT	1.63	7.943			22.223	22.4	dT	26.23	22.229		22.528	22.473	dT	8.054	8.475		22.504	22.498	dT	5.71	2.71			22.531	22.498	dT	7.669	4.889			22.482	22.421	dT	13.339	10.989			22.437	22.574	dT	2.472	0.889		22.501	22.522	dT
2.4	22.244	22.211	SAR					22.214	22.403	SAR				22.525	22.479	SAR				22.507	22.498	SAR					22.531	22.473	SAR					22.476	22.427	SAR					22.443	22.595	SAR				22.51	22.525	SAR
2.5	22.244	22.211						22.238	22.4					22.534	22.476					22.504	22.498						22.531	22.482						22.485	22.443						22.437	22.595					22.51	22.525
2.6	22.214	22.211						22.241	22.406					22.525	22.452					22.516	22.525						22.528	22.47						22.485	22.446						22.44	22.595					22.504	22.525
2.7	22.217	22.244						22.241	22.372					22.531	22.446					22.507	22.522						22.531	22.476						22.482	22.455						22.443	22.601					22.507	22.513
2.8	22.211	22.238						22.238	22.382					22.525	22.47					22.507	22.498						22.534	22.476						22.482	22.449						22.437	22.595					22.513	22.495
2.9	22.192	22.235						22.238	22.369					22.534	22.482					22.504	22.495						22.534	22.47						22.482	22.452						22.421	22.595					22.504	22.491
3	22.195	22.238						22.241	22.348					22.531	22.47					22.513	22.495						22.534	22.476						22.452	22.446						22.421	22.601					22.47	22.47
3.1	22.202	22.241						22.247	22.357					22.528	22.452					22.507	22.495						22.531	22.476						22.461	22.449						22.443	22.592					22.476	22.47
3.2	22.195	22.241						22.238	22.327					22.531	22.443					22.504	22.495						22.525	22.476						22.479	22.449						22.443	22.617					22.507	22.473
3.3	22.195	22.238						22.241	22.336					22.531	22.473					22.531	22.467						22.534	22.473						22.479	22.449						22.44	22.623					22.51	22.464
3.4	22.223	22.238						22.244	22.324					22.534	22.467					22.528	22.479						22.507	22.479						22.482	22.44						22.443	22.65					22.513	22.47
3.5	22.223	22.238						22.238	22.348					22.531	22.479					22.528	22.47						22.51	22.473						22.504	22.424						22.443	22.647					22.516	22.44
3.6	22.247	22.235						22.238	22.348					22.528	22.501					22.534	22.449						22.537	22.476						22.504	22.427						22.44	22.647					22.51	22.458
3.7	22.241	22.241						22.238	22.348					22.525	22.498					22.534	22.446						22.534	22.476						22.507	22.418						22.437	22.653					22.504	22.461
3.8	22.241	22.238						22.244	22.354					22.528	22.491					22.528	22.473						22.534	22.473						22.504	22.498						22.44	22.644					22.507	22.427
3.9	22.217	22.235						22.235	22.351					22.528	22.498					22.531	22.482						22.537	22.47						22.507	22.495						22.421	22.678					22.516	22.43
4	22.217	22.232						22.217	22.327					22.556	22.495					22.549	22.47						22.531	22.473						22.51	22.501						22.418	22.672					22.51	22.421
4.1	22.195	22.238						22.214	22.327					22.549	22.546					22.549	22.449						22.513	22.47						22.513	22.495						22.418	22.668					22.504	22.418
4.2	22.189	22.263						22.217	22.33					22.556	22.54					22.552	22.452						22.507	22.476						22.528	22.488						22.418	22.665					22.531	22.424
4.3	22.192	22.263						22.217	22.324					22.552	22.537					22.577	22.449						22.507	22.476						22.534	22.495						22.421	22.668					22.528	22.427
4.4	22.195	22.266						22.217	22.327					22.556	22.549					22.58	22.449						22.513	22.504						22.528	22.495						22.418	22.623					22.528	22.418
4.5	22.195	22.26						22.217	22.327					22.549	22.546					22.559	22.452						22.513	22.501						22.537	22.488						22.418	22.626					22.534	22.397
4.6	22.195	22.26						22.214	22.333					22.559	22.528					22.565	22.449						22.513	22.501						22.531	22.491						22.391	22.626					22.534	22.403
4.7	22.202	22.238						22.22	22.305					22.556	22.525					22.562	22.449						22.513	22.476						22.549	22.495						22.394	22.626					22.528	22.4
4.8	22.195	22.241						22.22	22.305					22.525	22.498					22.562	22.473						22.51	22.473						22.556	22.47						22.394	22.626					22.528	22.427
4.9	22.217	22.263						22.208	22.299					22.525	22.495					22.556	22.473						22.531	22.452						22.559	22.47						22.391	22.623					22.528	22.424
5	22.217	22.26						22.217	22.302					22.531	22.498					22.58	22.479						22.525	22.452						22.556	22.47						22.394	22.617					22.54	22.424
5.1	22.22	22.26						22.217	22.302					22.528	22.519					22.577	22.455						22.525	22.449						22.559	22.467						22.391	22.629					22.531	22.427
5.2	22.22	22.284						22.217	22.281					22.528	22.522					22.58	22.449						22.531	22.449						22.531	22.47						22.391	22.598					22.531	22.421
5.3	22.214	22.287						22.217	22.284					22.528	22.47					22.552	22.47						22.537	22.455						22.534	22.47						22.409	22.595					22.531	22.424
5.4	22.22	22.26						22.217	22.281					22.531	22.476					22.562	22.479						22.531	22.427						22.525	22.473						22.394	22.592					22.534	22.424
5.5	22.226	22.266						22.22	22.278					22.531	22.47					22.525	22.473						22.534	22.424						22.528	22.446						22.385	22.598					22.534	22.449
5.6	22.195	22.269						22.211	22.281					22.528	22.473					22.531	22.476						22.528	22.427						22.528	22.452						22.391	22.604					22.531	22.446
5.7	22.195	22.244						22.244	22.299					22.528	22.467					22.528	22.473						22.534	22.427						22.528	22.446						22.391	22.623					22.534	22.452
5.8	22.195	22.235						22.244	22.305					22.525	22.47					22.552	22.498						22.531	22.424						22.534	22.446						22.391	22.617					22.531	22.47
5.9	22.22	22.241						22.244	22.302					22.531	22.479					22.549	22.498						22.534	22.409						22.534	22.446						22.394	22.595					22.528	22.473
6	22.223	22.238						22.22	22.324					22.528	22.467					22.559	22.498						22.546	22.403						22.531	22.452						22.394	22.598					22.534	22.476
6.1	22.241	22.229						22.214	22.327					22.528	22.452					22.552	22.498						22.556	22.4						22.531	22.446						22.388	22.595					22.534	22.479
6.2	22.241	22.244						22.211	22.351					22.522	22.443					22.559	22.504						22.559	22.43						22.51	22.443						22.391	22.598					22.534	22.479
6.3	22.244	22.232						22.217	22.351					22.528	22.421					22.534	22.498						22.559	22.424						22.507	22.473						22.394	22.592					22.531	22.495
6.4	22.253	22.235						22.214	22.351					22.531	22.427					22.537	22.501						22.559	22.406						22.504	22.476						22.4	22.617					22.54	22.498
6.5	22.247	22.235						22.214	22.379					22.528	22.427					22.531	22.498						22.565	22.4						22.504	22.449						22.397	22.62					22.534	22.507
6.6	22.25	22.244						22.211	22.372					22.531	22.473					22.531	22.495						22.537	22.403						22.507	22.449						22.388	22.623					22.534	22.501
6.7	22.247	22.241						22.217	22.375					22.531	22.473					22.531	22.495						22.531	22.4						22.507	22.452						22.388	22.595					22.531	22.504
6.8	22.244	22.241						22.22	22.375					22.556	22.47					22.531	22.498						22.531	22.4						22.501	22.495						22.394	22.595					22.537	22.495
6.9	22.217	22.189						22.217	22.375					22.552	22.47					22.534	22.501						22.534	22.409						22.501	22.495						22.391	22.623					22.528	22.498
7	22.22	22.189						22.217	22.421					22.552	22.473					22.531	22.498						22.534	22.4						22.507	22.498						22.394	22.632					22.537	22.491
7.1	22.217	22.192						22.217	22.427					22.546	22.473					22.528	22.473						22.531	22.406						22.51	22.495						22.397	22.626					22.525	22.498
7.2	22.22	22.165						22.186	22.421					22.549	22.473					22.528	22.473						22.534	22.4						22.504	22.498						22.397	22.598					22.501	22.488
7.3	22.217	22.165						22.189	22.427					22.525	22.491					22.525	22.446						22.528	22.403						22.507	22.522						22.406	22.598					22.507	22.473
7.4	22.195	22.168						22.189	22.421					22.534	22.491					22.528	22.446						22.528	22.427						22.501	22.519						22.424	22.574					22.507	22.473
7.5	22.195	22.165						22.214	22.427					22.528	22.495					22.528	22.446						22.531	22.43						22.501	22.519						22.418	22.583					22.51	22.443
7.6	22.195	22.165						22.211	22.424					22.525	22.498					22.528	22.452						22.552	22.424						22.504	22.519						22.394	22.583					22.504	22.446
7.7	22.195	22.165						22.192	22.424					22.534	22.495					22.528	22.452						22.559	22.43						22.507	22.522						22.394	22.552					22.51	22.452
7.8	22.195	22.159						22.189	22.424					22.531	22.495					22.507	22.452						22.559	22.43						22.507	22.543						22.394	22.546					22.51	22.424
7.9	22.192	22.186						22.186	22.424					22.531	22.501					22.504	22.452						22.559	22.446						22.507	22.537						22.412	22.571					22.513	22.424
8	22.198	22.189						22.192	22.421					22.549	22.501					22.507	22.443						22.549	22.446						22.504	22.495						22.415	22.577					22.507	22.424
8.1	22.223	22.195						22.192	22.427					22.556	22.522					22.507	22.449						22.549	22.443						22.507	22.498						22.421	22.568					22.51	22.427
8.2	22.22	22.168						22.195	22.4					22.556	22.519					22.513	22.449						22.559	22.452						22.507	22.498						22.421	22.583					22.507	22.43
8.3	22.22	22.165						22.192	22.403					22.549	22.516					22.51	22.421						22.559	22.449						22.501	22.491						22.412	22.571					22.513	22.4
8.4	22.22	22.189						22.192	22.403					22.552	22.522					22.504	22.424						22.559	22.476						22.504	22.485						22.418	22.571					22.507	22.4
8.5	22.22	22.189						22.189	22.379					22.556	22.516					22.531	22.424						22.559	22.473						22.504	22.47						22.418	22.574					22.507	22.406
8.6	22.244	22.192						22.192	22.382					22.549	22.519					22.531	22.449						22.583	22.47						22.504	22.476						22.412	22.574					22.507	22.403
8.7	22.244	22.174						22.183	22.403					22.552	22.522					22.531	22.443						22.58	22.476						22.504	22.467						22.418	22.601					22.507	22.397
8.8	22.238	22.162						22.186	22.4					22.549	22.54					22.528	22.427						22.58	22.47						22.504	22.473						22.421	22.598					22.51	22.403
8.9	22.269	22.189						22.189	22.406					22.552	22.54					22.531	22.427						22.583	22.473						22.504	22.467						22.415	22.601					22.51	22.397
9	22.266	22.183						22.195	22.409					22.549	22.54					22.531	22.427						22.583	22.479						22.507	22.498						22.418	22.595					22.51	22.406
9.1	22.29	22.192						22.198	22.403					22.552	22.498					22.528	22.473						22.583	22.473						22.507	22.501						22.44	22.601					22.51	22.403
9.2	22.293	22.214						22.202	22.403					22.556	22.491					22.534	22.473						22.583	22.476						22.504	22.498						22.443	22.601					22.51	22.406
9.3	22.287	22.211						22.195	22.403					22.556	22.522					22.525	22.501						22.583	22.473						22.504	22.443						22.449	22.598					22.516	22.427
9.4	22.293	22.217						22.195	22.397					22.552	22.519					22.534	22.498						22.583	22.495						22.507	22.443						22.415	22.601					22.519	22.424
9.5	22.293	22.22						22.168	22.406					22.552	22.519					22.531	22.504						22.589	22.501						22.485	22.446						22.409	22.598					22.516	22.43
9.6	22.272	22.217						22.165	22.4					22.552	22.543					22.534	22.501						22.559	22.498						22.479	22.452						22.421	22.601					22.51	22.437
9.7	22.266	22.217						22.189	22.354					22.552	22.543					22.528	22.501						22.559	22.479						22.473	22.449						22.418	22.592					22.488	22.427
9.8	22.266	22.217						22.195	22.357					22.58	22.467					22.51	22.528						22.549	22.47						22.473	22.427						22.415	22.598					22.485	22.452
9.9	22.272	22.235						22.192	22.351					22.58	22.476					22.507	22.528						22.559	22.473						22.479	22.418						22.418	22.598					22.488	22.449
10	22.272	22.241						22.195	22.305					22.586	22.47					22.51	22.525						22.552	22.479						22.51	22.467						22.418	22.598					22.488	22.446
10.1	22.269	22.244						22.189	22.308					22.577	22.415					22.507	22.525						22.534	22.473						22.507	22.464						22.415	22.598					22.482	22.455
10.2	22.269	22.217						22.189	22.336					22.574	22.424					22.507	22.519						22.534	22.449						22.479	22.476						22.418	22.604					22.482	22.452
10.3	22.26	22.22						22.189	22.327					22.577	22.424					22.531	22.498						22.531	22.446						22.476	22.473						22.415	22.604					22.485	22.452
10.4	22.269	22.241						22.192	22.327					22.577	22.421					22.525	22.498						22.552	22.427						22.476	22.473						22.443	22.626					22.485	22.446
10.5	22.269	22.241						22.202	22.305					22.552	22.421					22.531	22.495						22.559	22.43						22.479	22.446						22.443	22.617					22.491	22.452
10.6	22.247	22.241						22.192	22.308					22.549	22.427					22.54	22.498						22.528	22.427						22.485	22.443						22.421	22.623					22.485	22.458
10.7	22.247	22.241						22.192	22.278					22.549	22.421					22.525	22.495						22.528	22.452						22.479	22.449						22.412	22.598					22.485	22.449
10.8	22.238	22.238						22.192	22.281					22.559	22.403					22.534	22.473						22.528	22.455						22.482	22.424						22.418	22.592					22.488	22.446
10.9	22.226	22.22						22.195	22.281					22.556	22.397					22.534	22.476						22.556	22.452						22.479	22.424						22.418	22.598					22.482	22.458
11	22.22	22.211						22.192	22.232					22.577	22.394					22.513	22.467						22.559	22.452						22.461	22.406						22.418	22.598					22.51	22.455
11.1	22.192	22.214						22.202	22.229					22.574	22.421					22.51	22.473						22.552	22.446						22.458	22.403						22.418	22.598					22.513	22.452
11.2	22.195	22.214						22.22	22.238					22.583	22.421					22.51	22.473						22.565	22.479						22.433	22.394						22.415	22.595					22.482	22.452
11.3	22.192	22.211						22.22	22.241					22.559	22.403					22.534	22.467						22.559	22.47						22.44	22.446						22.412	22.598					22.488	22.449
11.4	22.217	22.214						22.214	22.244					22.552	22.406					22.534	22.467						22.559	22.476						22.437	22.443						22.44	22.626					22.485	22.446
11.5	22.217	22.214						22.235	22.214					22.531	22.397					22.556	22.467						22.559	22.473						22.43	22.449						22.433	22.626					22.488	22.473
11.6	22.195	22.214						22.235	22.211					22.528	22.379					22.559	22.449						22.583	22.479						22.43	22.452						22.433	22.626					22.485	22.476
11.7	22.198	22.235						22.214	22.211					22.531	22.369					22.552	22.449						22.58	22.47						22.449	22.449						22.437	22.62					22.485	22.476
11.8	22.192	22.241						22.22	22.211					22.528	22.427					22.556	22.446						22.589	22.476						22.455	22.427						22.437	22.626					22.488	22.476
11.9	22.195	22.214						22.217	22.211					22.531	22.421					22.552	22.452						22.586	22.452						22.458	22.421						22.44	22.62					22.491	22.467
12	22.202	22.22						22.223	22.256					22.504	22.427					22.552	22.449						22.58	22.446						22.464	22.424						22.44	22.623					22.491	22.476
12.1	22.192	22.217						22.22	22.256					22.507	22.473					22.552	22.427						22.583	22.446						22.461	22.424						22.418	22.623					22.495	22.473
12.2	22.198	22.244						22.217	22.305					22.51	22.476					22.549	22.424						22.58	22.449						22.44	22.424						22.418	22.623					22.488	22.473
12.3	22.192	22.241						22.223	22.305					22.479	22.446					22.531	22.449						22.583	22.446						22.43	22.4						22.412	22.617					22.482	22.501
12.4	22.22	22.238						22.214	22.311					22.479	22.449					22.528	22.443						22.58	22.446						22.43	22.394						22.418	22.604					22.488	22.504
12.5	22.22	22.244						22.241	22.333					22.51	22.449					22.525	22.446						22.577	22.452						22.461	22.372						22.424	22.598					22.513	22.473
12.6	22.223	22.247						22.244	22.336					22.51	22.449					22.528	22.424						22.559	22.449						22.464	22.372						22.421	22.598					22.513	22.473
12.7	22.22	22.214						22.247	22.33					22.507	22.449					22.528	22.424						22.556	22.479						22.452	22.375						22.415	22.598					22.485	22.476
12.8	22.223	22.217						22.241	22.333					22.51	22.476					22.528	22.47						22.552	22.476						22.455	22.348						22.409	22.598					22.491	22.498
12.9	22.247	22.238						22.241	22.33					22.504	22.473					22.528	22.47						22.531	22.476						22.449	22.342						22.443	22.592					22.485	22.501
13	22.244	22.235						22.217	22.375					22.501	22.476					22.537	22.473						22.534	22.473						22.458	22.4						22.446	22.601					22.491	22.476
13.1	22.217	22.238						22.223	22.375					22.504	22.446					22.534	22.488						22.531	22.476						22.452	22.397						22.418	22.601					22.488	22.479
13.2	22.22	22.244						22.226	22.372					22.504	22.449					22.531	22.488						22.528	22.473						22.455	22.397						22.418	22.601					22.488	22.479
13.3	22.22	22.238						22.22	22.379					22.525	22.449					22.51	22.491						22.531	22.476						22.458	22.372						22.412	22.595					22.488	22.479
13.4	22.22	22.25						22.217	22.382					22.531	22.449					22.51	22.491						22.531	22.473						22.452	22.375						22.412	22.556					22.491	22.476
13.5	22.217	22.241						22.195	22.424					22.549	22.452					22.507	22.495						22.534	22.473						22.476	22.382						22.409	22.549					22.513	22.501
13.6	22.223	22.238						22.195	22.421					22.552	22.47					22.501	22.467						22.537	22.479						22.479	22.382						22.418	22.552					22.513	22.504
13.7	22.235	22.214						22.195	22.473					22.552	22.476					22.51	22.464						22.534	22.482						22.485	22.385						22.415	22.549					22.485	22.501
13.8	22.229	22.214						22.189	22.47					22.552	22.467					22.507	22.498						22.537	22.479						22.485	22.366						22.409	22.543					22.488	22.482
13.9	22.217	22.214						22.195	22.473					22.552	22.47					22.51	22.498						22.534	22.504						22.479	22.36						22.415	22.549					22.485	22.485
14	22.217	22.22						22.198	22.446					22.552	22.476					22.504	22.491						22.528	22.498						22.479	22.357						22.412	22.549					22.461	22.455
14.1	22.211	22.211						22.195	22.452					22.549	22.424					22.51	22.498						22.531	22.498						22.488	22.366						22.443	22.54					22.458	22.446
14.2	22.217	22.195						22.195	22.4					22.549	22.421					22.51	22.495						22.537	22.528						22.482	22.372						22.44	22.577					22.464	22.449
14.3	22.223	22.195						22.192	22.403					22.58	22.476					22.534	22.47						22.528	22.522						22.476	22.427						22.44	22.571					22.464	22.476
14.4	22.192	22.171						22.198	22.403					22.583	22.473					22.531	22.47						22.531	22.501						22.464	22.427						22.437	22.571					22.464	22.485
14.5	22.202	22.171						22.162	22.382					22.549	22.473					22.556	22.473						22.534	22.498						22.473	22.479						22.437	22.571					22.467	22.476
14.6	22.177	22.162						22.165	22.372					22.556	22.467					22.562	22.473						22.51	22.501						22.482	22.476						22.427	22.568					22.47	22.476
14.7	22.174	22.159						22.171	22.372					22.556	22.47					22.552	22.476						22.504	22.473						22.485	22.467						22.44	22.577					22.473	22.473
14.8	22.174	22.165						22.171	22.375					22.549	22.473					22.528	22.449						22.51	22.476						22.488	22.513						22.44	22.577					22.464	22.452
14.9	22.202	22.174						22.168	22.375					22.552	22.467					22.525	22.455						22.537	22.476						22.491	22.516						22.415	22.592					22.461	22.452
15	22.192	22.165						22.171	22.403					22.528	22.473					22.534	22.458						22.537	22.473						22.485	22.546						22.415	22.601					22.485	22.473
15.1	22.192	22.162						22.171	22.406					22.525	22.473					22.531	22.446						22.513	22.476						22.479	22.543						22.418	22.598					22.491	22.476
15.2	22.189	22.171						22.168	22.406					22.525	22.47					22.525	22.446						22.513	22.455						22.476	22.546						22.418	22.577					22.461	22.479
15.3	22.192	22.171						22.168	22.403					22.534	22.476					22.552	22.397						22.51	22.446						22.479	22.546						22.415	22.574					22.464	22.449
15.4	22.195	22.168						22.165	22.403					22.528	22.479					22.549	22.403						22.51	22.455						22.482	22.543						22.415	22.571					22.464	22.452
15.5	22.192	22.165						22.171	22.375					22.531	22.47					22.531	22.4						22.513	22.452						22.485	22.54						22.418	22.577					22.473	22.424
15.6	22.223	22.168						22.171	22.379					22.531	22.498					22.525	22.351						22.507	22.449						22.488	22.54						22.415	22.577					22.47	22.43
15.7	22.214	22.162						22.168	22.33					22.528	22.495					22.525	22.348						22.51	22.452						22.482	22.537						22.418	22.571					22.467	22.433
15.8	22.226	22.168						22.171	22.33					22.528	22.446					22.528	22.342						22.507	22.449						22.482	22.562						22.415	22.577					22.464	22.458
15.9	22.223	22.171						22.171	22.33					22.528	22.449					22.528	22.348						22.51	22.452						22.479	22.574						22.388	22.549					22.461	22.452
16	22.217	22.171						22.134	22.333					22.552	22.452					22.525	22.351						22.507	22.446						22.455	22.565						22.391	22.543					22.467	22.449
16.1	22.22	22.171						22.144	22.333					22.549	22.501					22.531	22.372						22.513	22.449						22.455	22.574						22.385	22.543					22.47	22.455
16.2	22.214	22.168						22.144	22.336					22.549	22.495					22.522	22.379						22.513	22.455						22.458	22.565						22.391	22.522					22.464	22.455
16.3	22.214	22.165						22.141	22.33					22.528	22.476					22.501	22.424						22.504	22.455						22.458	22.54						22.391	22.516					22.467	22.452
16.4	22.217	22.186						22.147	22.33					22.525	22.473					22.507	22.424						22.485	22.446						22.458	22.543						22.388	22.528					22.467	22.452
16.5	22.217	22.192						22.147	22.33					22.552	22.47					22.507	22.421						22.482	22.455						22.458	22.549						22.391	22.522					22.44	22.479
16.6	22.247	22.195						22.144	22.324					22.556	22.473					22.504	22.421						22.507	22.452						22.449	22.546						22.415	22.519					22.446	22.482
16.7	22.241	22.22						22.144	22.333					22.552	22.473					22.504	22.421						22.507	22.446						22.458	22.546						22.412	22.525					22.464	22.476
16.8	22.244	22.214						22.141	22.333					22.549	22.449					22.507	22.43						22.51	22.449						22.452	22.519						22.415	22.519					22.473	22.482
16.9	22.22	22.22						22.141	22.33					22.549	22.449					22.507	22.424						22.504	22.476						22.461	22.519						22.412	22.546					22.47	22.479
17	22.226	22.223						22.144	22.324					22.552	22.449					22.479	22.424						22.513	22.476						22.458	22.495						22.415	22.546					22.467	22.479
17.1	22.247	22.217						22.15	22.336					22.549	22.446					22.479	22.424						22.51	22.476						22.458	22.498						22.415	22.546					22.467	22.479
17.2	22.247	22.22						22.174	22.382					22.556	22.449					22.482	22.424						22.51	22.501						22.458	22.491						22.415	22.571					22.467	22.482
17.3	22.244	22.22						22.168	22.375					22.549	22.421					22.479	22.47						22.51	22.498						22.455	22.491						22.412	22.571					22.464	22.479
17.4	22.247	22.217						22.168	22.379					22.543	22.421					22.479	22.473						22.534	22.467						22.449	22.495						22.412	22.571					22.47	22.479
17.5	22.247	22.217						22.144	22.406					22.546	22.427					22.504	22.473						22.531	22.473						22.458	22.446						22.412	22.574					22.467	22.479
17.6	22.226	22.217						22.15	22.406					22.549	22.427					22.504	22.519						22.531	22.473						22.464	22.446						22.412	22.574					22.467	22.479
17.7	22.226	22.241						22.15	22.406					22.556	22.421					22.51	22.513						22.531	22.473						22.455	22.44						22.412	22.574					22.485	22.473
17.8	22.223	22.241						22.144	22.403					22.552	22.449					22.507	22.495						22.534	22.473						22.458	22.397						22.409	22.568					22.491	22.485
17.9	22.223	22.22						22.144	22.4					22.549	22.449					22.507	22.495						22.534	22.473						22.446	22.394						22.394	22.598					22.491	22.479
18	22.226	22.217						22.171	22.424					22.531	22.449					22.504	22.491						22.531	22.479						22.452	22.375						22.388	22.595					22.482	22.485
18.1	22.247	22.223						22.168	22.43					22.528	22.4					22.504	22.495						22.534	22.473						22.452	22.385						22.388	22.598					22.491	22.479
18.2	22.241	22.217						22.144	22.43					22.528	22.4					22.507	22.498						22.534	22.455						22.452	22.375						22.388	22.595					22.488	22.476
18.3	22.244	22.214						22.153	22.424					22.552	22.4					22.504	22.473						22.531	22.446						22.455	22.375						22.388	22.598					22.488	22.452
18.4	22.22	22.223						22.141	22.427					22.559	22.4					22.51	22.476						22.534	22.47						22.449	22.372						22.357	22.577					22.491	22.455
18.5	22.217	22.214						22.147	22.452					22.552	22.4					22.528	22.47						22.534	22.476						22.452	22.372						22.363	22.571					22.491	22.449
18.6	22.223	22.214						22.147	22.455					22.556	22.427					22.531	22.449						22.534	22.473						22.458	22.369						22.388	22.571					22.491	22.452
18.7	22.22	22.189						22.174	22.479					22.552	22.427					22.528	22.449						22.531	22.449						22.455	22.372						22.388	22.589					22.491	22.452
18.8	22.22	22.186						22.168	22.482					22.549	22.424					22.528	22.449						22.528	22.449						22.455	22.375						22.382	22.595					22.485	22.433
18.9	22.198	22.189						22.171	22.473					22.549	22.421					22.531	22.443						22.537	22.47						22.455	22.372						22.385	22.58					22.485	22.43
19	22.195	22.192						22.144	22.452					22.552	22.421					22.549	22.443						22.537	22.476						22.458	22.4						22.391	22.577					22.507	22.433
19.1	22.18	22.192						22.144	22.449					22.552	22.446					22.559	22.473						22.507	22.476						22.455	22.4						22.385	22.574					22.519	22.43
19.2	22.171	22.168						22.144	22.452					22.556	22.449					22.549	22.47						22.504	22.476						22.455	22.4						22.388	22.549					22.519	22.424
19.3	22.165	22.168						22.147	22.461					22.552	22.47					22.552	22.467						22.507	22.473						22.452	22.4						22.385	22.552					22.516	22.43
19.4	22.198	22.165						22.144	22.449					22.552	22.47					22.556	22.47						22.507	22.446						22.452	22.4						22.388	22.549					22.513	22.433
19.5	22.195	22.171						22.147	22.427					22.556	22.476					22.525	22.47						22.51	22.452						22.479	22.476						22.388	22.549					22.54	22.433
19.6	22.192	22.168						22.15	22.424					22.559	22.498					22.534	22.473						22.513	22.452						22.476	22.476						22.385	22.546					22.537	22.43
19.7	22.192	22.171						22.144	22.424					22.552	22.491					22.528	22.47						22.507	22.473						22.485	22.47						22.391	22.546					22.507	22.433
19.8	22.189	22.159						22.15	22.427					22.546	22.452					22.531	22.495						22.507	22.473						22.482	22.473						22.385	22.543					22.513	22.427
19.9	22.22	22.192						22.147	22.427					22.552	22.449					22.531	22.498						22.507	22.504						22.482	22.473						22.409	22.543					22.516	22.43
20	22.223	22.186						22.141	22.437					22.577	22.449					22.528	22.498						22.51	22.501						22.507	22.495						22.409	22.546					22.54	22.427
20.1	22.195	22.192						22.147	22.43					22.577	22.522					22.534	22.501						22.537	22.498						22.507	22.498						22.385	22.543					22.54	22.427
20.2	22.205	22.214						22.168	22.403					22.577	22.516					22.534	22.501						22.531	22.501						22.498	22.495						22.382	22.54					22.534	22.43
20.3	22.189	22.211						22.168	22.403					22.574	22.476					22.507	22.522						22.534	22.504						22.504	22.495						22.375	22.543					22.543	22.461
20.4	22.192	22.186						22.174	22.403					22.577	22.473					22.507	22.513						22.507	22.473						22.51	22.498						22.409	22.519					22.531	22.452
20.5	22.189	22.192						22.147	22.403					22.549	22.473					22.482	22.519						22.51	22.476						22.504	22.473						22.406	22.525					22.543	22.437
20.6	22.223	22.192						22.15	22.403					22.552	22.446					22.482	22.546						22.482	22.473						22.504	22.473						22.385	22.525					22.543	22.44
20.7	22.214	22.192						22.171	22.382					22.549	22.446					22.482	22.54						22.482	22.504						22.504	22.473						22.394	22.51					22.537	22.427
20.8	22.214	22.195						22.171	22.382					22.549	22.446					22.485	22.543						22.485	22.498						22.507	22.446						22.379	22.522					22.537	22.43
20.9	22.223	22.183						22.171	22.379					22.552	22.446					22.482	22.54						22.51	22.473						22.507	22.449						22.366	22.54					22.54	22.43
21	22.22	22.183						22.174	22.379					22.528	22.449					22.433	22.543						22.51	22.47						22.491	22.47						22.36	22.546					22.513	22.406
21.1	22.22	22.189						22.168	22.382					22.528	22.443					22.433	22.522						22.51	22.473						22.482	22.47						22.385	22.549					22.516	22.409
21.2	22.223	22.217						22.171	22.33					22.528	22.455					22.437	22.516						22.51	22.452						22.482	22.473						22.388	22.534					22.513	22.406
21.3	22.223	22.217						22.168	22.333					22.534	22.449					22.455	22.498						22.507	22.449						22.482	22.473						22.385	22.546					22.513	22.433
21.4	22.195	22.244						22.168	22.33					22.531	22.452					22.461	22.495						22.513	22.476						22.482	22.479						22.351	22.574					22.513	22.43
21.5	22.192	22.244						22.195	22.327					22.525	22.458					22.458	22.495						22.51	22.476						22.461	22.427						22.363	22.571					22.522	22.43
21.6	22.186	22.238						22.198	22.33					22.528	22.43					22.458	22.525						22.485	22.467						22.464	22.427						22.382	22.568					22.513	22.43
21.7	22.189	22.22						22.198	22.354					22.531	22.424					22.452	22.522						22.482	22.476						22.43	22.415						22.388	22.568					22.537	22.437
21.8	22.192	22.208						22.195	22.354					22.528	22.427					22.458	22.522						22.479	22.47						22.433	22.473						22.385	22.565					22.54	22.455
21.9	22.189	22.211						22.192	22.36					22.531	22.427					22.458	22.522						22.488	22.452						22.433	22.47						22.385	22.546					22.546	22.449
22	22.192	22.214						22.217	22.33					22.525	22.421					22.452	22.516						22.482	22.449						22.43	22.443						22.385	22.543					22.513	22.437
22.1	22.217	22.217						22.217	22.333					22.525	22.369					22.452	22.491						22.482	22.455						22.437	22.437						22.391	22.546					22.51	22.433
22.2	22.22	22.192						22.22	22.333					22.525	22.369					22.455	22.491						22.488	22.495						22.458	22.443						22.382	22.565					22.488	22.43
22.3	22.214	22.195						22.217	22.33					22.525	22.418					22.485	22.476						22.479	22.495						22.455	22.4						22.388	22.565					22.488	22.455
22.4	22.211	22.192						22.22	22.33					22.534	22.418					22.482	22.476						22.507	22.476						22.452	22.397						22.385	22.586					22.482	22.449
22.5	22.22	22.195						22.22	22.333					22.531	22.421					22.479	22.473						22.51	22.476						22.455	22.446						22.385	22.595					22.485	22.458
22.6	22.22	22.186						22.22	22.33					22.534	22.421					22.479	22.473						22.531	22.473						22.461	22.446						22.382	22.589					22.495	22.452
22.7	22.223	22.186						22.195	22.308					22.522	22.412					22.479	22.476						22.531	22.47						22.455	22.449						22.385	22.61					22.513	22.449
22.8	22.226	22.189						22.198	22.305					22.528	22.443					22.507	22.473						22.534	22.476						22.461	22.446						22.388	22.614					22.516	22.479
22.9	22.192	22.192						22.195	22.305					22.528	22.452					22.501	22.473						22.528	22.476						22.449	22.443						22.388	22.61					22.51	22.476
23	22.195	22.198						22.217	22.354					22.559	22.452					22.528	22.473						22.537	22.473						22.458	22.424						22.385	22.614					22.516	22.51
23.1	22.211	22.192						22.217	22.354					22.552	22.455					22.531	22.498						22.504	22.479						22.458	22.421						22.388	22.623					22.522	22.501
23.2	22.22	22.198						22.198	22.351					22.552	22.446					22.525	22.504						22.51	22.498						22.458	22.418						22.385	22.592					22.498	22.498
23.3	22.22	22.189						22.195	22.357					22.546	22.455					22.531	22.458						22.51	22.498						22.455	22.4						22.385	22.586					22.488	22.476
23.4	22.217	22.15						22.195	22.345					22.543	22.455					22.525	22.446						22.51	22.449						22.452	22.4						22.388	22.589					22.491	22.476
23.5	22.22	22.15						22.195	22.308					22.546	22.446					22.549	22.446						22.51	22.449						22.458	22.403						22.382	22.592					22.519	22.482
23.6	22.22	22.137						22.195	22.305					22.546	22.446					22.549	22.449						22.537	22.452						22.452	22.397						22.388	22.592					22.516	22.479
23.7	22.223	22.141						22.195	22.33					22.546	22.455					22.552	22.446						22.534	22.449						22.458	22.397						22.382	22.589					22.485	22.479
23.8	22.226	22.144						22.198	22.33					22.552	22.525					22.562	22.449						22.534	22.449						22.452	22.4						22.385	22.589					22.485	22.482
23.9	22.223	22.144						22.192	22.33					22.556	22.519					22.559	22.446						22.534	22.452						22.461	22.403						22.36	22.617					22.495	22.482
24	22.22	22.141						22.192	22.36					22.556	22.522					22.549	22.446						22.531	22.449						22.458	22.424						22.366	22.614					22.491	22.51
24.1	22.22	22.141						22.195	22.357					22.559	22.546					22.559	22.452						22.537	22.443						22.458	22.427						22.366	22.62					22.491	22.504
24.2	22.22	22.165						22.22	22.375					22.549	22.531					22.556	22.449						22.534	22.424						22.458	22.424						22.36	22.595					22.491	22.507
24.3	22.217	22.165						22.22	22.379					22.562	22.571					22.552	22.47						22.534	22.424						22.461	22.473						22.363	22.595					22.491	22.504
24.4	22.217	22.171						22.22	22.379					22.562	22.562					22.556	22.473						22.534	22.43						22.455	22.47						22.339	22.595					22.491	22.504
24.5	22.217	22.168						22.22	22.403					22.559	22.562					22.562	22.47						22.534	22.424						22.433	22.473						22.336	22.589					22.495	22.501
24.6	22.223	22.165						22.217	22.403					22.549	22.537					22.552	22.467						22.528	22.421						22.427	22.47						22.36	22.589					22.491	22.504
24.7	22.217	22.171						22.217	22.403					22.556	22.537					22.556	22.47						22.54	22.424						22.461	22.476						22.363	22.592					22.467	22.507
24.8	22.217	22.171						22.214	22.403					22.528	22.54					22.559	22.495						22.531	22.424						22.452	22.449						22.363	22.589					22.473	22.479
24.9	22.217	22.165						22.217	22.403					22.528	22.549					22.559	22.498						22.534	22.43						22.461	22.449						22.363	22.592					22.467	22.485
25	22.223	22.168						22.214	22.382					22.522	22.549					22.531	22.498						22.537	22.427						22.455	22.424						22.36	22.592					22.473	22.482
25.1	22.189	22.168						22.22	22.379					22.522	22.543					22.525	22.491						22.531	22.427						22.458	22.421						22.363	22.589					22.47	22.482
25.2	22.202	22.162						22.22	22.354					22.528	22.543					22.528	22.491						22.531	22.449						22.455	22.415						22.363	22.598					22.461	22.482
25.3	22.198	22.162						22.223	22.354					22.522	22.498					22.531	22.522						22.534	22.446						22.455	22.4						22.36	22.589					22.464	22.479
25.4	22.192	22.168						22.217	22.36					22.525	22.498					22.528	22.519						22.534	22.449						22.458	22.397						22.363	22.571					22.467	22.485
25.5	22.198	22.162						22.247	22.406					22.504	22.491					22.51	22.513						22.537	22.449						22.452	22.4						22.36	22.571					22.47	22.479
25.6	22.195	22.171						22.244	22.4					22.495	22.491					22.504	22.525						22.507	22.452						22.455	22.394						22.357	22.571					22.464	22.476
25.7	22.192	22.189						22.217	22.427					22.498	22.504					22.51	22.519						22.513	22.43						22.455	22.4						22.36	22.589					22.44	22.482
25.8	22.192	22.192						22.223	22.427					22.501	22.495					22.504	22.522						22.51	22.418						22.452	22.4						22.36	22.595					22.44	22.476
25.9	22.195	22.192						22.226	22.424					22.501	22.501					22.51	22.525						22.51	22.449						22.452	22.397						22.357	22.592					22.443	22.473
26	22.195	22.192						22.22	22.409					22.498	22.501					22.507	22.522						22.513	22.449						22.437	22.394						22.363	22.595					22.421	22.446
26.1	22.192	22.192						22.217	22.4					22.504	22.455					22.51	22.519						22.51	22.449						22.433	22.394						22.363	22.595					22.421	22.449
26.2	22.202	22.189						22.205	22.363					22.498	22.452					22.51	22.519						22.51	22.446						22.43	22.397						22.36	22.598					22.443	22.452
26.3	22.195	22.189						22.195	22.357					22.507	22.433					22.507	22.528						22.513	22.446						22.424	22.379						22.36	22.595					22.443	22.452
26.4	22.192	22.198						22.192	22.354					22.507	22.433					22.507	22.516						22.51	22.446						22.427	22.375						22.385	22.571					22.44	22.455
26.5	22.189	22.189						22.195	22.409					22.525	22.427					22.482	22.522						22.51	22.452						22.427	22.406						22.391	22.571					22.433	22.449
26.6	22.192	22.192						22.195	22.403					22.528	22.449					22.485	22.501						22.51	22.446						22.433	22.4						22.406	22.568					22.433	22.461
26.7	22.198	22.217						22.174	22.406					22.528	22.452					22.479	22.498						22.504	22.479						22.437	22.4						22.412	22.559					22.44	22.449
26.8	22.195	22.214						22.168	22.403					22.528	22.403					22.51	22.452						22.51	22.473						22.43	22.4						22.409	22.571					22.443	22.449
26.9	22.22	22.217						22.171	22.406					22.525	22.4					22.504	22.449						22.513	22.498						22.437	22.397						22.412	22.562					22.443	22.446
27	22.214	22.217						22.171	22.406					22.504	22.403					22.507	22.443						22.507	22.501						22.433	22.403						22.415	22.565					22.467	22.443
27.1	22.223	22.211						22.174	22.403					22.501	22.348					22.507	22.446						22.51	22.498						22.43	22.403						22.421	22.577					22.464	22.449
27.2	22.214	22.232						22.168	22.43					22.501	22.354					22.501	22.452						22.51	22.476						22.43	22.406						22.437	22.54					22.443	22.449
27.3	22.217	22.241						22.174	22.433					22.504	22.397					22.504	22.476						22.507	22.473						22.433	22.452						22.437	22.537					22.437	22.458
27.4	22.22	22.214						22.168	22.433					22.51	22.4					22.51	22.473						22.488	22.498						22.433	22.443						22.403	22.565					22.437	22.455
27.5	22.22	22.208						22.153	22.382					22.531	22.4					22.501	22.47						22.485	22.498						22.433	22.47						22.403	22.577					22.437	22.455
27.6	22.217	22.22						22.15	22.382					22.531	22.375					22.507	22.473						22.507	22.498						22.433	22.47						22.412	22.571					22.446	22.449
27.7	22.217	22.195						22.147	22.36					22.531	22.369					22.507	22.473						22.504	22.528						22.437	22.479						22.412	22.522					22.495	22.452
27.8	22.223	22.189						22.15	22.354					22.531	22.305					22.504	22.47						22.51	22.522						22.43	22.473						22.409	22.516					22.488	22.455
27.9	22.241	22.192						22.147	22.354					22.528	22.305					22.501	22.473						22.51	22.546						22.433	22.47						22.437	22.519					22.485	22.452
28	22.244	22.189						22.15	22.375					22.534	22.296					22.482	22.473						22.51	22.549						22.461	22.473						22.437	22.525					22.513	22.464
28.1	22.22	22.192						22.15	22.379					22.531	22.379					22.476	22.424						22.507	22.549						22.461	22.476						22.437	22.516					22.516	22.464
28.2	22.217	22.192						22.147	22.427					22.531	22.375					22.479	22.424						22.507	22.568						22.455	22.482						22.433	22.516					22.507	22.446
28.3	22.217	22.183						22.147	22.427					22.51	22.4					22.504	22.424						22.507	22.571						22.461	22.449						22.43	22.519					22.513	22.452
28.4	22.217	22.189						22.15	22.427					22.51	22.4					22.507	22.424						22.531	22.571						22.461	22.452						22.433	22.513					22.51	22.449
28.5	22.22	22.192						22.153	22.403					22.51	22.4					22.504	22.415						22.534	22.568						22.43	22.379						22.433	22.507					22.513	22.452
28.6	22.214	22.186						22.15	22.403					22.51	22.372					22.501	22.473						22.507	22.574						22.433	22.375						22.403	22.519					22.513	22.452
28.7	22.214	22.192						22.174	22.427					22.51	22.382					22.504	22.467						22.513	22.546						22.433	22.375						22.406	22.51					22.51	22.458
28.8	22.22	22.192						22.174	22.43					22.51	22.379					22.504	22.495						22.507	22.537						22.437	22.397						22.412	22.522					22.513	22.479
28.9	22.22	22.186						22.171	22.43					22.51	22.375					22.501	22.498						22.507	22.519						22.43	22.406						22.409	22.537					22.507	22.482
29	22.22	22.189						22.174	22.433					22.528	22.382					22.531	22.498						22.51	22.525						22.44	22.47						22.406	22.546					22.516	22.479
29.1	22.223	22.192						22.174	22.43					22.534	22.4					22.528	22.498						22.513	22.522						22.427	22.473						22.385	22.543					22.516	22.482
29.2	22.22	22.189						22.147	22.427					22.531	22.4					22.525	22.495						22.504	22.522						22.43	22.473						22.385	22.565					22.51	22.482
29.3	22.217	22.189						22.15	22.43					22.516	22.385					22.531	22.473						22.51	22.522						22.43	22.452						22.379	22.562					22.516	22.455
29.4	22.22	22.211						22.15	22.43					22.507	22.379					22.531	22.473						22.507	22.519						22.433	22.446						22.379	22.565					22.507	22.458
29.5	22.217	22.22						22.174	22.427					22.507	22.375					22.504	22.47						22.51	22.522						22.409	22.452						22.379	22.574					22.513	22.452
29.6	22.22	22.214						22.174	22.433					22.504	22.354					22.507	22.47						22.51	22.522						22.406	22.446						22.415	22.568					22.516	22.461
29.7	22.217	22.189						22.192	22.409					22.507	22.351					22.507	22.473						22.513	22.47						22.433	22.443						22.406	22.595					22.485	22.461
29.8	22.217	22.189						22.198	22.406					22.513	22.351					22.522	22.467						22.507	22.479						22.433	22.421						22.409	22.589					22.491	22.433
29.9	22.198	22.241						22.195	22.4					22.51	22.354					22.531	22.473						22.537	22.47						22.437	22.418						22.412	22.595					22.488	22.43
30	22.202	22.238						22.177	22.354					22.504	22.354					22.525	22.47						22.531	22.476						22.437	22.372						22.409	22.589					22.485	22.43
30.1	22.198	22.244						22.171	22.354					22.51	22.327					22.531	22.491						22.528	22.476						22.437	22.375						22.409	22.592					22.488	22.427
30.2	22.198	22.293						22.198	22.333					22.501	22.327					22.522	22.491						22.537	22.449						22.433	22.375						22.409	22.592					22.491	22.437
30.3	22.195	22.29						22.198	22.336					22.507	22.348					22.501	22.501						22.531	22.449						22.437	22.372						22.409	22.595					22.495	22.427
30.4	22.195	22.336						22.195	22.339					22.501	22.351					22.504	22.495						22.51	22.476						22.427	22.375						22.385	22.592					22.491	22.424
30.5	22.198	22.339						22.195	22.263					22.476	22.351					22.501	22.495						22.507	22.476						22.461	22.43						22.388	22.592					22.485	22.433
30.6	22.198	22.333						22.198	22.253					22.482	22.351					22.51	22.495						22.531	22.479						22.461	22.43						22.382	22.595					22.485	22.43
30.7	22.195	22.339						22.168	22.241					22.476	22.351					22.51	22.498						22.537	22.476						22.458	22.43						22.388	22.617					22.491	22.424
30.8	22.195	22.339						22.168	22.238					22.479	22.357					22.485	22.47						22.531	22.467						22.458	22.424						22.388	22.61					22.491	22.43
30.9	22.168	22.339						22.171	22.238					22.479	22.348					22.479	22.473						22.528	22.476						22.464	22.427						22.409	22.61					22.488	22.43
31	22.171	22.339						22.174	22.241					22.485	22.351					22.479	22.479						22.54	22.476						22.482	22.403						22.412	22.614					22.488	22.433
31.1	22.195	22.336						22.171	22.235					22.479	22.327					22.479	22.473						22.525	22.476						22.482	22.4						22.403	22.617					22.491	22.433
31.2	22.198	22.339						22.202	22.26					22.476	22.327					22.476	22.473						22.531	22.482						22.482	22.397						22.409	22.614					22.491	22.43
31.3	22.192	22.336						22.195	22.263					22.504	22.348					22.482	22.473						22.531	22.473						22.485	22.43						22.403	22.617					22.482	22.455
31.4	22.195	22.363						22.198	22.26					22.501	22.351					22.479	22.473						22.534	22.473						22.488	22.424						22.409	22.62					22.491	22.461
31.5	22.195	22.357						22.195	22.287					22.504	22.348					22.501	22.473						22.534	22.473						22.51	22.403						22.409	22.614					22.491	22.482
31.6	22.177	22.363						22.198	22.287					22.501	22.406					22.51	22.47						22.528	22.479						22.504	22.397						22.4	22.62					22.491	22.479
31.7	22.177	22.385						22.192	22.305					22.501	22.4					22.504	22.473						22.525	22.479						22.513	22.4						22.406	22.617					22.491	22.473
31.8	22.168	22.388						22.198	22.305					22.507	22.452					22.488	22.498						22.528	22.476						22.51	22.409						22.412	22.617					22.488	22.476
31.9	22.195	22.36						22.192	22.305					22.501	22.446					22.482	22.491						22.534	22.446						22.51	22.403						22.385	22.592					22.488	22.476
32	22.192	22.357						22.198	22.33					22.513	22.446					22.482	22.495						22.528	22.452						22.513	22.455						22.388	22.595					22.461	22.473
32.1	22.195	22.363						22.202	22.333					22.513	22.452					22.482	22.467						22.528	22.449						22.51	22.452						22.388	22.592					22.47	22.473
32.2	22.198	22.311						22.214	22.333					22.507	22.443					22.482	22.47						22.534	22.449						22.528	22.452						22.385	22.568					22.437	22.479
32.3	22.198	22.314						22.217	22.33					22.51	22.424					22.482	22.476						22.525	22.443						22.537	22.476						22.385	22.565					22.446	22.455
32.4	22.202	22.26						22.22	22.336					22.507	22.421					22.482	22.473						22.559	22.4						22.525	22.473						22.412	22.571					22.44	22.455
32.5	22.198	22.263						22.198	22.357					22.531	22.424					22.507	22.473						22.556	22.403						22.534	22.479						22.409	22.568					22.467	22.455
32.6	22.174	22.269						22.198	22.354					22.528	22.424					22.513	22.424						22.556	22.4						22.528	22.476						22.409	22.565					22.464	22.452
32.7	22.168	22.266						22.217	22.403					22.525	22.43					22.507	22.427						22.559	22.4						22.534	22.473						22.409	22.54					22.467	22.449
32.8	22.171	22.26						22.217	22.403					22.528	22.452					22.525	22.406						22.559	22.397						22.531	22.476						22.412	22.546					22.464	22.455
32.9	22.195	22.26						22.22	22.403					22.534	22.452					22.528	22.394						22.556	22.424						22.528	22.476						22.388	22.543					22.464	22.458
33	22.205	22.263						22.226	22.427					22.556	22.452					22.507	22.4						22.552	22.424						22.531	22.473						22.385	22.543					22.464	22.43
33.1	22.198	22.263						22.22	22.424					22.556	22.501					22.501	22.424						22.559	22.424						22.531	22.47						22.385	22.546					22.461	22.433
33.2	22.198	22.244						22.22	22.403					22.559	22.501					22.504	22.415						22.556	22.375						22.534	22.47						22.388	22.516					22.44	22.43
33.3	22.195	22.241						22.223	22.4					22.549	22.525					22.534	22.4						22.552	22.375						22.531	22.4						22.385	22.516					22.44	22.43
33.4	22.198	22.217						22.22	22.406					22.559	22.522					22.531	22.4						22.559	22.397						22.534	22.403						22.354	22.522					22.437	22.43
33.5	22.189	22.208						22.22	22.427					22.58	22.528					22.528	22.397						22.559	22.403						22.531	22.449						22.36	22.528					22.464	22.43
33.6	22.223	22.214						22.22	22.427					22.58	22.522					22.525	22.397						22.552	22.4						22.531	22.461						22.363	22.516					22.464	22.433
33.7	22.223	22.192						22.214	22.449					22.574	22.522					22.528	22.4						22.559	22.421						22.531	22.449						22.363	22.522					22.464	22.43
33.8	22.214	22.189						22.217	22.452					22.571	22.498					22.531	22.403						22.559	22.418						22.531	22.452						22.36	22.519					22.467	22.406
33.9	22.217	22.192						22.217	22.446					22.574	22.501					22.531	22.4						22.537	22.418						22.534	22.446						22.385	22.54					22.461	22.409
34	22.217	22.192						22.25	22.43					22.58	22.501					22.534	22.397						22.528	22.424						22.537	22.446						22.385	22.537					22.461	22.427
34.1	22.22	22.189						22.241	22.43					22.583	22.476					22.537	22.403						22.528	22.424						22.537	22.446						22.379	22.543					22.467	22.43
34.2	22.217	22.195						22.217	22.473					22.577	22.47					22.528	22.4						22.528	22.397						22.531	22.455						22.391	22.589					22.485	22.43
34.3	22.223	22.189						22.22	22.476					22.549	22.498					22.528	22.4						22.531	22.397						22.528	22.452						22.382	22.592					22.488	22.427
34.4	22.22	22.192						22.22	22.476					22.556	22.498					22.525	22.4						22.534	22.406						22.528	22.449						22.382	22.574					22.482	22.427
34.5	22.223	22.183						22.247	22.446					22.577	22.495					22.528	22.403						22.537	22.403						22.51	22.421						22.394	22.568					22.467	22.409
34.6	22.22	22.192						22.244	22.452					22.574	22.495					22.525	22.4						22.528	22.403						22.51	22.427						22.415	22.574					22.461	22.409
34.7	22.217	22.198						22.226	22.424					22.574	22.495					22.525	22.403						22.531	22.421						22.513	22.43						22.412	22.568					22.464	22.403
34.8	22.214	22.195						22.22	22.43					22.58	22.519					22.534	22.421						22.537	22.421						22.507	22.421						22.412	22.571					22.467	22.385
34.9	22.223	22.217						22.223	22.43					22.577	22.525					22.525	22.418						22.534	22.424						22.504	22.421						22.409	22.574					22.467	22.379
35	22.22	22.223						22.217	22.357					22.528	22.522					22.525	22.424						22.534	22.424						22.51	22.467						22.412	22.565					22.437	22.397
35.1	22.211	22.208						22.22	22.36					22.534	22.501					22.531	22.427						22.507	22.427						22.516	22.473						22.433	22.571					22.443	22.409
35.2	22.214	22.232						22.217	22.354					22.531	22.501					22.525	22.421						22.51	22.476						22.51	22.473						22.433	22.595					22.443	22.403
35.3	22.22	22.241						22.217	22.357					22.531	22.482					22.528	22.449						22.51	22.47						22.504	22.491						22.433	22.589					22.44	22.403
35.4	22.223	22.232						22.22	22.354					22.528	22.479					22.525	22.449						22.51	22.467						22.51	22.498						22.433	22.592					22.443	22.403
35.5	22.223	22.232						22.238	22.33					22.537	22.479					22.504	22.449						22.513	22.476						22.479	22.43						22.43	22.589					22.443	22.406
35.6	22.214	22.235						22.241	22.336					22.531	22.476					22.504	22.449						22.534	22.476						22.482	22.43						22.437	22.595					22.446	22.412
35.7	22.22	22.22						22.244	22.284					22.531	22.473					22.501	22.446						22.531	22.473						22.461	22.421						22.427	22.568					22.467	22.406
35.8	22.217	22.211						22.241	22.281					22.531	22.498					22.501	22.421						22.537	22.476						22.455	22.446						22.44	22.568					22.464	22.427
35.9	22.214	22.211						22.244	22.284					22.531	22.504					22.51	22.421						22.531	22.498						22.458	22.449						22.427	22.571					22.461	22.427
36	22.217	22.211						22.266	22.333					22.531	22.504					22.504	22.427						22.537	22.495						22.458	22.424						22.433	22.565					22.464	22.427
36.1	22.217	22.211						22.269	22.336					22.531	22.525					22.504	22.369						22.562	22.495						22.452	22.427						22.43	22.568					22.464	22.433
36.2	22.22	22.183						22.272	22.302					22.531	22.525					22.507	22.375						22.559	22.543						22.458	22.424						22.44	22.568					22.467	22.427
36.3	22.223	22.195						22.263	22.308					22.556	22.473					22.531	22.379						22.552	22.54						22.452	22.421						22.433	22.568					22.464	22.449
36.4	22.22	22.217						22.263	22.302					22.556	22.473					22.528	22.375						22.559	22.589						22.449	22.424						22.433	22.571					22.461	22.455
36.5	22.214	22.211						22.266	22.336					22.552	22.476					22.534	22.375						22.556	22.595						22.461	22.446						22.437	22.571					22.464	22.501
36.6	22.22	22.214						22.266	22.333					22.556	22.455					22.531	22.424						22.537	22.595						22.461	22.449						22.412	22.568					22.464	22.504
36.7	22.223	22.266						22.287	22.327					22.556	22.446					22.525	22.424						22.537	22.595						22.461	22.449						22.406	22.571					22.485	22.507
36.8	22.223	22.263						22.29	22.333					22.559	22.446					22.552	22.424						22.528	22.592						22.461	22.449						22.409	22.574					22.488	22.479
36.9	22.195	22.229						22.287	22.33					22.552	22.449					22.549	22.421						22.534	22.574						22.458	22.452						22.415	22.574					22.488	22.479
37	22.198	22.235						22.293	22.382					22.577	22.452					22.549	22.424						22.528	22.571						22.452	22.424						22.406	22.574					22.488	22.482
37.1	22.195	22.238						22.293	22.379					22.574	22.452					22.552	22.424						22.534	22.568						22.461	22.424						22.415	22.565					22.485	22.482
37.2	22.195	22.214						22.29	22.382					22.577	22.452					22.556	22.421						22.528	22.574						22.458	22.421						22.415	22.595					22.485	22.485
37.3	22.192	22.217						22.293	22.379					22.552	22.446					22.528	22.397						22.531	22.568						22.455	22.427						22.412	22.589					22.491	22.479
37.4	22.192	22.192						22.293	22.382					22.559	22.449					22.528	22.4						22.534	22.568						22.458	22.424						22.415	22.617					22.488	22.479
37.5	22.198	22.189						22.293	22.379					22.534	22.452					22.528	22.4						22.537	22.574						22.488	22.476						22.418	22.62					22.51	22.485
37.6	22.195	22.186						22.293	22.379					22.525	22.476					22.531	22.375						22.531	22.574						22.488	22.479						22.433	22.617					22.519	22.482
37.7	22.195	22.168						22.269	22.382					22.531	22.473					22.531	22.379						22.528	22.571						22.482	22.47						22.433	22.617					22.485	22.479
37.8	22.189	22.162						22.269	22.385					22.525	22.476					22.528	22.397						22.537	22.571						22.485	22.47						22.433	22.62					22.491	22.455
37.9	22.189	22.192						22.269	22.385					22.531	22.476					22.528	22.397						22.507	22.546						22.482	22.476						22.437	22.62					22.491	22.449
38	22.192	22.186						22.266	22.357					22.531	22.473					22.531	22.403						22.513	22.546						22.485	22.501						22.443	22.614					22.51	22.455
38.1	22.217	22.189						22.272	22.357					22.531	22.47					22.528	22.418						22.516	22.543						22.485	22.498						22.412	22.62					22.516	22.455
38.2	22.223	22.165						22.244	22.311					22.531	22.479					22.534	22.421						22.507	22.522						22.482	22.495						22.409	22.598					22.482	22.461
38.3	22.217	22.168						22.244	22.311					22.531	22.473					22.51	22.452						22.51	22.525						22.482	22.47						22.415	22.592					22.485	22.461
38.4	22.202	22.147						22.241	22.308					22.534	22.473					22.507	22.449						22.491	22.522						22.488	22.473						22.409	22.592					22.491	22.452
38.5	22.192	22.141						22.247	22.29					22.531	22.47					22.476	22.449						22.485	22.522						22.485	22.476						22.409	22.595					22.488	22.452
38.6	22.198	22.134						22.241	22.284					22.531	22.501					22.485	22.452						22.482	22.516						22.485	22.482						22.415	22.595					22.491	22.452
38.7	22.192	22.095						22.244	22.324					22.525	22.495					22.485	22.446						22.488	22.519						22.504	22.476						22.412	22.577					22.485	22.449
38.8	22.192	22.095						22.244	22.333					22.51	22.47					22.455	22.449						22.485	22.519						22.507	22.452						22.409	22.568					22.485	22.479
38.9	22.214	22.095						22.247	22.327					22.504	22.47					22.464	22.449						22.507	22.519						22.51	22.452						22.409	22.565					22.482	22.473
39	22.226	22.095						22.217	22.287					22.51	22.473					22.461	22.449						22.516	22.522						22.51	22.473						22.415	22.571					22.482	22.479
39.1	22.198	22.095						22.223	22.281					22.507	22.47					22.455	22.443						22.531	22.519						22.507	22.476						22.418	22.571					22.488	22.479
39.2	22.189	22.144						22.217	22.308					22.51	22.482					22.452	22.443						22.537	22.546						22.504	22.473						22.412	22.574					22.488	22.473
39.3	22.198	22.141						22.223	22.314					22.488	22.479					22.461	22.427						22.534	22.537						22.51	22.473						22.409	22.571					22.488	22.476
39.4	22.195	22.15						22.22	22.311					22.479	22.473					22.461	22.424						22.51	22.519						22.507	22.473						22.366	22.519					22.485	22.473
39.5	22.192	22.137						22.22	22.308					22.51	22.476					22.455	22.421						22.501	22.516						22.513	22.501						22.363	22.525					22.482	22.498
39.6	22.165	22.144						22.22	22.314					22.51	22.449					22.461	22.449						22.507	22.519						22.504	22.498						22.363	22.522					22.485	22.495
39.7	22.168	22.165						22.217	22.308					22.504	22.449					22.455	22.446						22.501	22.543						22.51	22.495						22.36	22.525					22.498	22.498
39.8	22.171	22.165						22.22	22.311					22.501	22.449					22.455	22.473						22.51	22.552						22.513	22.482						22.36	22.525					22.495	22.479
39.9	22.192	22.159						22.22	22.311					22.513	22.443					22.461	22.473						22.534	22.522						22.513	22.476						22.366	22.519					22.482	22.479
40	22.195	22.168						22.241	22.308					22.51	22.449					22.455	22.473						22.537	22.522						22.507	22.504						22.363	22.522					22.485	22.504
40.1	22.168	22.159						22.238	22.308					22.507	22.473					22.458	22.495						22.528	22.522						22.507	22.498						22.366	22.525					22.479	22.504
40.2	22.171	22.156						22.247	22.333					22.51	22.473					22.452	22.495						22.534	22.476						22.513	22.501						22.36	22.519					22.482	22.501
40.3	22.168	22.165						22.247	22.327					22.479	22.519					22.485	22.446						22.534	22.476						22.507	22.522						22.363	22.522					22.482	22.488
40.4	22.192	22.162						22.247	22.336					22.485	22.525					22.479	22.452						22.531	22.476						22.51	22.522						22.366	22.546					22.488	22.495
40.5	22.195	22.162						22.25	22.351					22.507	22.522					22.507	22.446						22.525	22.476						22.513	22.501						22.363	22.549					22.491	22.47
40.6	22.198	22.165						22.247	22.354					22.51	22.519					22.51	22.44						22.528	22.479						22.513	22.498						22.385	22.552					22.485	22.476
40.7	22.195	22.171						22.22	22.308					22.507	22.525					22.501	22.446						22.531	22.449						22.485	22.501						22.385	22.549					22.504	22.479
40.8	22.192	22.159						22.223	22.302					22.501	22.522					22.504	22.446						22.534	22.449						22.488	22.549						22.391	22.549					22.51	22.479
40.9	22.171	22.192						22.229	22.305					22.51	22.522					22.507	22.446						22.525	22.406						22.488	22.549						22.388	22.552					22.51	22.482
41	22.168	22.192						22.25	22.333					22.528	22.519					22.504	22.449						22.528	22.4						22.485	22.504						22.394	22.552					22.485	22.498
41.1	22.165	22.186						22.247	22.333					22.531	22.519					22.504	22.449						22.534	22.406						22.482	22.504						22.391	22.556					22.498	22.498
41.2	22.171	22.165						22.25	22.363					22.522	22.522					22.504	22.446						22.534	22.427						22.461	22.495						22.391	22.54					22.498	22.501
41.3	22.168	22.162						22.25	22.363					22.534	22.504					22.531	22.498						22.528	22.424						22.461	22.476						22.394	22.54					22.491	22.51
41.4	22.192	22.168						22.244	22.36					22.531	22.495					22.522	22.491						22.534	22.427						22.464	22.482						22.385	22.58					22.482	22.501
41.5	22.189	22.168						22.22	22.385					22.531	22.491					22.531	22.491						22.528	22.424						22.485	22.479						22.403	22.568					22.482	22.485
41.6	22.198	22.162						22.22	22.385					22.537	22.498					22.534	22.498						22.528	22.424						22.491	22.473						22.385	22.58					22.498	22.479
41.7	22.195	22.165						22.22	22.385					22.534	22.498					22.528	22.495						22.528	22.4						22.488	22.476						22.397	22.571					22.498	22.479
41.8	22.192	22.159						22.217	22.385					22.534	22.543					22.507	22.498						22.531	22.397						22.476	22.495						22.391	22.574					22.482	22.501
41.9	22.192	22.183						22.223	22.379					22.531	22.54					22.504	22.498						22.534	22.424						22.485	22.504						22.388	22.574					22.473	22.513
42	22.192	22.189						22.189	22.458					22.559	22.546					22.501	22.495						22.537	22.427						22.491	22.504						22.394	22.568					22.482	22.507
42.1	22.217	22.186						22.195	22.455					22.562	22.543					22.507	22.491						22.534	22.424						22.485	22.498						22.385	22.577					22.485	22.501
42.2	22.22	22.183						22.189	22.461					22.552	22.546					22.504	22.495						22.534	22.473						22.51	22.498						22.391	22.595					22.495	22.491
42.3	22.223	22.189						22.195	22.449					22.531	22.543					22.476	22.513						22.534	22.467						22.51	22.519						22.394	22.601					22.488	22.51
42.4	22.223	22.214						22.192	22.449					22.531	22.543					22.482	22.516						22.531	22.421						22.51	22.525						22.366	22.601					22.482	22.522
42.5	22.214	22.211						22.195	22.455					22.559	22.546					22.488	22.522						22.537	22.421						22.488	22.525						22.369	22.592					22.51	22.531
42.6	22.241	22.214						22.192	22.452					22.562	22.501					22.479	22.522						22.531	22.424						22.485	22.522						22.363	22.601					22.51	22.525
42.7	22.238	22.195						22.223	22.501					22.562	22.498					22.482	22.516						22.534	22.476						22.482	22.516						22.366	22.595					22.491	22.525
42.8	22.235	22.183						22.22	22.501					22.534	22.519					22.455	22.516						22.528	22.47						22.476	22.522						22.363	22.598					22.485	22.522
42.9	22.241	22.159						22.217	22.501					22.528	22.522					22.452	22.519						22.507	22.498						22.482	22.522						22.394	22.571					22.488	22.522
43	22.238	22.159						22.223	22.519					22.534	22.522					22.482	22.516						22.51	22.501						22.488	22.495						22.388	22.577					22.482	22.525
43.1	22.266	22.168						22.223	22.528					22.531	22.528					22.479	22.543						22.504	22.491						22.485	22.495						22.391	22.574					22.488	22.531
43.2	22.269	22.165						22.223	22.495					22.534	22.519					22.476	22.543						22.507	22.501						22.482	22.498						22.391	22.595					22.485	22.525
43.3	22.266	22.165						22.223	22.498					22.528	22.467					22.452	22.54						22.51	22.495						22.479	22.525						22.388	22.601					22.491	22.525
43.4	22.266	22.159						22.229	22.488					22.528	22.473					22.452	22.543						22.513	22.501						22.482	22.522						22.394	22.574					22.488	22.525
43.5	22.266	22.168						22.198	22.473					22.528	22.473					22.455	22.543						22.51	22.498						22.482	22.473						22.391	22.571					22.488	22.498
43.6	22.269	22.171						22.195	22.473					22.54	22.498					22.461	22.522						22.51	22.495						22.482	22.473						22.412	22.568					22.488	22.504
43.7	22.266	22.168						22.192	22.47					22.534	22.495					22.449	22.516						22.507	22.501						22.479	22.47						22.415	22.577					22.464	22.51
43.8	22.266	22.168						22.195	22.467					22.51	22.47					22.482	22.519						22.51	22.491						22.479	22.446						22.412	22.577					22.461	22.525
43.9	22.269	22.168						22.195	22.476					22.504	22.473					22.479	22.516						22.537	22.495						22.482	22.452						22.418	22.552					22.458	22.525
44	22.269	22.171						22.192	22.424					22.482	22.473					22.479	22.522						22.54	22.495						22.51	22.452						22.409	22.546					22.482	22.498
44.1	22.247	22.144						22.189	22.433					22.485	22.47					22.485	22.519						22.559	22.491						22.51	22.446						22.44	22.552					22.482	22.504
44.2	22.247	22.137						22.189	22.409					22.482	22.47					22.476	22.519						22.562	22.476						22.507	22.452						22.437	22.522					22.461	22.495
44.3	22.241	22.144						22.192	22.406					22.504	22.449					22.479	22.522						22.559	22.473						22.51	22.43						22.437	22.525					22.458	22.479
44.4	22.238	22.168						22.192	22.406					22.51	22.443					22.482	22.519						22.556	22.519						22.513	22.424						22.437	22.528					22.461	22.476
44.5	22.244	22.165						22.217	22.382					22.476	22.449					22.504	22.516						22.559	22.525						22.531	22.452						22.443	22.522					22.43	22.476
44.6	22.241	22.165						22.22	22.397					22.479	22.427					22.504	22.525						22.552	22.522						22.528	22.449						22.44	22.519					22.443	22.476
44.7	22.238	22.189						22.208	22.363					22.482	22.418					22.507	22.519						22.562	22.501						22.528	22.449						22.437	22.546					22.44	22.473
44.8	22.241	22.183						22.208	22.363					22.482	22.397					22.507	22.522						22.549	22.501						22.531	22.446						22.44	22.546					22.433	22.495
44.9	22.244	22.186						22.211	22.366					22.482	22.4					22.507	22.525						22.583	22.495						22.525	22.455						22.437	22.568					22.433	22.498
45	22.247	22.192						22.211	22.318					22.479	22.4					22.51	22.525						22.577	22.498						22.534	22.476						22.437	22.577					22.437	22.495
45.1	22.217	22.183						22.214	22.308					22.485	22.379					22.51	22.531						22.586	22.501						22.531	22.479						22.433	22.577					22.433	22.495
45.2	22.217	22.195						22.22	22.284					22.482	22.372					22.51	22.519						22.586	22.501						22.528	22.473						22.437	22.574					22.437	22.504
45.3	22.217	22.192						22.217	22.29					22.464	22.427					22.507	22.488						22.571	22.501						22.534	22.479						22.433	22.574					22.437	22.495
45.4	22.244	22.217						22.211	22.281					22.461	22.421					22.507	22.488						22.577	22.455						22.54	22.473						22.44	22.571					22.443	22.498
45.5	22.244	22.211						22.244	22.308					22.482	22.421					22.51	22.488						22.574	22.452						22.507	22.528						22.44	22.568					22.44	22.522
45.6	22.241	22.211						22.247	22.308					22.485	22.427					22.504	22.513						22.574	22.452						22.504	22.522						22.446	22.574					22.43	22.528
45.7	22.247	22.214						22.247	22.354					22.482	22.418					22.504	22.513						22.571	22.455						22.491	22.525						22.443	22.598					22.437	22.522
45.8	22.241	22.214						22.247	22.354					22.507	22.424					22.476	22.534						22.574	22.458						22.485	22.552						22.443	22.595					22.44	22.528
45.9	22.241	22.211						22.247	22.36					22.504	22.427					22.479	22.537						22.543	22.476						22.482	22.546						22.421	22.568					22.443	22.522
46	22.241	22.208						22.269	22.409					22.501	22.427					22.482	22.534						22.552	22.473						22.491	22.522						22.418	22.568					22.44	22.549
46.1	22.266	22.214						22.263	22.409					22.51	22.424					22.482	22.491						22.549	22.473						22.488	22.525						22.418	22.571					22.433	22.549
46.2	22.269	22.214						22.278	22.427					22.498	22.418					22.482	22.501						22.552	22.479						22.464	22.528						22.424	22.604					22.458	22.546
46.3	22.266	22.211						22.275	22.43					22.51	22.427					22.504	22.498						22.552	22.47						22.464	22.528						22.418	22.598					22.461	22.549
46.4	22.241	22.159						22.272	22.433					22.504	22.421					22.507	22.491						22.562	22.427						22.461	22.525						22.415	22.595					22.464	22.546
46.5	22.238	22.165						22.253	22.482					22.51	22.427					22.501	22.501						22.559	22.424						22.437	22.549						22.418	22.595					22.467	22.546
46.6	22.238	22.162						22.25	22.476					22.501	22.449					22.504	22.498						22.552	22.424						22.44	22.546						22.418	22.595					22.461	22.546
46.7	22.241	22.183						22.244	22.485					22.507	22.452					22.501	22.501						22.552	22.379						22.418	22.549						22.415	22.601					22.464	22.549
46.8	22.238	22.189						22.247	22.485					22.507	22.498					22.498	22.476						22.556	22.372						22.421	22.525						22.418	22.595					22.455	22.549
46.9	22.238	22.189						22.247	22.479					22.504	22.501					22.498	22.479						22.556	22.394						22.415	22.522						22.418	22.598					22.458	22.546
47	22.238	22.183						22.272	22.495					22.528	22.498					22.476	22.473						22.552	22.394						22.44	22.549						22.421	22.595					22.461	22.546
47.1	22.238	22.211						22.266	22.501					22.534	22.525					22.476	22.473						22.531	22.394						22.437	22.552						22.397	22.595					22.467	22.54
47.2	22.238	22.205						22.272	22.507					22.534	22.519					22.473	22.47						22.528	22.391						22.433	22.549						22.394	22.574					22.461	22.549
47.3	22.238	22.214						22.272	22.507					22.528	22.525					22.479	22.47						22.531	22.397						22.437	22.577						22.394	22.589					22.461	22.546
47.4	22.241	22.165						22.263	22.507					22.531	22.516					22.476	22.473						22.534	22.437						22.44	22.571						22.4	22.595					22.467	22.546
47.5	22.238	22.171						22.275	22.482					22.531	22.522					22.501	22.47						22.528	22.449						22.47	22.549						22.391	22.598					22.461	22.552
47.6	22.241	22.156						22.266	22.482					22.531	22.495					22.501	22.495						22.559	22.446						22.473	22.559						22.391	22.601					22.464	22.556
47.7	22.241	22.183						22.241	22.461					22.528	22.491					22.507	22.501						22.556	22.397						22.467	22.552						22.397	22.58					22.461	22.546
47.8	22.235	22.186						22.244	22.452					22.51	22.495					22.498	22.449						22.552	22.406						22.47	22.552						22.403	22.562					22.464	22.525
47.9	22.238	22.168						22.244	22.461					22.51	22.504					22.501	22.449						22.559	22.403						22.464	22.559						22.394	22.549					22.461	22.519
48	22.235	22.162						22.244	22.427					22.504	22.491					22.507	22.443						22.552	22.403						22.488	22.552						22.388	22.549					22.461	22.501
48.1	22.253	22.162						22.244	22.43					22.504	22.47					22.51	22.47						22.546	22.403						22.491	22.559						22.369	22.552					22.467	22.491
48.2	22.235	22.131						22.226	22.415					22.504	22.473					22.513	22.47						22.556	22.427						22.488	22.543						22.366	22.571					22.458	22.501
48.3	22.238	22.141						22.22	22.406					22.507	22.488					22.51	22.467						22.552	22.427						22.488	22.537						22.366	22.565					22.461	22.501
48.4	22.287	22.162						22.226	22.406					22.504	22.495					22.513	22.473						22.58	22.501						22.491	22.546						22.342	22.571					22.464	22.491
48.5	22.287	22.171						22.22	22.427					22.528	22.488					22.513	22.467						22.58	22.501						22.51	22.546						22.339	22.571					22.461	22.501
48.6	22.266	22.116						22.217	22.437					22.525	22.495					22.51	22.467						22.577	22.501						22.513	22.549						22.345	22.58					22.458	22.495
48.7	22.266	22.119						22.223	22.455					22.528	22.491					22.516	22.464						22.58	22.522						22.485	22.549						22.342	22.556					22.455	22.488
48.8	22.26	22.113						22.217	22.452					22.531	22.467					22.516	22.495						22.58	22.525						22.485	22.501						22.348	22.549					22.464	22.476
48.9	22.266	22.116						22.223	22.461					22.534	22.464					22.507	22.495						22.556	22.501						22.476	22.501						22.351	22.549					22.461	22.473
49	22.263	22.11						22.223	22.446					22.507	22.473					22.488	22.491						22.556	22.498						22.464	22.498						22.348	22.546					22.464	22.507
49.1	22.263	22.137						22.217	22.455					22.507	22.482					22.485	22.491						22.583	22.501						22.464	22.495						22.348	22.552					22.458	22.501
49.2	22.266	22.144						22.217	22.479					22.507	22.491					22.482	22.495						22.58	22.491						22.467	22.488						22.348	22.546					22.458	22.495
49.3	22.26	22.137						22.223	22.482					22.528	22.491					22.482	22.495						22.58	22.488						22.467	22.479						22.345	22.549					22.458	22.498
49.4	22.241	22.162						22.223	22.473					22.528	22.491					22.491	22.495						22.574	22.473						22.464	22.473						22.345	22.549					22.455	22.498
49.5	22.244	22.162						22.223	22.461					22.513	22.491					22.488	22.488						22.577	22.47						22.461	22.473						22.345	22.549					22.491	22.498
49.6	22.241	22.144						22.22	22.458					22.504	22.488					22.482	22.47						22.559	22.461						22.458	22.479						22.345	22.556					22.488	22.501
49.7	22.235	22.144						22.247	22.433					22.504	22.488					22.488	22.47						22.552	22.54						22.433	22.479						22.345	22.577					22.458	22.488
49.8	22.241	22.141						22.247	22.437					22.528	22.495					22.482	22.485						22.552	22.543						22.437	22.479						22.336	22.574					22.461	22.479
49.9	22.217	22.162						22.241	22.433					22.528	22.491					22.491	22.491						22.556	22.513						22.437	22.476						22.342	22.592					22.458	22.473
50	22.22	22.168						22.253	22.43					22.528	22.491					22.485	22.498						22.552	22.522						22.433	22.452						22.339	22.598					22.461	22.464
50.1	22.195	22.189						22.244	22.43					22.522	22.491					22.488	22.519						22.525	22.519						22.44	22.449						22.366	22.598					22.461	22.476
50.2	22.198	22.186						22.253	22.403					22.525	22.491					22.485	22.522						22.531	22.473						22.421	22.449						22.372	22.546					22.44	22.47
50.3	22.192	22.186						22.256	22.397					22.504	22.495					22.485	22.519						22.528	22.473						22.415	22.449						22.369	22.549					22.44	22.476
50.4	22.217	22.217						22.244	22.4					22.504	22.488					22.485	22.516						22.501	22.44						22.415	22.449						22.397	22.543					22.437	22.473
50.5	22.217	22.208						22.244	22.351					22.525	22.491					22.488	22.522						22.504	22.446						22.424	22.47						22.394	22.549					22.433	22.476
50.6	22.192	22.211						22.241	22.357					22.519	22.491					22.479	22.476						22.501	22.443						22.415	22.476						22.391	22.552					22.44	22.473
50.7	22.192	22.211						22.275	22.351					22.525	22.491					22.479	22.467						22.516	22.495						22.437	22.473						22.394	22.549					22.437	22.47
50.8	22.192	22.208						22.269	22.357					22.525	22.464					22.504	22.498						22.507	22.498						22.437	22.491						22.397	22.549					22.443	22.501
50.9	22.186	22.217						22.275	22.351					22.525	22.47					22.507	22.495						22.504	22.522						22.443	22.495						22.388	22.552					22.443	22.495
51	22.195	22.208						22.253	22.357					22.519	22.464					22.507	22.498						22.507	22.519						22.433	22.476						22.397	22.552					22.437	22.47
51.1	22.171	22.214						22.25	22.351					22.522	22.47					22.504	22.498						22.501	22.519						22.437	22.476						22.421	22.549					22.44	22.479
51.2	22.171	22.208						22.223	22.351					22.522	22.467					22.495	22.498						22.513	22.47						22.43	22.473						22.415	22.549					22.443	22.47
51.3	22.168	22.208						22.226	22.351					22.522	22.473					22.501	22.473						22.498	22.476						22.433	22.476						22.421	22.549					22.443	22.476
51.4	22.192	22.186						22.22	22.354					22.525	22.47					22.501	22.47						22.504	22.443						22.433	22.482						22.443	22.549					22.437	22.482
51.5	22.189	22.186						22.223	22.375					22.501	22.47					22.507	22.479						22.507	22.449						22.437	22.482						22.443	22.549					22.437	22.476
51.6	22.192	22.183						22.232	22.375					22.504	22.522					22.504	22.443						22.525	22.446						22.43	22.479						22.461	22.552					22.443	22.476
51.7	22.192	22.189						22.217	22.351					22.504	22.516					22.504	22.446						22.528	22.446						22.433	22.476						22.467	22.568					22.455	22.476
51.8	22.186	22.189						22.223	22.351					22.522	22.516					22.507	22.455						22.528	22.449						22.43	22.473						22.464	22.574					22.467	22.501
51.9	22.195	22.186						22.22	22.354					22.528	22.513					22.504	22.452						22.522	22.47						22.443	22.476						22.467	22.577					22.461	22.501
52	22.192	22.189						22.229	22.403					22.525	22.513					22.501	22.446						22.528	22.473						22.467	22.501						22.464	22.574					22.437	22.479
52.1	22.168	22.162						22.22	22.406					22.531	22.516					22.504	22.47						22.534	22.47						22.47	22.507						22.44	22.574					22.446	22.47
52.2	22.162	22.165						22.223	22.452					22.525	22.519					22.507	22.47						22.531	22.476						22.464	22.501						22.443	22.595					22.455	22.47
52.3	22.162	22.162						22.226	22.458					22.528	22.479					22.504	22.464						22.528	22.47						22.464	22.479						22.44	22.592					22.455	22.498
52.4	22.141	22.137						22.22	22.461					22.531	22.476					22.504	22.467						22.552	22.47						22.458	22.476						22.44	22.601					22.458	22.501
52.5	22.141	22.134						22.223	22.479					22.507	22.473					22.501	22.47						22.556	22.47						22.488	22.479						22.443	22.598					22.464	22.498
52.6	22.168	22.137						22.217	22.479					22.507	22.476					22.501	22.519						22.556	22.47						22.479	22.473						22.418	22.598					22.461	22.501
52.7	22.162	22.162						22.198	22.504					22.501	22.47					22.501	22.516						22.549	22.498						22.485	22.479						22.415	22.626					22.461	22.501
52.8	22.159	22.168						22.202	22.507					22.501	22.495					22.476	22.491						22.556	22.495						22.485	22.473						22.412	22.626					22.464	22.47
52.9	22.137	22.107						22.192	22.501					22.504	22.491					22.47	22.491						22.58	22.47						22.482	22.476						22.415	22.62					22.458	22.476
53	22.141	22.113						22.217	22.528					22.528	22.495					22.476	22.498						22.58	22.473						22.482	22.501						22.418	22.62					22.458	22.504
53.1	22.165	22.11						22.223	22.528					22.525	22.446					22.479	22.47						22.574	22.467						22.491	22.501						22.394	22.62					22.458	22.495
53.2	22.168	22.113						22.238	22.528					22.531	22.446					22.473	22.473						22.577	22.522						22.461	22.507						22.397	22.595					22.482	22.498
53.3	22.165	22.107						22.244	22.528					22.528	22.443					22.473	22.47						22.574	22.522						22.458	22.479						22.394	22.601					22.479	22.495
53.4	22.162	22.11						22.247	22.525					22.531	22.443					22.473	22.467						22.556	22.543						22.461	22.479						22.369	22.604					22.482	22.491
53.5	22.171	22.119						22.25	22.528					22.552	22.449					22.498	22.476						22.552	22.546						22.458	22.476						22.366	22.598					22.452	22.495
53.6	22.165	22.116						22.241	22.531					22.552	22.427					22.501	22.498						22.552	22.546						22.467	22.473						22.369	22.604					22.458	22.501
53.7	22.162	22.113						22.241	22.528					22.546	22.421					22.501	22.491						22.549	22.516						22.464	22.473						22.372	22.577					22.461	22.495
53.8	22.159	22.11						22.241	22.528					22.552	22.421					22.504	22.498						22.552	22.513						22.464	22.47						22.369	22.574					22.464	22.467
53.9	22.186	22.107						22.241	22.531					22.549	22.43					22.501	22.495						22.574	22.54						22.458	22.476						22.375	22.583					22.461	22.464
54	22.189	22.11						22.241	22.479					22.525	22.424					22.495	22.491						22.574	22.549						22.443	22.47						22.366	22.571					22.461	22.501
54.1	22.192	22.086						22.238	22.479					22.528	22.424					22.501	22.443						22.583	22.54						22.446	22.473						22.366	22.565					22.458	22.498
54.2	22.186	22.092						22.238	22.437					22.528	22.424					22.501	22.443						22.577	22.589						22.446	22.476						22.363	22.58					22.437	22.498
54.3	22.192	22.089						22.238	22.433					22.531	22.424					22.498	22.421						22.58	22.589						22.44	22.473						22.372	22.574					22.433	22.495
54.4	22.211	22.113						22.238	22.43					22.525	22.424					22.498	22.418						22.552	22.595						22.443	22.473						22.369	22.571					22.437	22.498
54.5	22.211	22.119						22.263	22.385					22.522	22.421					22.495	22.421						22.556	22.592						22.415	22.452						22.369	22.571					22.44	22.47
54.6	22.211	22.098						22.263	22.382					22.528	22.403					22.501	22.388						22.552	22.589						22.412	22.449						22.366	22.574					22.437	22.47
54.7	22.211	22.095						22.269	22.339					22.531	22.403					22.501	22.394						22.552	22.565						22.412	22.452						22.357	22.577					22.44	22.47
54.8	22.208	22.092						22.263	22.336					22.552	22.327					22.525	22.372						22.549	22.568						22.409	22.479						22.369	22.568					22.433	22.479
54.9	22.217	22.107						22.26	22.339					22.552	22.327					22.525	22.379						22.556	22.592						22.415	22.479						22.345	22.598					22.433	22.47
55	22.217	22.095						22.266	22.284					22.528	22.324					22.546	22.372						22.549	22.592						22.412	22.485						22.339	22.595					22.437	22.455
55.1	22.223	22.128						22.263	22.284					22.525	22.324					22.549	22.342						22.531	22.592						22.412	22.473						22.345	22.595					22.437	22.449
55.2	22.22	22.141						22.26	22.29					22.534	22.327					22.552	22.345						22.534	22.565						22.44	22.473						22.345	22.571					22.409	22.446
55.3	22.205	22.141						22.26	22.29					22.507	22.351					22.546	22.379						22.525	22.574						22.437	22.479						22.339	22.571					22.412	22.446
55.4	22.214	22.162						22.263	22.287					22.504	22.348					22.549	22.372						22.552	22.574						22.44	22.473						22.366	22.598					22.412	22.449
55.5	22.202	22.162						22.287	22.308					22.51	22.348					22.549	22.366						22.552	22.562						22.443	22.495						22.366	22.601					22.412	22.476
55.6	22.208	22.156						22.29	22.311					22.507	22.357					22.543	22.327						22.525	22.568						22.443	22.504						22.366	22.598					22.412	22.479
55.7	22.211	22.156						22.287	22.29					22.501	22.354					22.546	22.327						22.528	22.571						22.443	22.501						22.366	22.595					22.415	22.47
55.8	22.22	22.159						22.287	22.284					22.528	22.324					22.519	22.321						22.531	22.571						22.443	22.531						22.372	22.601					22.412	22.473
55.9	22.211	22.159						22.284	22.287					22.528	22.33					22.525	22.321						22.525	22.525						22.433	22.525						22.388	22.571					22.406	22.467
56	22.217	22.156						22.266	22.311					22.556	22.324					22.522	22.324						22.531	22.513						22.464	22.528						22.394	22.568					22.418	22.501
56.1	22.192	22.165						22.266	22.308					22.549	22.296					22.525	22.345						22.525	22.516						22.47	22.525						22.391	22.571					22.403	22.495
56.2	22.195	22.156						22.266	22.314					22.543	22.299					22.525	22.348						22.531	22.491						22.467	22.522						22.391	22.571					22.433	22.495
56.3	22.189	22.156						22.263	22.318					22.528	22.318					22.543	22.372						22.531	22.488						22.467	22.522						22.391	22.574					22.437	22.504
56.4	22.189	22.183						22.263	22.305					22.525	22.33					22.549	22.372						22.559	22.47						22.458	22.525						22.415	22.571					22.433	22.495
56.5	22.192	22.186						22.263	22.36					22.528	22.327					22.546	22.375						22.559	22.479						22.461	22.571						22.418	22.571					22.43	22.525
56.6	22.217	22.189						22.266	22.363					22.528	22.357					22.549	22.375						22.552	22.47						22.464	22.571						22.443	22.568					22.433	22.519
56.7	22.217	22.192						22.266	22.342					22.531	22.345					22.549	22.369						22.556	22.446						22.495	22.574						22.433	22.546					22.452	22.519
56.8	22.208	22.192						22.263	22.33					22.51	22.394					22.546	22.421						22.549	22.446						22.485	22.577						22.437	22.546					22.461	22.528
56.9	22.205	22.186						22.26	22.333					22.504	22.4					22.549	22.421						22.552	22.452						22.485	22.574						22.443	22.543					22.446	22.525
57	22.214	22.18						22.263	22.336					22.51	22.4					22.552	22.421						22.552	22.446						22.488	22.568						22.433	22.546					22.455	22.525
57.1	22.214	22.18						22.256	22.33					22.501	22.446					22.549	22.449						22.583	22.446						22.482	22.577						22.437	22.546					22.461	22.519
57.2	22.22	22.18						22.266	22.311					22.501	22.455					22.546	22.437						22.58	22.467						22.485	22.571						22.44	22.595					22.485	22.51
57.3	22.214	22.186						22.266	22.314					22.528	22.427					22.577	22.418						22.574	22.47						22.482	22.574						22.43	22.598					22.476	22.519
57.4	22.214	22.211						22.263	22.314					22.522	22.427					22.577	22.427						22.598	22.47						22.488	22.571						22.437	22.595					22.482	22.522
57.5	22.208	22.211						22.29	22.29					22.525	22.424					22.568	22.424						22.604	22.47						22.491	22.549						22.437	22.592					22.482	22.516
57.6	22.183	22.217						22.287	22.287					22.522	22.424					22.574	22.47						22.598	22.473						22.491	22.549						22.443	22.598					22.476	22.522
57.7	22.186	22.211						22.26	22.281					22.516	22.427					22.574	22.473						22.604	22.433						22.491	22.546						22.443	22.595					22.479	22.519
57.8	22.189	22.202						22.266	22.287					22.504	22.424					22.574	22.452						22.607	22.427						22.482	22.519						22.44	22.592					22.476	22.54
57.9	22.165	22.235						22.26	22.281					22.507	22.427					22.574	22.452						22.604	22.476						22.488	22.522						22.394	22.62					22.482	22.54
58	22.174	22.229						22.263	22.287					22.528	22.424					22.546	22.455						22.604	22.47						22.464	22.522						22.397	22.623					22.501	22.519
58.1	22.192	22.229						22.26	22.287					22.525	22.446					22.543	22.452						22.626	22.473						22.458	22.522						22.391	22.626					22.507	22.522
58.2	22.192	22.202						22.29	22.287					22.528	22.449					22.552	22.449						22.626	22.491						22.485	22.522						22.394	22.617					22.507	22.519
58.3	22.186	22.202						22.287	22.284					22.51	22.421					22.556	22.406						22.626	22.491						22.485	22.546						22.391	22.62					22.504	22.54
58.4	22.192	22.208						22.287	22.29					22.504	22.424					22.549	22.403						22.623	22.488						22.485	22.552						22.394	22.614					22.498	22.537
58.5	22.186	22.211						22.266	22.241					22.51	22.424					22.525	22.403						22.626	22.495						22.464	22.479						22.388	22.62					22.498	22.522
58.6	22.156	22.229						22.26	22.235					22.504	22.424					22.528	22.421						22.601	22.491						22.461	22.479						22.366	22.617					22.504	22.513
58.7	22.159	22.238						22.26	22.241					22.501	22.424					22.525	22.43						22.607	22.516						22.461	22.476						22.363	22.626					22.507	22.516
58.8	22.165	22.226						22.263	22.241					22.51	22.424					22.528	22.369						22.598	22.519						22.464	22.501						22.363	22.617					22.504	22.546
58.9	22.192	22.229						22.256	22.235					22.504	22.424					22.528	22.382						22.574	22.446						22.455	22.501						22.363	22.592					22.501	22.546
59	22.189	22.229						22.26	22.235					22.501	22.424					22.525	22.375						22.58	22.446						22.464	22.479						22.363	22.592					22.507	22.54
59.1	22.171	22.205						22.266	22.247					22.501	22.4					22.528	22.382						22.577	22.449						22.461	22.479						22.339	22.595					22.507	22.54
59.2	22.162	22.205						22.244	22.217					22.507	22.406					22.519	22.375						22.583	22.424						22.461	22.473						22.342	22.574					22.507	22.54
59.3	22.162	22.208						22.238	22.208					22.507	22.427					22.522	22.406						22.58	22.421						22.458	22.504						22.342	22.568					22.504	22.516
59.4	22.165	22.192						22.238	22.217					22.504	22.43					22.522	22.406						22.559	22.446						22.458	22.504						22.336	22.546					22.507	22.522
59.5	22.165	22.186						22.238	22.217					22.479	22.424					22.525	22.4						22.559	22.446						22.461	22.522						22.336	22.546					22.504	22.495
59.6	22.165	22.186						22.238	22.211					22.482	22.403					22.525	22.427						22.556	22.449						22.461	22.522						22.318	22.543					22.501	22.491
59.7	22.159	22.183						22.241	22.211					22.476	22.406					22.525	22.421						22.552	22.473						22.437	22.525						22.321	22.577					22.476	22.501
59.8	22.165	22.183						22.238	22.214					22.476	22.379					22.549	22.424						22.549	22.476						22.44	22.528						22.318	22.574					22.485	22.498
59.9	22.159	22.186						22.238	22.208					22.482	22.382					22.549	22.418						22.537	22.47						22.437	22.525						22.321	22.571					22.479	22.491
60	22.168	22.183						22.247	22.241					22.476	22.375					22.577	22.427						22.525	22.47						22.44	22.495						22.314	22.568					22.482	22.498
60.1	22.192	22.208						22.238	22.232					22.482	22.427					22.58	22.449						22.522	22.473						22.44	22.498						22.342	22.568					22.482	22.498
60.2	22.192	22.208						22.217	22.284					22.479	22.427					22.577	22.446						22.525	22.47						22.418	22.504						22.336	22.543					22.482	22.488
60.3	22.192	22.205						22.22	22.284					22.485	22.476					22.607	22.47						22.528	22.47						22.421	22.504						22.333	22.534					22.479	22.473
60.4	22.192	22.18						22.223	22.281					22.485	22.476					22.601	22.473						22.549	22.47						22.418	22.504						22.314	22.546					22.482	22.47
60.5	22.192	22.183						22.22	22.305					22.482	22.47					22.598	22.473						22.556	22.47						22.437	22.501						22.314	22.546					22.461	22.47
60.6	22.211	22.186						22.22	22.308					22.482	22.452					22.61	22.47						22.552	22.467						22.437	22.498						22.308	22.546					22.455	22.473
60.7	22.208	22.186						22.244	22.339					22.482	22.446					22.607	22.476						22.559	22.491						22.437	22.501						22.314	22.495					22.482	22.473
60.8	22.211	22.183						22.244	22.336					22.507	22.449					22.629	22.495						22.556	22.495						22.44	22.522						22.314	22.491					22.482	22.498
60.9	22.211	22.238						22.244	22.339					22.507	22.449					22.629	22.495						22.552	22.565						22.437	22.522						22.354	22.54					22.479	22.498
61	22.211	22.232						22.314	22.409					22.531	22.446					22.656	22.504						22.556	22.571						22.513	22.528						22.366	22.51					22.574	22.592
61.1	22.208	22.281						22.314	22.412					22.531	22.424					22.647	22.516						22.571	22.565						22.513	22.528						22.397	22.516					22.577	22.592
61.2	22.208	22.281						22.482	22.604					22.522	22.427					22.65	22.522						22.574	22.589						22.604	22.522						22.372	22.546					22.72	22.592
61.3	22.214	22.275						22.491	22.604					22.537	22.427					22.699	22.54						22.577	22.595						22.598	22.601						22.385	22.543					22.723	22.766
61.4	22.211	22.351						22.479	22.598					22.528	22.421					22.702	22.546						22.577	22.568						22.604	22.598						22.406	22.552					22.723	22.769
61.5	22.217	22.348						22.726	22.769					22.525	22.421					22.739	22.54						22.58	22.571						22.754	22.702						22.415	22.543					22.94	23.004
61.6	22.235	22.446						22.729	22.769					22.528	22.446					22.745	22.577						22.577	22.574						22.751	22.693						22.458	22.543					22.946	23.001
61.7	22.238	22.449						23.044	23.035					22.525	22.446					22.745	22.571						22.577	22.568						22.943	22.696						22.461	22.546					23.254	23.004
61.8	22.238	22.449						23.044	23.035					22.525	22.446					22.821	22.595						22.577	22.565						22.946	22.839						22.464	22.543					23.26	23.3
61.9	22.256	22.522						23.038	23.038					22.525	22.455					22.812	22.595						22.598	22.565						22.949	22.842						22.504	22.571					23.254	23.291
62	22.26	22.522						23.425	23.306					22.525	22.449					22.891	22.598						22.601	22.568						23.163	22.989						22.504	22.565					23.615	23.63
62.1	22.253	22.522						23.428	23.309					22.528	22.403					22.894	22.592						22.604	22.568						23.16	22.986						22.549	22.571					23.624	23.636
62.2	22.263	22.641						23.859	23.615					22.531	22.4					22.894	22.595						22.598	22.543						23.407	22.977						22.552	22.617					24.03	23.636
62.3	22.26	22.638						23.868	23.621					22.531	22.369					22.986	22.614						22.601	22.546						23.41	23.157						22.559	22.617					24.03	23.996
62.4	22.287	22.791						23.865	23.621					22.525	22.375					22.986	22.617						22.601	22.537						23.413	23.157						22.623	22.617					24.033	23.999
62.5	22.284	22.784						24.341	23.959					22.549	22.372					23.108	22.617						22.598	22.549						23.651	23.376						22.626	22.614					24.487	24.484
62.6	22.308	22.791						24.341	23.959					22.552	22.421					23.105	22.672						22.65	22.534						23.651	23.373						22.678	22.62					24.493	24.481
62.7	22.311	22.913						24.847	24.368					22.559	22.427					23.105	22.675						22.644	22.516						23.914	23.373						22.675	22.668					24.966	24.478
62.8	22.308	22.903						24.854	24.371					22.598	22.47					23.203	22.672						22.647	22.513						23.914	23.566						22.681	22.668					24.976	24.915
62.9	22.333	23.032						24.844	24.368					22.601	22.476					23.209	22.672						22.699	22.522						23.914	23.569						22.726	22.672					24.969	24.911
63	22.336	23.029						25.333	24.734					22.647	22.476					23.3	22.672						22.699	22.522						24.158	23.792						22.723	22.672					25.433	25.354
63.1	22.385	23.151						25.333	24.731					22.647	22.552					23.303	22.668						22.745	22.513						24.155	23.792						22.748	22.668					25.43	25.351
63.2	22.388	23.157						25.766	25.092					22.647	22.546					23.3	22.681						22.745	22.519						24.396	23.785						22.745	22.665					25.839	25.354
63.3	22.382	23.148						25.772	25.098					22.745	22.668					23.367	22.696						22.754	22.516						24.399	23.987						22.742	22.668					25.842	25.772
63.4	22.409	23.248						25.772	25.092					22.748	22.668					23.367	22.693						22.839	22.568						24.405	23.984						22.821	22.69					25.845	25.766
63.5	22.406	23.242						26.202	25.464					22.864	22.672					23.492	22.699						22.839	22.571						24.619	24.124						22.818	22.693					26.239	26.151
63.6	22.461	23.337						26.208	25.452					22.867	22.766					23.495	22.748						22.934	22.568						24.619	24.13						22.849	22.693					26.236	26.151
63.7	22.461	23.34						26.569	25.781					22.867	22.763					23.495	22.739						22.934	22.641						24.78	24.13						22.849	22.717					26.599	26.151
63.8	22.461	23.337						26.559	25.772					23.016	22.9					23.541	22.763						22.931	22.644						24.789	24.274						22.839	22.708					26.593	26.492
63.9	22.482	23.462						26.562	25.772					23.019	22.91					23.544	22.772						23.056	22.693						24.789	24.274						22.839	22.714					26.593	26.492
64	22.482	23.462						26.923	26.114					23.16	22.91					23.636	22.772						23.062	22.696						24.979	24.393						22.845	22.714					26.91	26.831
64.1	22.51	23.584						26.929	26.114					23.163	23.05					23.636	22.772						23.178	22.693						24.979	24.396						22.888	22.72					26.91	26.828
64.2	22.51	23.587						27.289	26.425					23.166	23.053					23.636	22.766						23.184	22.76						25.15	24.396						22.897	22.717					27.219	26.828
64.3	22.501	23.581						27.292	26.431					23.34	23.221					23.718	22.815						23.181	22.76						25.153	24.545						22.888	22.714					27.231	27.167
64.4	22.531	23.679						27.289	26.425					23.334	23.221					23.709	22.818						23.328	22.833						25.156	24.539						22.919	22.711					27.228	27.167
64.5	22.531	23.682						27.631	26.746					23.499	23.23					23.779	22.815						23.328	22.827						25.32	24.683						22.913	22.717					27.545	27.478
64.6	22.534	23.776						27.625	26.746					23.505	23.37					23.788	22.815						23.474	22.833						25.323	24.686						22.916	22.72					27.542	27.487
64.7	22.531	23.773						27.945	26.987					23.499	23.37					23.782	22.815						23.465	22.986						25.461	24.683						22.913	22.739					27.798	27.484
64.8	22.534	23.773						27.945	26.993					23.645	23.52					23.856	22.861						23.468	22.983						25.467	24.829						22.925	22.736					27.805	27.771
64.9	22.531	23.846						27.945	26.984					23.645	23.517					23.849	22.861						23.618	23.053						25.47	24.826						22.937	22.714					27.811	27.771
65	22.534	23.84						28.259	27.252					23.792	23.514					23.901	22.858						23.615	23.056						25.635	24.954						22.94	22.711					28.079	28.064
65.1	22.549	23.965						28.256	27.252					23.795	23.685					23.901	22.913						23.734	23.059						25.638	24.951						22.937	22.717					28.076	28.061
65.2	22.559	23.965						28.549	27.49					23.792	23.688					23.904	22.913						23.737	23.175						25.751	24.951						22.94	22.739					28.336	28.07
65.3	22.562	23.959						28.543	27.493					23.929	23.807					23.996	22.934						23.743	23.175						25.757	25.049						22.937	22.736					28.339	28.339
65.4	22.583	24.054						28.549	27.487					23.935	23.813					23.996	22.934						23.856	23.199						25.757	25.046						22.964	22.717					28.336	28.336
65.5	22.58	24.06						28.848	27.737					24.03	23.807					24.045	22.937						23.856	23.196						25.882	25.168						22.964	22.72					28.61	28.601
65.6	22.583	24.139						28.845	27.737					24.03	23.932					24.048	22.964						23.975	23.199						25.885	25.171						22.992	22.717					28.61	28.598
65.7	22.58	24.136						29.114	27.93					24.026	23.935					24.051	22.958						23.978	23.251						26.031	25.174						22.989	22.687					28.827	28.589
65.8	22.583	24.136						29.111	27.927					24.158	24.051					24.097	22.958						23.978	23.248						26.025	25.272						22.989	22.687					28.824	28.839
65.9	22.58	24.207						29.108	27.933					24.155	24.057					24.094	22.952						24.075	23.294						26.022	25.269						23.038	22.665					28.821	28.845
66	22.577	24.216						29.376	28.149					24.271	24.051					24.173	22.964						24.072	23.297						26.172	25.388						23.032	22.665					29.044	29.108
66.1	22.607	24.286						29.376	28.146					24.28	24.207					24.164	22.983						24.149	23.294						26.163	25.391						23.062	22.672					29.047	29.102
66.2	22.604	24.283						29.596	28.336					24.274	24.194					24.167	22.983						24.149	23.416						26.291	25.391						23.062	22.659					29.288	29.102
66.3	22.607	24.283						29.596	28.342					24.347	24.301					24.225	23.059						24.146	23.413						26.294	25.485						23.059	22.662					29.288	29.352
66.4	22.632	24.338						29.599	28.339					24.35	24.289					24.219	23.056						24.243	23.465						26.291	25.485						23.083	22.668					29.285	29.352
66.5	22.626	24.329						29.837	28.513					24.448	24.295					24.268	23.053						24.246	23.474						26.389	25.583						23.083	22.675					29.51	29.572
66.6	22.653	24.396						29.849	28.503					24.448	24.396					24.271	23.059						24.316	23.468						26.382	25.586						23.105	22.653					29.507	29.562
66.7	22.653	24.399						30.032	28.702					24.451	24.393					24.265	23.059						24.313	23.511						26.529	25.583						23.117	22.693					29.715	29.568
66.8	22.653	24.402						30.032	28.699					24.518	24.466					24.316	23.035						24.323	23.511						26.532	25.677						23.096	22.693					29.715	29.81
66.9	22.681	24.493						30.032	28.699					24.515	24.466					24.31	23.035						24.371	23.541						26.532	25.681						23.138	22.711					29.715	29.81
67	22.681	24.5						30.252	28.894					24.585	24.463					24.365	23.038						24.371	23.538						26.627	25.781						23.138	22.708					29.892	30.005
67.1	22.675	24.493						30.255	28.9					24.594	24.539					24.365	23.108						24.438	23.538						26.63	25.784						23.157	22.726					29.895	29.999
67.2	22.678	24.567						30.444	29.089					24.588	24.542					24.365	23.102						24.438	23.563						26.746	25.778						23.154	22.672					30.06	29.993
67.3	22.681	24.579						30.444	29.086					24.664	24.637					24.396	23.129						24.432	23.569						26.752	25.873						23.16	22.672					30.066	30.219
67.4	22.702	24.619						30.444	29.089					24.667	24.631					24.393	23.126						24.533	23.657						26.746	25.873						23.178	22.672					30.06	30.215
67.5	22.699	24.619						30.664	29.236					24.741	24.64					24.435	23.129						24.527	23.663						26.843	25.98						23.181	22.678					30.237	30.414
67.6	22.726	24.622						30.664	29.236					24.741	24.707					24.435	23.129						24.603	23.66						26.843	25.97						23.184	22.662					30.225	30.411
67.7	22.726	24.667						30.856	29.437					24.738	24.707					24.438	23.129						24.609	23.712						26.941	25.967						23.181	22.693					30.417	30.411
67.8	22.729	24.673						30.853	29.425					24.786	24.78					24.487	23.16						24.609	23.706						26.944	26.068						23.178	22.69					30.423	30.606
67.9	22.726	24.719						30.85	29.428					24.792	24.783					24.49	23.163						24.683	23.761						26.947	26.068						23.203	22.708					30.417	30.6
68	22.726	24.713						31.024	29.599					24.86	24.78					24.515	23.157						24.683	23.758						27.042	26.144						23.206	22.711					30.594	30.792
68.1	22.757	24.786						31.027	29.596					24.863	24.854					24.506	23.175						24.747	23.761						27.036	26.144						23.196	22.714					30.594	30.801
68.2	22.754	24.789						31.216	29.77					24.869	24.857					24.512	23.181						24.75	23.804						27.139	26.144						23.203	22.714					30.759	30.801
68.3	22.748	24.786						31.223	29.77					24.936	24.93					24.539	23.196						24.747	23.807						27.133	26.215						23.203	22.711					30.768	30.963
68.4	22.754	24.863						31.223	29.773					24.942	24.927					24.533	23.209						24.799	23.822						27.133	26.215						23.233	22.717					30.759	30.972
68.5	22.754	24.866						31.409	29.938					24.982	24.93					24.588	23.199						24.802	23.828						27.264	26.27						23.233	22.714					30.905	31.165
68.6	22.726	24.93						31.412	29.947					24.979	25.027					24.582	23.227						24.863	23.834						27.255	26.266						23.23	22.711					30.902	31.161
68.7	22.733	24.939						31.586	30.087					24.982	25.024					24.582	23.227						24.872	23.877						27.322	26.263						23.23	22.684					31.049	31.152
68.8	22.729	24.927						31.58	30.09					25.061	25.079					24.628	23.248						24.869	23.877						27.332	26.337						23.227	22.693					31.058	31.329
68.9	22.751	24.933						31.577	30.087					25.055	25.073					24.628	23.248						24.942	23.88						27.325	26.328						23.23	22.745					31.055	31.329
69	22.751	24.933						31.747	30.234					25.104	25.073					24.661	23.245						24.945	23.877						27.423	26.413						23.23	22.742					31.226	31.525
69.1	22.748	25.012						31.744	30.231					25.107	25.119					24.658	23.251						25.018	23.874						27.429	26.413						23.251	22.748					31.226	31.522
69.2	22.757	25.006						31.915	30.353					25.104	25.128					24.655	23.251						25.012	23.947						27.496	26.41						23.257	22.797					31.4	31.531
69.3	22.754	25.003						31.918	30.353					25.174	25.198					24.698	23.27						25.009	23.95						27.493	26.465						23.254	22.791					31.4	31.696
69.4	22.754	25.055						31.915	30.347					25.18	25.198					24.71	23.279						25.037	23.95						27.502	26.456						23.279	22.836					31.4	31.696
69.5	22.751	25.055						32.059	30.499					25.256	25.198					24.731	23.273						25.034	23.956						27.573	26.526						23.282	22.836					31.57	31.891
69.6	22.757	25.101						32.068	30.496					25.244	25.223					24.728	23.325						25.104	23.95						27.576	26.535						23.282	22.83					31.567	31.894
69.7	22.763	25.101						32.211	30.646					25.253	25.22					24.728	23.328						25.104	23.972						27.67	26.535						23.276	22.836					31.705	31.894
69.8	22.754	25.107						32.208	30.643					25.323	25.323					24.75	23.352						25.107	23.975						27.673	26.605						23.27	22.836					31.711	32.04
69.9	22.778	25.128						32.205	30.64					25.32	25.323					24.747	23.352						25.177	23.975						27.673	26.599						23.279	22.833					31.711	32.04
70	22.781	25.134						32.376	30.765					25.375	25.317					24.756	23.349						25.183	23.975						27.75	26.721						23.276	22.836					31.833	32.184
70.1	22.778	25.15						32.379	30.762					25.375	25.391					24.75	23.413						25.229	23.975						27.747	26.73						23.328	22.839					31.836	32.184
70.2	22.775	25.146						32.526	30.908					25.366	25.391					24.75	23.416						25.229	24.042						27.82	26.724						23.328	22.861					31.952	32.181
70.3	22.778	25.146						32.529	30.908					25.415	25.415					24.799	23.419						25.229	24.045						27.823	26.776						23.328	22.861					31.952	32.33
70.4	22.784	25.198						32.526	30.908					25.421	25.415					24.802	23.419						25.305	24.072						27.817	26.77						23.331	22.864					31.952	32.333
70.5	22.775	25.201						32.648	31.052					25.467	25.418					24.823	23.425						25.305	24.066						27.866	26.874						23.331	22.861					32.095	32.477
70.6	22.8	25.229						32.651	31.049					25.464	25.421					24.826	23.471						25.372	24.069						27.866	26.874						23.331	22.864					32.098	32.471
70.7	22.803	25.223						32.794	31.18					25.464	25.415					24.823	23.474						25.378	24.115						27.936	26.877						23.331	22.888					32.245	32.468
70.8	22.8	25.22						32.794	31.177					25.543	25.494					24.85	23.538						25.378	24.121						27.942	26.947						23.331	22.882					32.248	32.617
70.9	22.827	25.275						32.794	31.168					25.546	25.491					24.85	23.538						25.406	24.146						27.936	26.941						23.352	22.864					32.248	32.617
71	22.824	25.272						32.919	31.296					25.616	25.491					24.872	23.541						25.406	24.146						28.04	27.014						23.352	22.864					32.333	32.739
71.1	22.827	25.32						32.91	31.299					25.61	25.537					24.872	23.566						25.479	24.146						28.036	27.011						23.352	22.867					32.324	32.745
71.2	22.83	25.323						33.06	31.448					25.61	25.54					24.872	23.56						25.479	24.173						28.082	27.017						23.352	22.864					32.462	32.742
71.3	22.824	25.314						33.063	31.445					25.687	25.583					24.893	23.563						25.473	24.17						28.085	27.112						23.346	22.87					32.462	32.852
71.4	22.824	25.345						33.06	31.439					25.69	25.589					24.89	23.563						25.522	24.243						28.079	27.118						23.355	22.885					32.462	32.849
71.5	22.833	25.339						33.179	31.543					25.711	25.586					24.948	23.566						25.525	24.246						28.152	27.161						23.355	22.885					32.581	32.983
71.6	22.855	25.397						33.179	31.537					25.714	25.711					24.945	23.544						25.568	24.24						28.156	27.164						23.355	22.879					32.584	32.98
71.7	22.852	25.391						33.301	31.662					25.714	25.708					24.945	23.538						25.571	24.31						28.235	27.161						23.352	22.861					32.706	32.977
71.8	22.852	25.394						33.301	31.662					25.742	25.763					24.942	23.563						25.568	24.31						28.223	27.206						23.346	22.858					32.703	33.127
71.9	22.852	25.439						33.298	31.662					25.735	25.757					24.945	23.566						25.592	24.365						28.229	27.209						23.37	22.882					32.706	33.124
72	22.855	25.439						33.42	31.778					25.787	25.76					24.991	23.563						25.592	24.359						28.278	27.289						23.37	22.885					32.803	33.243
72.1	22.879	25.439						33.417	31.784					25.79	25.806					24.991	23.56						25.671	24.359						28.278	27.286						23.373	22.882					32.806	33.243
72.2	22.879	25.464						33.539	31.9					25.784	25.803					24.994	23.563						25.674	24.39						28.329	27.283						23.38	22.882					32.922	33.243
72.3	22.876	25.464						33.539	31.9					25.833	25.882					25.006	23.593						25.674	24.393						28.323	27.338						23.367	22.882					32.928	33.368
72.4	22.879	25.494						33.545	31.9					25.836	25.885					25.012	23.596						25.699	24.411						28.323	27.332						23.401	22.858					32.922	33.374
72.5	22.879	25.488						33.664	32.001					25.888	25.879					25.037	23.59						25.693	24.411						28.403	27.386						23.401	22.864					33.023	33.487
72.6	22.873	25.485						33.661	32.001					25.882	25.958					25.034	23.593						25.711	24.42						28.403	27.377						23.398	22.861					33.02	33.49
72.7	22.879	25.51						33.78	32.117					25.888	25.955					25.037	23.59						25.72	24.435						28.473	27.38						23.398	22.845					33.127	33.487
72.8	22.873	25.513						33.783	32.114					25.937	26.001					25.064	23.596						25.717	24.442						28.473	27.429						23.404	22.83					33.118	33.609
72.9	22.9	25.565						33.786	32.111					25.934	26.001					25.064	23.593						25.732	24.481						28.473	27.426						23.416	22.87					33.124	33.612
73	22.906	25.565						33.905	32.214					25.934	26.004					25.079	23.593						25.735	24.478						28.525	27.457						23.428	22.864					33.188	33.731
73.1	22.876	25.589						33.911	32.211					25.931	26.08					25.085	23.59						25.787	24.481						28.528	27.457						23.447	22.87					33.191	33.728
73.2	22.879	25.583						34.033	32.336					25.931	26.077					25.089	23.59						25.787	24.46						28.598	27.454						23.453	22.864					33.313	33.731
73.3	22.879	25.589						34.03	32.333					25.986	26.117					25.137	23.587						25.787	24.454						28.595	27.475						23.45	22.861					33.319	33.853
73.4	22.897	25.61						34.027	32.333					25.983	26.126					25.137	23.593						25.818	24.503						28.595	27.475						23.468	22.839					33.31	33.85
73.5	22.9	25.61						34.119	32.452					26.007	26.129					25.134	23.59						25.815	24.509						28.644	27.551						23.471	22.842					33.401	33.994
73.6	22.9	25.659						34.125	32.458					26.01	26.141					25.131	23.636						25.836	24.509						28.644	27.551						23.474	22.845					33.408	34
73.7	22.903	25.662						34.219	32.553					26.007	26.138					25.137	23.642						25.836	24.536						28.69	27.551						23.468	22.867					33.481	34
73.8	22.9	25.65						34.225	32.547					26.038	26.193					25.183	23.663						25.83	24.533						28.693	27.548						23.471	22.864					33.484	34.088
73.9	22.928	25.684						34.222	32.547					26.031	26.19					25.183	23.657						25.861	24.512						28.683	27.551						23.447	22.87					33.484	34.097
74	22.922	25.684						34.317	32.648					26.062	26.196					25.208	23.663						25.851	24.509						28.763	27.6						23.447	22.864					33.609	34.247
74.1	22.925	25.723						34.317	32.648					26.059	26.242					25.201	23.669						25.882	24.509						28.766	27.6						23.474	22.861					33.609	34.238
74.2	22.922	25.723						34.439	32.745					26.062	26.239					25.204	23.663						25.888	24.557						28.812	27.591						23.468	22.867					33.673	34.241
74.3	22.922	25.726						34.442	32.755					26.108	26.294					25.229	23.688						25.894	24.551						28.812	27.649						23.471	22.864					33.679	34.357
74.4	22.925	25.797						34.436	32.751					26.111	26.294					25.235	23.685						25.937	24.573						28.812	27.646						23.499	22.891					33.676	34.357
74.5	22.925	25.803						34.537	32.84					26.157	26.291					25.256	23.694						25.928	24.576						28.857	27.673						23.508	22.894					33.771	34.433
74.6	22.931	25.848						34.537	32.846					26.16	26.34					25.253	23.709						25.955	24.582						28.86	27.673						23.502	22.891					33.777	34.436
74.7	22.925	25.858						34.653	32.919					26.163	26.34					25.253	23.706						25.961	24.576						28.879	27.664						23.492	22.913					33.847	34.433
74.8	22.919	25.845						34.656	32.919					26.157	26.382					25.278	23.737						25.961	24.585						28.882	27.698						23.505	22.91					33.847	34.534
74.9	22.946	25.897						34.653	32.913					26.154	26.392					25.278	23.74						26.004	24.637						28.888	27.695						23.495	22.867					33.847	34.531
75	22.949	25.897						34.75	33.014					26.181	26.392					25.281	23.737						26.004	24.625						28.955	27.74						23.499	22.867					33.969	34.65
75.1	22.955	25.946						34.753	33.014					26.19	26.443					25.281	23.758						26.031	24.628						28.961	27.744						23.502	22.87					33.972	34.647
75.2	22.952	25.943						34.851	33.109					26.184	26.437					25.275	23.758						26.031	24.673						29.004	27.74						23.499	22.87					34.039	34.647
75.3	22.949	25.943						34.848	33.112					26.233	26.483					25.302	23.804						26.031	24.677						29.004	27.795						23.492	22.864					34.036	34.729
75.4	22.974	25.995						34.851	33.109					26.236	26.489					25.305	23.81						26.083	24.701						29.004	27.792						23.495	22.888					34.036	34.726
75.5	22.977	25.995						34.97	33.185					26.257	26.483					25.327	23.804						26.086	24.704						29.05	27.817						23.495	22.888					34.137	34.851
75.6	22.955	26.019						34.973	33.188					26.26	26.514					25.327	23.782						26.102	24.698						29.056	27.817						23.52	22.885					34.143	34.842
75.7	22.949	26.022						35.068	33.279					26.26	26.508					25.33	23.779						26.096	24.725						29.126	27.817						23.523	22.864					34.232	34.842
75.8	22.949	26.016						35.071	33.279					26.279	26.511					25.351	23.758						26.102	24.719						29.126	27.893						23.517	22.864					34.235	34.918
75.9	22.949	26.071						35.065	33.289					26.282	26.511					25.348	23.752						26.154	24.716						29.129	27.896						23.55	22.897					34.235	34.921
76	22.949	26.071						35.162	33.356					26.331	26.508					25.372	23.758						26.154	24.722						29.172	27.911						23.547	22.891					34.335	35.016
76.1	22.955	26.093						35.159	33.362					26.331	26.532					25.375	23.782						26.172	24.725						29.172	27.914						23.55	22.897					34.332	35.019
76.2	22.952	26.086						35.257	33.435					26.331	26.535					25.372	23.776						26.178	24.722						29.221	27.908						23.547	22.913					34.424	35.013
76.3	22.952	26.089						35.263	33.432					26.346	26.584					25.348	23.773						26.178	24.731						29.224	27.972						23.547	22.913					34.43	35.114
76.4	22.971	26.071						35.26	33.435					26.355	26.581					25.348	23.779						26.196	24.774						29.227	27.966						23.523	22.916					34.421	35.11
76.5	22.977	26.065						35.361	33.536					26.376	26.584					25.369	23.779						26.212	24.777						29.276	28.015						23.523	22.919					34.503	35.214
76.6	22.971	26.096						35.355	33.53					26.382	26.63					25.378	23.804						26.251	24.771						29.269	28.009						23.523	22.913					34.503	35.211
76.7	22.977	26.086						35.431	33.597					26.382	26.633					25.385	23.804						26.251	24.799						29.297	28.015						23.523	22.916					34.601	35.208
76.8	22.968	26.089						35.428	33.597					26.401	26.63					25.403	23.776						26.248	24.796						29.297	28.043						23.526	22.916					34.601	35.306
76.9	22.952	26.114						35.428	33.603					26.401	26.636					25.403	23.782						26.27	24.768						29.297	28.04						23.553	22.964					34.598	35.309
77	22.949	26.108						35.504	33.679					26.447	26.639					25.4	23.779						26.276	24.774						29.327	28.119						23.547	22.964					34.647	35.382
77.1	22.955	26.114						35.507	33.667					26.45	26.682					25.403	23.785						26.315	24.771						29.318	28.113						23.553	22.964					34.647	35.385
77.2	22.955	26.117						35.577	33.74					26.447	26.685					25.403	23.782						26.324	24.799						29.346	28.11						23.547	22.961					34.741	35.379
77.3	22.955	26.12						35.577	33.749					26.495	26.709					25.421	23.752						26.318	24.799						29.34	28.137						23.553	22.964					34.747	35.477
77.4	22.946	26.141						35.58	33.746					26.498	26.709					25.424	23.758						26.318	24.826						29.343	28.134						23.572	22.94					34.744	35.474
77.5	22.952	26.138						35.651	33.817					26.52	26.703					25.424	23.755						26.324	24.823						29.395	28.165						23.578	22.94					34.811	35.571
77.6	22.974	26.135						35.654	33.817					26.523	26.7					25.427	23.782						26.37	24.826						29.398	28.159						23.599	22.94					34.808	35.571
77.7	22.977	26.138						35.73	33.887					26.52	26.706					25.424	23.779						26.37	24.823						29.398	28.165						23.593	22.961					34.888	35.571
77.8	22.974	26.141						35.727	33.887					26.547	26.779					25.424	23.81						26.373	24.823						29.401	28.186						23.596	22.958					34.891	35.666
77.9	23.001	26.144						35.727	33.89					26.541	26.779					25.433	23.807						26.364	24.872						29.395	28.189						23.615	22.94					34.894	35.669
78	23.001	26.135						35.825	33.981					26.593	26.782					25.446	23.804						26.37	24.869						29.446	28.229						23.627	22.937					34.961	35.751
78.1	23.026	26.163						35.822	33.99					26.59	26.825					25.452	23.776						26.395	24.869						29.443	28.238						23.642	22.934					34.961	35.742
78.2	23.022	26.163						35.895	34.033					26.596	26.828					25.446	23.776						26.395	24.869						29.462	28.232						23.648	22.894					35.016	35.748
78.3	23.019	26.16						35.892	34.039					26.617	26.831					25.5	23.801						26.392	24.878						29.468	28.262						23.645	22.894					35.01	35.815
78.4	23.001	26.218						35.892	34.033					26.614	26.831					25.494	23.804						26.422	24.896						29.462	28.265						23.642	22.891					35.013	35.812
78.5	23.001	26.212						35.992	34.058					26.642	26.831					25.522	23.801						26.416	24.896						29.514	28.333						23.651	22.894					35.086	35.91
78.6	23.019	26.242						35.992	34.055					26.645	26.831					25.516	23.804						26.443	24.893						29.514	28.326						23.669	22.885					35.083	35.913
78.7	23.022	26.233						36.035	34.158					26.639	26.834					25.513	23.807						26.44	24.921						29.565	28.329						23.666	22.864					35.153	35.913
78.8	23.022	26.236						36.038	34.155					26.666	26.883					25.54	23.785						26.44	24.921						29.565	28.36						23.669	22.864					35.156	35.989
78.9	23.022	26.331						36.035	34.158					26.663	26.88					25.543	23.779						26.443	24.976						29.562	28.354						23.66	22.861					35.156	35.98
79	23.019	26.331						36.139	34.229					26.691	26.88					25.543	23.779						26.44	24.976						29.614	28.406						23.679	22.842					35.233	36.053
79.1	23.05	26.334						36.133	34.229					26.694	26.88					25.546	23.758						26.492	24.963						29.614	28.409						23.663	22.849					35.229	36.057
79.2	23.05	26.334						36.209	34.274					26.694	26.877					25.546	23.761						26.489	24.997						29.66	28.4						23.676	22.864					35.275	36.053
79.3	23.047	26.337						36.212	34.277					26.715	26.901					25.54	23.782						26.489	24.991						29.66	28.455						23.669	22.873					35.278	36.151
79.4	23.05	26.349						36.206	34.271					26.718	26.904					25.546	23.782						26.514	25.015						29.666	28.445						23.694	22.873					35.278	36.154
79.5	23.044	26.361						36.279	34.354					26.712	26.907					25.565	23.782						26.514	25.018						29.684	28.47						23.691	22.873					35.352	36.23
79.6	23.047	26.358						36.279	34.354					26.718	26.95					25.568	23.758						26.541	25.015						29.684	28.473						23.697	22.87					35.355	36.237
79.7	23.05	26.407						36.401	34.393					26.715	26.956					25.568	23.758						26.541	25.015						29.733	28.479						23.694	22.839					35.425	36.221
79.8	23.05	26.401						36.395	34.396					26.736	26.974					25.595	23.779						26.538	25.009						29.733	28.546						23.691	22.842					35.428	36.298
79.9	23.05	26.401						36.401	34.396					26.743	26.978					25.589	23.785						26.566	25.043						29.73	28.546						23.672	22.867					35.422	36.301
80	23.05	26.404						36.475	34.448					26.74	26.981					25.613	23.779						26.562	25.046						29.758	28.549						23.669	22.867					35.471	36.377
80.1	23.026	26.428						36.475	34.448					26.743	26.974					25.616	23.782						26.608	25.046						29.758	28.555						23.669	22.87					35.471	36.38
80.2	23.026	26.428						36.52	34.528					26.749	26.971					25.607	23.782						26.605	25.092						29.807	28.546						23.669	22.919					35.571	36.371
80.3	23.022	26.428						36.517	34.518					26.791	27.026					25.632	23.807						26.608	25.085						29.81	28.598						23.676	22.919					35.574	36.469
80.4	23.047	26.453						36.52	34.515					26.791	27.026					25.638	23.804						26.654	25.067						29.81	28.601						23.7	22.888					35.568	36.465
80.5	23.047	26.453						36.588	34.616					26.791	27.02					25.613	23.804						26.66	25.067						29.828	28.601						23.697	22.9					35.635	36.539
80.6	23.05	26.498						36.588	34.619					26.785	27.051					25.61	23.804						26.663	25.067						29.831	28.604						23.691	22.891					35.648	36.542
80.7	23.047	26.501						36.664	34.671					26.788	27.045					25.616	23.807						26.657	25.07						29.852	28.604						23.7	22.946					35.715	36.542
80.8	23.053	26.501						36.667	34.674					26.819	27.072					25.638	23.828						26.657	25.067						29.855	28.65						23.694	22.94					35.721	36.609
80.9	23.05	26.48						36.664	34.656					26.816	27.069					25.632	23.828						26.685	25.067						29.858	28.647						23.694	22.964					35.721	36.609
81	23.05	26.477						36.734	34.735					26.84	27.072					25.656	23.831						26.678	25.073						29.904	28.668						23.694	22.968					35.785	36.691
81.1	23.047	26.477						36.737	34.741					26.843	27.094					25.662	23.88						26.678	25.064						29.907	28.671						23.669	22.968					35.788	36.688
81.2	23.05	26.48						36.789	34.808					26.84	27.097					25.659	23.88						26.678	25.064						29.932	28.668						23.672	22.919					35.864	36.688
81.3	23.05	26.483						36.786	34.811					26.868	27.124					25.714	23.883						26.682	25.061						29.932	28.668						23.669	22.919					35.864	36.731
81.4	23.026	26.523						36.786	34.811					26.865	27.124					25.711	23.883						26.73	25.089						29.929	28.668						23.672	22.897					35.861	36.737
81.5	23.022	26.523						36.88	34.86					26.917	27.127					25.714	23.883						26.733	25.085						29.95	28.717						23.669	22.894					35.907	36.816
81.6	23.026	26.547						36.89	34.851					26.917	27.118					25.708	23.904						26.727	25.092						29.956	28.717						23.669	22.891					35.91	36.813
81.7	23.022	26.547						36.905	34.93					26.923	27.124					25.711	23.901						26.736	25.092						29.999	28.72						23.669	22.916					35.953	36.813
81.8	23.019	26.547						36.914	34.937					26.941	27.148					25.714	23.901						26.733	25.092						30.005	28.745						23.669	22.916					35.953	36.859
81.9	23.026	26.572						36.905	34.933					26.941	27.151					25.711	23.901						26.779	25.095						30.002	28.745						23.691	22.94					35.956	36.859
82	23.026	26.566						36.957	34.976					26.965	27.145					25.708	23.904						26.782	25.095						30.051	28.769						23.697	22.943					36.035	36.929
82.1	23.019	26.578						36.957	34.976					26.968	27.17					25.714	23.929						26.782	25.092						30.048	28.769						23.691	22.946					36.029	36.926
82.2	23.022	26.572						37.006	35.056					26.962	27.176					25.708	23.929						26.782	25.095						30.099	28.76						23.694	22.919					36.066	36.932
82.3	23.022	26.572						36.996	35.052					26.962	27.17					25.714	23.932						26.782	25.085						30.099	28.787						23.688	22.919					36.075	37.006
82.4	23.029	26.596						37.006	35.046					26.965	27.173					25.711	23.929						26.782	25.11						30.103	28.793						23.676	22.897					36.087	36.996
82.5	23.022	26.596						37.054	35.101					26.987	27.173					25.735	23.935						26.779	25.11						30.127	28.821						23.676	22.894					36.139	37.045
82.6	23.026	26.596						37.054	35.101					26.99	27.222					25.735	23.953						26.81	25.116						30.127	28.821						23.694	22.894					36.13	37.039
82.7	23.026	26.599						37.103	35.175					26.984	27.219					25.739	23.95						26.81	25.146						30.17	28.818						23.694	22.849					36.176	37.057
82.8	23.026	26.593						37.103	35.172					27.011	27.191					25.739	23.953						26.807	25.137						30.17	28.845						23.691	22.842					36.172	37.137
82.9	23.001	26.669						37.103	35.168					27.011	27.194					25.735	23.956						26.831	25.159						30.17	28.836						23.691	22.821					36.176	37.128
83	23.004	26.669						37.173	35.199					27.036	27.197					25.766	23.953						26.831	25.162						30.197	28.839						23.694	22.821					36.255	37.189
83.1	23.022	26.691						37.177	35.199					27.036	27.216					25.757	23.978						26.825	25.165						30.197	28.839						23.746	22.818					36.255	37.195
83.2	23.022	26.694						37.274	35.239					27.036	27.219					25.76	23.975						26.834	25.168						30.219	28.842						23.746	22.867					36.304	37.186
83.3	23.022	26.691						37.277	35.242					27.063	27.246					25.757	23.99						26.828	25.159						30.219	28.864						23.743	22.867					36.298	37.25
83.4	23.019	26.669						37.274	35.248					27.063	27.246					25.763	23.999						26.849	25.189						30.222	28.86						23.743	22.864					36.292	37.244
83.5	23.032	26.669						37.317	35.297					27.109	27.246					25.787	23.996						26.855	25.189						30.267	28.864						23.746	22.87					36.343	37.317
83.6	23.022	26.694						37.32	35.309					27.109	27.289					25.787	24.005						26.886	25.189						30.27	28.864						23.749	22.873					36.346	37.311
83.7	23.022	26.691						37.393	35.37					27.112	27.292					25.787	23.996						26.874	25.22						30.267	28.87						23.746	22.87					36.414	37.311
83.8	23.029	26.694						37.39	35.367					27.109	27.292					25.784	23.981						26.877	25.217						30.264	28.87						23.74	22.876					36.417	37.442
83.9	23.029	26.746						37.396	35.379					27.109	27.292					25.784	23.981						26.874	25.238						30.267	28.864						23.712	22.842					36.414	37.442
84	23.022	26.736						37.469	35.416					27.13	27.289					25.809	23.975						26.877	25.244						30.289	28.915						23.724	22.842					36.465	37.488
84.1	23.053	26.764						37.463	35.413					27.133	27.347					25.806	23.932						26.907	25.241						30.295	28.915						23.743	22.852					36.469	37.488
84.2	23.05	26.77						37.54	35.471					27.136	27.338					25.806	23.929						26.91	25.262						30.313	28.912						23.749	22.882					36.539	37.491
84.3	23.05	26.767						37.534	35.471					27.164	27.338					25.836	23.904						26.901	25.262						30.322	28.909						23.743	22.861					36.548	37.558
84.4	23.05	26.773						37.534	35.474					27.161	27.338					25.833	23.911						26.904	25.235						30.31	28.915						23.758	22.897					36.542	37.564
84.5	23.05	26.767						37.607	35.519					27.182	27.344					25.858	23.907						26.904	25.238						30.341	28.937						23.767	22.894					36.588	37.613
84.6	23.074	26.785						37.616	35.516					27.182	27.393					25.861	23.904						26.929	25.238						30.341	28.94						23.798	22.891					36.594	37.616
84.7	23.077	26.788						37.662	35.587					27.185	27.386					25.864	23.904						26.926	25.293						30.359	28.937						23.792	22.943					36.612	37.607
84.8	23.071	26.791						37.656	35.59					27.203	27.466					25.861	23.88						26.929	25.287						30.368	28.967						23.788	22.937					36.612	37.683
84.9	23.096	26.764						37.659	35.59					27.209	27.46					25.851	23.877						26.953	25.244						30.374	28.964						23.795	22.943					36.612	37.683
85	23.096	26.767						37.708	35.663					27.206	27.463					25.858	23.874						26.947	25.238						30.411	29.013						23.785	22.943					36.667	37.726
85.1	23.099	26.785						37.704	35.66					27.206	27.484					25.864	23.862						26.971	25.238						30.417	29.016						23.798	22.949					36.664	37.729
85.2	23.102	26.791						37.778	35.733					27.203	27.484					25.851	23.862						26.978	25.287						30.438	29.016						23.795	22.968					36.737	37.729
85.3	23.099	26.788						37.781	35.739					27.209	27.512					25.882	23.853						26.974	25.29						30.444	29.034						23.792	22.971					36.74	37.781
85.4	23.074	26.865						37.781	35.727					27.209	27.515					25.882	23.862						26.971	25.293						30.435	29.037						23.795	22.971					36.737	37.781
85.5	23.074	26.862						37.805	35.779					27.209	27.512					25.906	23.856						26.974	25.293						30.463	29.062						23.795	22.964					36.786	37.833
85.6	23.096	26.886						37.808	35.782					27.209	27.539					25.903	23.856						26.971	25.29						30.463	29.062						23.813	22.968					36.783	37.83
85.7	23.099	26.889						37.857	35.806					27.209	27.539					25.9	23.846						26.974	25.29						30.487	29.059						23.816	22.94					36.856	37.823
85.8	23.102	26.886						37.851	35.8					27.228	27.591					25.931	23.911						26.974	25.287						30.487	29.111						23.819	22.949					36.859	37.851
85.9	23.099	26.938						37.854	35.8					27.234	27.585					25.925	23.898						27.005	25.305						30.484	29.111						23.84	22.968					36.865	37.854
86	23.093	26.935						37.903	35.873					27.234	27.585					25.928	23.904						26.999	25.308						30.539	29.129						23.843	22.968					36.887	37.918
86.1	23.096	26.981						37.903	35.873					27.237	27.588					25.934	23.932						26.993	25.305						30.539	29.135						23.837	22.971					36.877	37.927
86.2	23.099	26.987						37.973	35.919					27.234	27.582					25.937	23.932						26.999	25.305						30.557	29.138						23.84	22.943					36.957	37.924
86.3	23.093	26.981						37.97	35.922					27.28	27.637					25.955	23.929						26.996	25.308						30.566	29.181						23.84	22.943					36.954	37.973
86.4	23.096	27.036						37.976	35.922					27.283	27.631					25.958	23.935						27.023	25.339						30.557	29.184						23.889	22.943					36.96	37.97
86.5	23.102	27.032						38.019	35.999					27.258	27.637					25.977	23.935						27.023	25.333						30.609	29.205						23.883	22.949					37.006	38.068
86.6	23.099	27.002						38.028	35.992					27.252	27.612					25.974	23.959						27.048	25.333						30.606	29.208						23.889	22.94					37.003	38.068
86.7	23.105	27.005						38.077	36.044					27.255	27.603					25.974	23.956						27.051	25.357						30.609	29.208						23.883	22.946					37.048	38.068
86.8	23.096	27.005						38.074	36.044					27.286	27.606					26.001	24.005						27.051	25.354						30.609	29.233						23.892	22.943					37.057	38.095
86.9	23.099	27.054						38.071	36.041					27.28	27.606					26.001	24.002						27.066	25.403						30.612	29.23						23.868	22.94					37.048	38.095
87	23.096	27.057						38.116	36.063					27.304	27.609					26.001	24.002						27.069	25.412						30.637	29.257						23.865	22.943					37.106	38.162
87.1	23.123	27.103						38.123	36.066					27.313	27.609					26.01	24.002						27.094	25.403						30.637	29.254						23.883	22.952					37.1	38.165
87.2	23.12	27.1						38.165	36.09					27.304	27.609					26.01	24.005						27.1	25.43						30.682	29.251						23.892	22.946					37.149	38.165
87.3	23.129	27.103						38.171	36.093					27.356	27.612					26.013	23.999						27.094	25.436						30.679	29.282						23.889	22.943					37.155	38.22
87.4	23.117	27.081						38.168	36.084					27.362	27.612					26.013	23.999						27.094	25.433						30.688	29.282						23.892	22.943					37.152	38.217
87.5	23.123	27.081						38.239	36.139					27.356	27.603					26.001	24.005						27.097	25.436						30.707	29.327						23.886	22.943					37.198	38.287
87.6	23.123	27.106						38.242	36.145					27.359	27.67					26.001	24.002						27.121	25.43						30.704	29.33						23.859	22.946					37.195	38.297
87.7	23.123	27.106						38.318	36.212					27.356	27.655					26.004	24.005						27.118	25.412						30.704	29.324						23.865	22.958					37.241	38.287
87.8	23.123	27.1						38.315	36.218					27.38	27.67					26.028	23.984						27.121	25.4						30.71	29.333						23.865	22.961					37.244	38.336
87.9	23.145	27.057						38.309	36.212					27.38	27.661					26.025	23.981						27.148	25.433						30.707	29.327						23.889	22.943					37.247	38.333
88	23.148	27.057						38.361	36.234					27.405	27.664					26.031	23.987						27.142	25.43						30.685	29.352						23.889	22.943					37.296	38.4
88.1	23.145	27.029						38.367	36.237					27.405	27.682					26.025	23.978						27.142	25.433						30.692	29.352						23.889	22.94					37.299	38.412
88.2	23.151	27.036						38.434	36.285					27.405	27.679					26.028	23.978						27.148	25.452						30.737	29.343						23.886	22.964					37.366	38.412
88.3	23.148	27.032						38.437	36.282					27.405	27.689					26.028	24.026						27.142	25.452						30.731	29.373						23.883	22.964					37.36	38.464
88.4	23.151	27.032						38.434	36.282					27.408	27.686					26.031	24.023						27.167	25.455						30.734	29.379						23.886	22.992					37.369	38.458
88.5	23.151	27.032						38.48	36.334					27.426	27.689					26.053	24.026						27.167	25.452						30.731	29.398						23.886	22.986					37.415	38.486
88.6	23.148	27.078						38.486	36.334					27.429	27.734					26.059	24.026						27.17	25.455						30.731	29.401						23.865	22.992					37.418	38.483
88.7	23.141	27.081						38.525	36.359					27.432	27.731					26.05	24.026						27.164	25.455						30.78	29.401						23.865	23.016					37.469	38.477
88.8	23.148	27.075						38.531	36.365					27.457	27.759					26.025	24.026						27.173	25.455						30.78	29.425						23.865	23.013					37.469	38.556
88.9	23.145	27.078						38.531	36.365					27.457	27.759					26.038	24.03						27.185	25.455						30.78	29.425						23.862	23.019					37.46	38.556
89	23.141	27.081						38.559	36.38					27.481	27.756					26.059	24.026						27.194	25.452						30.807	29.449						23.868	23.016					37.494	38.629
89.1	23.126	27.051						38.559	36.377					27.475	27.808					26.056	24.033						27.188	25.452						30.801	29.449						23.837	23.01					37.491	38.632
89.2	23.126	27.054						38.605	36.432					27.469	27.808					26.059	24.03						27.191	25.458						30.829	29.449						23.84	22.998					37.537	38.629
89.3	23.123	27.054						38.608	36.429					27.454	27.805					26.062	24.054						27.188	25.455						30.829	29.474						23.843	22.995					37.537	38.654
89.4	23.123	27.057						38.602	36.426					27.457	27.805					26.05	24.051						27.216	25.464						30.832	29.471						23.868	23.013					37.543	38.657
89.5	23.126	27.054						38.657	36.481					27.454	27.805					26.047	24.054						27.219	25.455						30.847	29.498						23.868	23.016					37.585	38.702
89.6	23.123	27.078						38.654	36.484					27.457	27.808					26.056	23.999						27.243	25.452						30.859	29.501						23.868	23.019					37.589	38.699
89.7	23.129	27.075						38.678	36.502					27.457	27.814					26.047	24.002						27.24	25.504						30.905	29.501						23.865	23.013					37.634	38.702
89.8	23.12	27.075						38.672	36.511					27.478	27.808					26.074	24.023						27.243	25.504						30.893	29.529						23.88	23.013					37.637	38.782
89.9	23.123	27.124						38.672	36.496					27.478	27.805					26.077	24.026						27.264	25.507						30.899	29.523						23.865	23.019					37.64	38.779
90	23.123	27.124						38.724	36.551					27.478	27.805					26.08	24.023						27.267	25.507						30.951	29.526						23.862	23.007					37.683	38.821
90.1	23.123	27.203						38.727	36.554					27.478	27.856					26.08	24.048						27.289	25.5						30.948	29.523						23.868	23.013					37.683	38.815
90.2	23.123	27.2						38.773	36.603					27.481	27.85					26.08	24.045						27.286	25.531						30.997	29.523						23.865	22.992					37.704	38.821
90.3	23.123	27.203						38.779	36.603					27.527	27.878					26.105	24.048						27.286	25.528						31	29.523						23.865	22.989					37.711	38.855
90.4	23.129	27.225						38.776	36.603					27.53	27.875					26.105	24.045						27.289	25.555						30.997	29.517						23.859	23.016					37.711	38.849
90.5	23.123	27.225						38.821	36.627					27.548	27.878					26.105	24.048						27.28	25.549						31.024	29.572						23.865	23.019					37.759	38.925
90.6	23.123	27.252						38.818	36.627					27.554	27.853					26.105	24.02						27.335	25.562						31.021	29.572						23.889	23.007					37.762	38.925
90.7	23.123	27.249						38.895	36.673					27.551	27.856					26.102	24.026						27.335	25.549						31.07	29.575						23.883	22.989					37.805	38.919
90.8	23.123	27.249						38.892	36.676					27.557	27.859					26.132	24.048						27.328	25.552						31.07	29.593						23.886	22.986					37.811	38.943
90.9	23.145	27.222						38.898	36.673					27.545	27.863					26.126	24.051						27.328	25.577						31.076	29.596						23.88	22.968					37.805	38.94
91	23.148	27.225						38.947	36.694					27.551	27.853					26.144	24.051						27.328	25.58						31.07	29.62						23.886	22.968					37.851	38.974
91.1	23.148	27.271						38.94	36.7					27.554	27.902					26.144	24.084						27.356	25.577						31.07	29.617						23.883	22.968					37.857	38.971
91.2	23.148	27.271						38.992	36.743					27.551	27.908					26.144	24.078						27.362	25.598						31.073	29.617						23.883	22.968					37.9	38.965
91.3	23.148	27.274						38.992	36.743					27.576	27.902					26.172	24.054						27.362	25.604						31.07	29.62						23.886	22.968					37.903	39.02
91.4	23.145	27.319						38.995	36.743					27.573	27.908					26.172	24.057						27.383	25.626						31.067	29.617						23.892	22.964					37.897	39.014
91.5	23.151	27.316						39.035	36.768					27.625	27.911					26.19	24.054						27.386	25.629						31.091	29.639						23.883	22.964					37.949	39.069
91.6	23.145	27.365						39.041	36.771					27.618	27.951					26.196	24.1						27.386	25.623						31.094	29.645						23.914	22.968					37.949	39.066
91.7	23.154	27.368						39.062	36.826					27.628	27.957					26.196	24.097						27.383	25.65						31.094	29.642						23.914	22.964					37.994	39.062
91.8	23.148	27.374						39.066	36.826					27.621	27.979					26.196	24.121						27.39	25.647						31.097	29.669						23.907	22.968					37.994	39.09
91.9	23.172	27.347						39.066	36.819					27.621	27.982					26.196	24.127						27.411	25.644						31.094	29.669						23.914	22.989					37.994	39.084
92	23.172	27.347						39.111	36.847					27.649	27.975					26.227	24.115						27.405	25.644						31.122	29.691						23.907	22.986					38.049	39.108
92.1	23.193	27.344						39.111	36.853					27.655	27.975					26.221	24.1						27.441	25.647						31.119	29.691						23.914	22.989					38.049	39.111
92.2	23.196	27.347						39.142	36.896					27.652	27.979					26.227	24.094						27.429	25.623						31.143	29.694						23.907	22.995					38.095	39.102
92.3	23.199	27.344						39.142	36.896					27.649	28.006					26.224	24.072						27.432	25.623						31.146	29.712						23.911	22.986					38.092	39.157
92.4	23.169	27.344						39.136	36.89					27.652	28.009					26.218	24.078						27.432	25.601						31.152	29.712						23.911	22.961					38.098	39.166
92.5	23.175	27.338						39.16	36.938					27.673	28					26.224	24.075						27.432	25.601						31.171	29.691						23.911	22.961					38.12	39.185
92.6	23.193	27.322						39.163	36.938					27.676	28.03					26.221	24.075						27.438	25.595						31.168	29.691						23.886	22.968					38.126	39.188
92.7	23.203	27.316						39.185	36.993					27.676	28.027					26.218	24.072						27.438	25.574						31.168	29.687						23.886	22.964					38.147	39.185
92.8	23.196	27.316						39.188	36.99					27.695	28.049					26.224	24.075						27.432	25.577						31.171	29.712						23.886	22.968					38.141	39.236
92.9	23.196	27.365						39.185	36.993					27.701	28.049					26.218	24.075						27.46	25.598						31.168	29.715						23.886	22.986					38.144	39.23
93	23.199	27.368						39.233	37.033					27.695	28.049					26.218	24.078						27.463	25.595						31.216	29.739						23.886	22.98					38.22	39.285
93.1	23.199	27.42						39.236	37.042					27.701	28.052					26.221	24.097						27.429	25.604						31.213	29.742						23.883	22.992					38.217	39.282
93.2	23.199	27.423						39.261	37.088					27.695	28.046					26.215	24.103						27.435	25.601						31.241	29.736						23.883	22.992					38.248	39.279
93.3	23.199	27.411						39.261	37.085					27.719	28.073					26.224	24.127						27.432	25.598						31.238	29.739						23.886	22.983					38.242	39.352
93.4	23.224	27.39						39.258	37.082					27.725	28.076					26.218	24.127						27.429	25.601						31.241	29.736						23.911	22.986					38.239	39.352
93.5	23.221	27.393						39.288	37.134					27.747	28.073					26.245	24.124						27.429	25.607						31.265	29.767						23.914	22.986					38.29	39.398
93.6	23.196	27.365						39.282	37.131					27.747	28.076					26.242	24.146						27.435	25.598						31.265	29.773						23.907	22.992					38.29	39.407
93.7	23.199	27.365						39.334	37.161					27.75	28.079					26.242	24.149						27.432	25.604						31.293	29.77						23.917	22.98					38.315	39.401
93.8	23.193	27.371						39.337	37.158					27.768	28.076					26.248	24.127						27.429	25.598						31.29	29.767						23.911	22.989					38.318	39.456
93.9	23.199	27.371						39.328	37.152					27.774	28.079					26.245	24.121						27.457	25.604						31.284	29.77						23.917	22.964					38.321	39.447
94	23.193	27.368						39.352	37.213					27.798	28.073					26.242	24.124						27.46	25.601						31.29	29.813						23.914	22.964					38.339	39.499
94.1	23.196	27.396						39.349	37.21					27.798	28.101					26.248	24.17						27.454	25.601						31.287	29.816						23.911	22.964					38.345	39.502
94.2	23.193	27.393						39.407	37.25					27.798	28.101					26.242	24.176						27.454	25.623						31.314	29.816						23.911	22.964					38.367	39.502
94.3	23.193	27.396						39.41	37.256					27.82	28.101					26.273	24.197						27.457	25.629						31.317	29.84						23.898	22.964					38.361	39.548
94.4	23.196	27.441						39.401	37.253					27.82	28.104					26.273	24.194						27.484	25.702						31.317	29.837						23.932	22.964					38.361	39.551
94.5	23.193	27.441						39.426	37.277					27.823	28.094					26.297	24.194						27.481	25.699						31.332	29.858						23.932	22.958					38.416	39.575
94.6	23.196	27.46						39.429	37.286					27.814	28.128					26.294	24.142						27.472	25.696						31.339	29.868						23.984	22.964					38.416	39.578
94.7	23.193	27.463						39.478	37.305					27.823	28.125					26.291	24.146						27.475	25.729						31.36	29.861						23.981	22.958					38.461	39.572
94.8	23.193	27.463						39.474	37.305					27.823	28.146					26.318	24.124						27.481	25.72						31.36	29.861						23.981	22.961					38.461	39.621
94.9	23.196	27.46						39.478	37.305					27.823	28.149					26.315	24.124						27.502	25.72						31.366	29.858						23.981	22.989					38.464	39.63
95	23.199	27.466						39.502	37.335					27.844	28.146					26.343	24.124						27.505	25.72						31.387	29.886						23.984	22.992					38.486	39.676
95.1	23.178	27.438						39.499	37.332					27.844	28.125					26.34	24.091						27.53	25.72						31.39	29.889						23.956	22.983					38.486	39.67
95.2	23.172	27.441						39.575	37.375					27.847	28.125					26.337	24.094						27.53	25.723						31.39	29.889						23.959	22.989					38.535	39.67
95.3	23.172	27.444						39.575	37.375					27.872	28.152					26.321	24.097						27.527	25.723						31.387	29.91						23.953	22.989					38.541	39.694
95.4	23.196	27.469						39.578	37.378					27.872	28.152					26.315	24.103						27.554	25.748						31.384	29.91						23.956	22.989					38.535	39.697
95.5	23.199	27.472						39.621	37.402					27.872	28.149					26.315	24.1						27.551	25.745						31.409	29.938						23.956	22.989					38.553	39.719
95.6	23.203	27.521						39.624	37.402					27.872	28.177					26.321	24.1						27.573	25.748						31.412	29.938						23.953	22.986					38.553	39.722
95.7	23.196	27.515						39.67	37.43					27.869	28.165					26.312	24.094						27.579	25.748						31.415	29.944						23.953	22.986					38.608	39.716
95.8	23.196	27.515						39.673	37.433					27.872	28.198					26.34	24.094						27.579	25.748						31.412	29.941						23.953	22.983					38.608	39.737
95.9	23.175	27.567						39.67	37.424					27.872	28.195					26.34	24.103						27.579	25.79						31.415	29.932						23.95	22.989					38.605	39.743
96	23.175	27.557						39.697	37.469					27.893	28.198					26.34	24.097						27.579	25.8						31.442	29.938						23.956	22.986					38.651	39.761
96.1	23.166	27.56						39.694	37.479					27.896	28.198					26.346	24.063						27.606	25.79						31.436	29.941						23.95	22.98					38.66	39.767
96.2	23.169	27.563						39.743	37.5					27.896	28.192					26.343	24.072						27.603	25.79						31.43	29.935						23.953	23.01					38.708	39.767
96.3	23.175	27.56						39.743	37.497					27.893	28.223					26.367	24.1						27.597	25.793						31.436	29.956						23.956	23.007					38.699	39.81
96.4	23.175	27.557						39.749	37.497					27.89	28.223					26.37	24.097						27.606	25.769						31.439	29.962						23.932	23.013					38.699	39.813
96.5	23.169	27.567						39.792	37.524					27.921	28.22					26.367	24.1						27.603	25.769						31.464	29.965						23.929	23.016					38.724	39.865
96.6	23.178	27.634						39.786	37.521					27.921	28.217					26.358	24.124						27.628	25.769						31.461	29.959						23.938	23.004					38.73	39.865
96.7	23.175	27.631						39.862	37.552					27.917	28.214					26.361	24.121						27.625	25.79						31.482	29.962						23.926	23.041					38.748	39.865
96.8	23.169	27.634						39.859	37.549					27.917	28.223					26.367	24.167						27.628	25.787						31.482	30.014						23.932	23.032					38.76	39.911
96.9	23.175	27.612						39.862	37.546					27.917	28.229					26.367	24.173						27.603	25.8						31.485	30.011						23.935	23.004					38.754	39.914
97	23.175	27.606						39.914	37.598					27.942	28.223					26.364	24.173						27.606	25.793						31.482	30.014						23.926	23.019					38.785	39.966
97.1	23.175	27.679						39.908	37.595					27.942	28.268					26.364	24.173						27.603	25.793						31.482	30.008						23.932	23.004					38.779	39.96
97.2	23.169	27.682						39.941	37.65					27.945	28.268					26.364	24.17						27.609	25.821						31.509	30.011						23.929	23.019					38.824	39.963
97.3	23.178	27.679						39.941	37.646					27.945	28.293					26.392	24.197						27.603	25.818						31.506	30.035						23.938	23.01					38.824	39.993
97.4	23.175	27.655						39.938	37.646					27.945	28.296					26.385	24.194						27.625	25.821						31.509	30.029						23.959	23.032					38.824	39.987
97.5	23.175	27.655						39.963	37.671					27.966	28.29					26.395	24.197						27.625	25.818						31.561	30.035						23.95	23.035					38.873	40.033
97.6	23.178	27.655						39.963	37.668					27.966	28.284					26.385	24.17						27.649	25.818						31.555	30.029						23.959	23.032					38.876	40.039
97.7	23.172	27.658						39.987	37.698					27.966	28.293					26.392	24.176						27.652	25.842						31.586	30.032						23.953	23.01					38.919	40.036
97.8	23.178	27.658						39.984	37.689					27.942	28.296					26.385	24.2						27.652	25.842						31.583	30.057						23.959	23.001					38.922	40.06
97.9	23.175	27.609						39.981	37.698					27.942	28.293					26.395	24.194						27.682	25.87						31.58	30.057						23.932	23.038					38.916	40.057
98	23.175	27.612						40.039	37.717					27.969	28.29					26.419	24.194						27.676	25.87						31.604	30.084						23.932	23.032					38.943	40.128
98.1	23.199	27.634						40.036	37.714					27.966	28.32					26.41	24.228						27.673	25.867						31.601	30.078						23.932	23.032					38.956	40.131
98.2	23.199	27.637						40.085	37.766					27.969	28.32					26.416	24.225						27.679	25.87						31.631	30.078						23.929	23.01					38.974	40.128
98.3	23.203	27.631						40.085	37.769					27.963	28.317					26.41	24.246						27.676	25.867						31.625	30.109						23.932	23.01					38.977	40.158
98.4	23.221	27.634						40.079	37.766					27.966	28.32					26.413	24.249						27.676	25.87						31.631	30.103						23.953	23.013					38.971	40.152
98.5	23.221	27.634						40.109	37.787					27.969	28.32					26.41	24.246						27.676	25.861						31.653	30.106						23.953	23.01					39.041	40.216
98.6	23.224	27.637						40.109	37.79					27.969	28.317					26.416	24.243						27.692	25.873						31.656	30.103						23.959	23.013					39.044	40.207
98.7	23.224	27.631						40.158	37.811					27.966	28.32					26.41	24.24						27.704	25.864						31.671	30.109						23.956	23.01					39.069	40.21
98.8	23.221	27.637						40.158	37.814					27.991	28.32					26.431	24.243						27.698	25.867						31.674	30.136						23.959	23.01					39.069	40.231
98.9	23.199	27.655						40.152	37.805					27.997	28.317					26.44	24.246						27.725	25.87						31.674	30.136						23.953	23.016					39.069	40.231
99	23.199	27.667						40.182	37.836					27.994	28.317					26.434	24.246						27.725	25.867						31.705	30.157						23.956	23.01					39.093	40.259
99.1	23.224	27.612						40.179	37.845					27.997	28.323					26.44	24.271						27.728	25.87						31.702	30.151						23.95	23.01					39.096	40.256
99.2	23.224	27.615						40.225	37.86					27.997	28.311					26.437	24.268						27.719	25.873						31.702	30.157						23.956	23.01					39.117	40.256
99.3	23.218	27.609						40.225	37.857					28.012	28.345					26.459	24.271						27.725	25.864						31.708	30.161						23.956	23.01					39.114	40.305
99.4	23.245	27.661						40.219	37.857					28.015	28.342					26.462	24.268						27.728	25.87						31.699	30.157						23.95	22.983					39.12	40.305
99.5	23.245	27.661						40.247	37.888					28.043	28.342					26.462	24.271						27.722	25.87						31.729	30.185						23.956	22.986					39.166	40.335
99.6	23.245	27.686						40.253	37.885					28.04	28.345					26.462	24.268						27.725	25.867						31.723	30.182						23.926	22.986					39.169	40.332
99.7	23.245	27.682						40.295	37.936					28.043	28.339					26.462	24.268						27.722	25.867						31.732	30.176						23.929	23.035					39.209	40.323
99.8	23.254	27.686						40.298	37.936					28.061	28.363					26.492	24.222						27.722	25.873						31.723	30.203						23.932	23.035					39.215	40.356
99.9	23.221	27.707						40.298	37.933					28.067	28.363					26.489	24.219						27.722	25.87						31.729	30.197						23.953	23.01					39.215	40.35
100	23.227	27.707						40.35	37.936					28.088	28.369					26.508	24.219						27.725	25.867						31.754	30.225						23.956	23.01					39.243	40.375
100.1	23.224	27.704						40.347	37.933					28.088	28.391					26.511	24.243						27.744	25.876						31.754	30.225						23.953	23.01					39.24	40.375
100.2	23.221	27.707						40.396	37.982					28.085	28.391					26.508	24.246						27.744	25.867						31.747	30.228						23.953	23.032					39.261	40.375
100.3	23.218	27.704						40.396	37.985					28.091	28.418					26.486	24.219						27.747	25.867						31.754	30.228						23.95	23.035					39.264	40.402
100.4	23.227	27.728						40.399	37.979					28.091	28.418					26.486	24.222						27.777	25.897						31.75	30.228						23.95	23.007					39.264	40.402
100.5	23.224	27.728						40.421	38.007					28.11	28.409					26.483	24.222						27.762	25.897						31.754	30.225						23.953	23.007					39.264	40.424
100.6	23.218	27.756						40.421	38.007					28.116	28.439					26.486	24.213						27.795	25.888						31.75	30.231						23.953	23.01					39.264	40.427
100.7	23.218	27.75						40.469	38.062					28.113	28.433					26.483	24.219						27.795	25.891						31.781	30.231						23.953	23.007					39.288	40.424
100.8	23.224	27.753						40.469	38.052					28.137	28.461					26.514	24.219						27.798	25.894						31.766	30.252						23.95	23.01					39.282	40.475
100.9	23.242	27.753						40.466	38.055					28.137	28.47					26.511	24.216						27.792	25.916						31.775	30.255						23.978	23.007					39.285	40.466
101	23.248	27.759						40.497	38.086					28.152	28.467					26.508	24.213						27.798	25.916						31.778	30.252						23.978	23.007					39.331	40.518
101.1	23.218	27.783						40.494	38.08					28.159	28.491					26.517	24.24						27.847	25.916						31.772	30.249						23.975	23.007					39.337	40.515
101.2	23.224	27.777						40.518	38.126					28.168	28.488					26.508	24.246						27.847	25.919						31.821	30.255						23.978	23.013					39.359	40.521
101.3	23.227	27.771						40.521	38.129					28.162	28.516					26.483	24.24						27.847	25.912						31.821	30.273						23.981	23.01					39.359	40.594
101.4	23.245	27.798						40.518	38.135					28.162	28.516					26.486	24.246						27.85	25.937						31.821	30.276						24.002	23.032					39.362	40.594
101.5	23.242	27.808						40.518	38.184					28.165	28.513					26.486	24.243						27.841	25.94						31.842	30.276						24.002	23.035					39.389	40.637
101.6	23.248	27.832						40.515	38.177					28.159	28.516					26.486	24.268						27.872	25.934						31.851	30.28						24.026	23.032					39.389	40.643
101.7	23.248	27.826						40.567	38.202					28.162	28.516					26.483	24.268						27.869	25.937						31.848	30.276						24.03	23.035					39.429	40.646
101.8	23.251	27.823						40.564	38.202					28.165	28.516					26.514	24.313						27.863	25.934						31.851	30.273						24.026	23.032					39.432	40.671
101.9	23.27	27.85						40.567	38.199					28.159	28.516					26.508	24.313						27.875	25.916						31.851	30.276						24.023	22.98					39.435	40.668
102	23.276	27.85						40.567	38.223					28.162	28.516					26.511	24.316						27.869	25.919						31.848	30.273						24.02	22.986					39.453	40.717
102.1	23.248	27.85						40.561	38.229					28.165	28.537					26.511	24.289						27.896	25.909						31.842	30.283						24.023	22.989					39.456	40.717
102.2	23.251	27.844						40.591	38.245					28.162	28.54					26.511	24.289						27.896	25.909						31.87	30.276						24.026	22.971					39.481	40.714
102.3	23.251	27.844						40.591	38.245					28.165	28.537					26.514	24.319						27.899	25.916						31.87	30.298						24.033	22.983					39.484	40.744
102.4	23.276	27.875						40.591	38.245					28.162	28.537					26.511	24.319						27.872	25.916						31.866	30.298						24.023	22.992					39.484	40.741
102.5	23.267	27.875						40.616	38.272					28.162	28.534					26.529	24.316						27.872	25.916						31.876	30.325						24.036	22.977					39.529	40.759
102.6	23.242	27.875						40.613	38.272					28.159	28.54					26.535	24.319						27.89	25.912						31.873	30.325						24.023	22.977					39.526	40.759
102.7	23.245	27.875						40.634	38.297					28.159	28.54					26.535	24.313						27.887	25.937						31.897	30.325						24.017	22.986					39.575	40.765
102.8	23.251	27.872						40.64	38.303					28.165	28.546					26.538	24.313						27.896	25.943						31.897	30.35						24.026	22.989					39.581	40.814
102.9	23.245	27.878						40.637	38.3					28.165	28.543					26.532	24.319						27.893	25.916						31.894	30.353						24.026	22.992					39.578	40.814
103	23.248	27.875						40.692	38.321					28.186	28.537					26.535	24.316						27.896	25.912						31.924	30.371						24.036	22.989					39.603	40.863
103.1	23.248	27.905						40.683	38.324					28.186	28.549					26.541	24.313						27.917	25.909						31.918	30.374						24.005	22.986					39.603	40.854
103.2	23.245	27.899						40.71	38.345					28.186	28.546					26.532	24.316						27.921	25.916						31.915	30.368						24.002	22.986					39.63	40.857
103.3	23.251	27.902						40.71	38.351					28.186	28.543					26.556	24.313						27.914	25.916						31.924	30.365						24.011	22.989					39.624	40.839
103.4	23.248	27.902						40.71	38.342					28.183	28.546					26.562	24.319						27.914	25.894						31.924	30.38						24.023	22.958					39.627	40.839
103.5	23.248	27.896						40.762	38.376					28.186	28.54					26.559	24.319						27.917	25.894						31.952	30.392						24.03	22.961					39.651	40.857
103.6	23.251	27.902						40.762	38.376					28.186	28.561					26.559	24.344						27.914	25.9						31.946	30.399						24.023	22.958					39.651	40.866
103.7	23.251	27.902						40.811	38.4					28.18	28.568					26.556	24.344						27.917	25.894						31.995	30.396						24.014	22.958					39.651	40.857
103.8	23.254	27.899						40.805	38.394					28.192	28.586					26.556	24.319						27.908	25.894						31.995	30.399						24.017	22.958					39.648	40.884
103.9	23.248	27.875						40.808	38.4					28.186	28.589					26.562	24.319						27.942	25.949						31.995	30.402						24.026	22.986					39.642	40.881
104	23.248	27.881						40.826	38.425					28.186	28.592					26.559	24.319						27.942	25.946						32.019	30.423						24.026	22.983					39.7	40.912
104.1	23.273	27.908						40.826	38.419					28.192	28.595					26.562	24.316						27.939	25.943						32.013	30.42						24.023	22.986					39.697	40.912
104.2	23.273	27.902						40.884	38.47					28.192	28.589					26.559	24.316						27.939	25.937						32.068	30.423						24.026	22.958					39.749	40.912
104.3	23.27	27.896						40.881	38.474					28.21	28.613					26.559	24.289						27.936	25.94						32.071	30.426						24.02	22.964					39.755	40.955
104.4	23.267	27.896						40.875	38.467					28.207	28.613					26.562	24.289						27.939	25.94						32.068	30.426						23.996	22.983					39.746	40.955
104.5	23.273	27.896						40.906	38.489					28.235	28.616					26.556	24.289						27.942	25.94						32.092	30.423						23.996	22.989					39.777	41.034
104.6	23.276	27.902						40.897	38.495					28.238	28.644					26.559	24.268						27.939	25.94						32.092	30.426						24.005	22.986					39.771	41.034
104.7	23.276	27.899						40.976	38.513					28.238	28.635					26.553	24.268						27.942	25.964						32.114	30.423						24.002	22.958					39.792	41.028
104.8	23.27	27.896						40.979	38.516					28.238	28.635					26.559	24.292						27.945	25.961						32.114	30.45						23.996	22.968					39.798	41.055
104.9	23.273	27.902						40.973	38.522					28.238	28.641					26.556	24.289						27.963	25.989						32.117	30.447						24.033	22.961					39.801	41.052
105	23.27	27.899						41	38.513					28.238	28.641					26.581	24.292						27.963	25.986						32.144	30.472						24.033	22.964					39.819	41.049
105.1	23.27	27.896						41.003	38.516					28.238	28.638					26.587	24.289						27.988	25.989						32.144	30.478						24.026	22.958					39.832	41.052
105.2	23.276	27.905						41.043	38.516					28.238	28.638					26.578	24.298						27.994	25.992						32.138	30.475						24.026	22.94					39.847	41.055
105.3	23.267	27.902						41.046	38.522					28.238	28.641					26.584	24.292						27.988	25.986						32.144	30.496						24.017	22.94					39.85	41.104
105.4	23.254	27.902						41.049	38.519					28.238	28.647					26.581	24.295						27.963	26.013						32.138	30.502						23.999	22.931					39.838	41.101
105.5	23.248	27.896						41.071	38.571					28.262	28.641					26.584	24.295						27.969	26.016						32.144	30.518						23.993	22.94					39.896	41.138
105.6	23.245	27.917						41.077	38.562					28.256	28.641					26.584	24.295						27.988	26.013						32.138	30.521						23.999	22.937					39.896	41.125
105.7	23.245	27.927						41.098	38.596					28.256	28.641					26.584	24.289						27.991	26.031						32.144	30.524						23.996	22.964					39.899	41.125
105.8	23.251	27.921						41.095	38.589					28.262	28.662					26.605	24.295						27.991	26.038						32.147	30.545						24.002	22.961					39.893	41.174
105.9	23.245	27.948						41.098	38.589					28.262	28.659					26.605	24.295						27.994	26.016						32.138	30.545						23.999	22.989					39.893	41.18
106	23.248	27.948						41.125	38.617					28.287	28.659					26.611	24.292						27.982	26.013						32.141	30.545						24.002	22.983					39.914	41.205
106.1	23.248	27.924						41.119	38.617					28.284	28.662					26.599	24.341						28.006	26.016						32.147	30.545						23.996	22.98					39.923	41.205
106.2	23.242	27.924						41.122	38.617					28.281	28.668					26.608	24.344						28.006	26.038						32.138	30.545						23.996	23.013					39.944	41.199
106.3	23.248	27.921						41.122	38.62					28.284	28.683					26.614	24.338						28.012	26.031						32.141	30.594						23.999	23.007					39.948	41.248
106.4	23.248	27.972						41.122	38.62					28.281	28.69					26.599	24.341						28.04	26.022						32.141	30.597						24.03	23.01					39.944	41.245
106.5	23.245	27.969						41.147	38.647					28.314	28.683					26.633	24.347						28.036	26.016						32.166	30.615						24.026	23.004					39.963	41.229
106.6	23.276	27.969						41.144	38.638					28.308	28.687					26.636	24.371						28.04	26.019						32.169	30.624						24.03	23.013					39.966	41.226
106.7	23.273	27.972						41.174	38.681					28.302	28.687					26.63	24.365						28.036	25.989						32.169	30.615						24.03	23.01					40.015	41.226
106.8	23.27	27.969						41.174	38.687					28.305	28.708					26.627	24.319						28.036	25.995						32.166	30.612						24.03	23.007					40.015	41.275
106.9	23.273	28						41.168	38.687					28.308	28.714					26.63	24.319						28.043	25.992						32.162	30.621						24.03	23.035					40.009	41.272
107	23.27	27.997						41.19	38.708					28.314	28.711					26.657	24.316						28.043	25.986						32.159	30.612						24.03	23.026					40.042	41.327
107.1	23.245	27.997						41.193	38.712					28.308	28.711					26.66	24.323						28.043	25.989						32.159	30.618						24.048	23.038					40.045	41.318
107.2	23.248	28						41.217	38.763					28.305	28.705					26.654	24.316						28.04	26.016						32.187	30.618						24.048	23.059					40.094	41.321
107.3	23.248	27.997						41.22	38.76					28.336	28.714					26.654	24.31						28.036	26.01						32.187	30.618						24.048	23.059					40.094	41.351
107.4	23.248	27.997						41.214	38.76					28.333	28.708					26.657	24.316						28.036	26.019						32.187	30.618						24.051	23.083					40.088	41.348
107.5	23.245	28						41.217	38.791					28.326	28.711					26.66	24.316						28.036	26.016						32.217	30.643						24.051	23.083					40.109	41.37
107.6	23.27	28.021						41.217	38.782					28.336	28.714					26.651	24.344						28.036	26.01						32.214	30.646						24.078	23.077					40.112	41.379
107.7	23.27	28.021						41.266	38.782					28.339	28.711					26.654	24.344						28.04	25.986						32.236	30.64						24.081	23.056					40.137	41.37
107.8	23.267	28.015						41.266	38.788					28.36	28.708					26.675	24.365						28.04	25.989						32.242	30.646						24.075	23.056					40.14	41.391
107.9	23.267	28.043						41.266	38.785					28.36	28.714					26.682	24.371						28.067	25.989						32.242	30.64						24.088	23.059					40.137	41.391
108	23.27	28.049						41.293	38.812					28.357	28.711					26.675	24.371						28.064	25.989						32.26	30.667						24.094	23.056					40.207	41.425
108.1	23.251	28.049						41.293	38.809					28.363	28.711					26.685	24.365						28.04	25.989						32.26	30.667						24.094	23.047					40.207	41.422
108.2	23.248	28.046						41.339	38.837					28.357	28.711					26.675	24.374						28.04	26.019						32.257	30.67						24.1	23.059					40.228	41.425
108.3	23.242	28.043						41.342	38.834					28.363	28.741					26.703	24.362						28.033	26.016						32.26	30.664						24.1	23.056					40.234	41.443
108.4	23.245	28.015						41.339	38.837					28.357	28.732					26.703	24.368						28.036	26.041						32.26	30.664						24.103	23.032					40.24	41.44
108.5	23.251	28.021						41.36	38.882					28.336	28.732					26.675	24.362						28.043	26.041						32.291	30.695						24.097	23.035					40.24	41.492
108.6	23.245	28.021						41.367	38.879					28.342	28.738					26.678	24.368						28.064	26.041						32.291	30.695						24.118	23.032					40.237	41.492
108.7	23.251	28.018						41.388	38.907					28.333	28.741					26.672	24.365						28.067	26.044						32.312	30.701						24.115	23.032					40.253	41.489
108.8	23.245	28.018						41.391	38.91					28.384	28.717					26.703	24.393						28.064	26.041						32.312	30.713						24.121	23.029					40.259	41.495
108.9	23.267	28.043						41.388	38.901					28.387	28.717					26.697	24.396						28.091	26.041						32.312	30.713						24.124	23.032					40.25	41.495
109	23.276	28.043						41.418	38.928					28.391	28.717					26.706	24.39						28.091	26.035						32.309	30.722						24.124	23.041					40.28	41.516
109.1	23.273	28.067						41.412	38.931					28.387	28.763					26.7	24.417						28.091	26.038						32.306	30.719						24.13	23.038					40.283	41.519
109.2	23.279	28.064						41.44	38.937					28.381	28.763					26.7	24.414						28.091	26.038						32.333	30.719						24.124	23.062					40.283	41.516
109.3	23.276	28.067						41.443	38.934					28.384	28.787					26.724	24.42						28.088	26.035						32.336	30.74						24.118	23.056					40.289	41.534
109.4	23.303	28.067						41.437	38.925					28.387	28.787					26.727	24.417						28.107	26.035						32.336	30.74						24.124	23.035					40.283	41.534
109.5	23.3	28.07						41.483	38.956					28.381	28.781					26.727	24.414						28.11	26.031						32.361	30.737						24.121	23.038					40.305	41.586
109.6	23.276	28.064						41.489	38.959					28.381	28.781					26.73	24.411						28.11	26.038						32.358	30.743						24.094	23.044					40.302	41.589
109.7	23.273	28.07						41.513	39.001					28.381	28.781					26.727	24.414						28.113	26.056						32.361	30.737						24.103	23.041					40.332	41.589
109.8	23.276	28.07						41.507	39.005					28.384	28.836					26.724	24.393						28.113	26.065						32.364	30.743						24.1	23.035					40.341	41.608
109.9	23.27	28.067						41.51	39.005					28.381	28.83					26.733	24.393						28.113	26.059						32.361	30.74						24.103	23.032					40.335	41.611
110	23.27	28.07						41.513	39.026					28.412	28.83					26.73	24.39						28.107	26.062						32.355	30.743						24.103	23.038					40.359	41.632
110.1	23.273	28.098						41.513	39.029					28.409	28.833					26.727	24.387						28.134	26.065						32.361	30.737						24.1	23.035					40.359	41.635
110.2	23.273	28.094						41.537	39.023					28.415	28.827					26.73	24.39						28.14	26.065						32.385	30.74						24.094	23.056					40.359	41.641
110.3	23.27	28.091						41.534	39.023					28.43	28.83					26.749	24.368						28.14	26.062						32.385	30.768						24.097	23.059					40.366	41.663
110.4	23.27	28.119						41.531	39.023					28.436	28.833					26.752	24.371						28.159	26.044						32.385	30.759						24.103	23.056					40.359	41.66
110.5	23.273	28.119						41.562	39.047					28.433	28.83					26.758	24.368						28.162	26.041						32.382	30.756						24.094	23.065					40.405	41.681
110.6	23.297	28.122						41.559	39.053					28.436	28.836					26.752	24.368						28.159	26.038						32.385	30.765						24.097	23.059					40.402	41.681
110.7	23.294	28.119						41.608	39.069					28.436	28.83					26.749	24.374						28.159	26.062						32.407	30.768						24.1	23.007					40.399	41.687
110.8	23.291	28.125						41.611	39.078					28.406	28.851					26.755	24.368						28.156	26.062						32.413	30.753						24.091	23.01					40.399	41.736
110.9	23.273	28.113						41.611	39.078					28.412	28.851					26.746	24.371						28.134	26.068						32.404	30.75						24.106	23.016					40.402	41.733
111	23.279	28.125						41.611	39.099					28.43	28.86					26.749	24.371						28.134	26.056						32.401	30.765						24.094	23.019					40.436	41.73
111.1	23.294	28.14						41.605	39.093					28.43	28.857					26.752	24.341						28.162	26.065						32.413	30.765						24.1	23.007					40.436	41.73
111.2	23.288	28.14						41.684	39.093					28.433	28.86					26.746	24.344						28.156	26.062						32.437	30.765						24.103	23.01					40.43	41.73
111.3	23.294	28.137						41.675	39.096					28.458	28.836					26.755	24.371						28.159	26.062						32.44	30.737						24.097	23.013					40.43	41.76
111.4	23.297	28.143						41.678	39.099					28.452	28.83					26.749	24.365						28.131	26.068						32.44	30.74						24.121	23.068					40.424	41.76
111.5	23.297	28.143						41.66	39.12					28.458	28.833					26.749	24.371						28.137	26.071						32.434	30.737						24.127	23.062					40.454	41.806
111.6	23.297	28.159						41.66	39.127					28.461	28.86					26.758	24.39						28.156	26.065						32.431	30.746						24.127	23.059					40.454	41.806
111.7	23.294	28.168						41.702	39.148					28.458	28.857					26.755	24.393						28.159	26.062						32.431	30.743						24.124	23.059					40.497	41.809
111.8	23.288	28.162						41.705	39.148					28.482	28.857					26.749	24.393						28.159	26.065						32.431	30.765						24.127	23.059					40.503	41.824
111.9	23.297	28.162						41.702	39.142					28.482	28.86					26.755	24.39						28.152	26.086						32.422	30.759						24.103	23.032					40.503	41.827
112	23.297	28.162						41.705	39.148					28.479	28.857					26.773	24.39						28.159	26.086						32.465	30.792						24.1	23.035					40.527	41.852
112.1	23.325	28.165						41.702	39.151					28.485	28.885					26.776	24.387						28.152	26.083						32.458	30.789						24.124	23.035					40.53	41.852
112.2	23.325	28.162						41.73	39.194					28.482	28.882					26.782	24.39						28.159	26.062						32.458	30.786						24.124	23.029					40.579	41.858
112.3	23.318	28.159						41.727	39.197					28.503	28.906					26.773	24.417						28.156	26.065						32.455	30.762						24.121	23.032					40.573	41.882
112.4	23.318	28.183						41.727	39.197					28.503	28.906					26.773	24.414						28.183	26.093						32.452	30.762						24.103	23.038					40.582	41.882
112.5	23.322	28.186						41.754	39.221					28.506	28.903					26.776	24.417						28.186	26.089						32.455	30.762						24.097	23.035					40.579	41.91
112.6	23.3	28.186						41.757	39.221					28.51	28.922					26.773	24.435						28.186	26.086						32.455	30.762						24.106	23.035					40.57	41.907
112.7	23.303	28.189						41.779	39.224					28.5	28.931					26.773	24.435						28.189	26.086						32.452	30.762						24.103	23.059					40.616	41.907
112.8	23.3	28.186						41.779	39.215					28.534	28.931					26.794	24.438						28.186	26.086						32.455	30.817						24.097	23.056					40.619	41.928
112.9	23.294	28.186						41.776	39.215					28.528	28.934					26.791	24.442						28.189	26.083						32.452	30.82						24.097	23.041					40.625	41.928
113	23.3	28.186						41.827	39.24					28.528	28.931					26.776	24.445						28.186	26.089						32.477	30.817						24.106	23.035					40.646	41.953
113.1	23.297	28.183						41.824	39.243					28.534	28.934					26.773	24.442						28.186	26.083						32.477	30.817						24.103	23.035					40.643	41.949
113.2	23.294	28.189						41.803	39.273					28.531	28.934					26.773	24.438						28.18	26.093						32.48	30.807						24.097	23.038					40.665	41.949
113.3	23.291	28.189						41.806	39.267					28.555	28.958					26.791	24.411						28.183	26.086						32.486	30.829						24.1	23.038					40.674	41.959
113.4	23.297	28.186						41.8	39.27					28.558	28.952					26.794	24.411						28.204	26.114						32.483	30.832						24.1	23.038					40.665	41.949
113.5	23.3	28.189						41.827	39.297					28.555	28.958					26.794	24.417						28.204	26.117						32.504	30.832						24.103	23.032					40.692	41.949
113.6	23.318	28.165						41.824	39.291					28.555	28.931					26.794	24.371						28.207	26.117						32.501	30.841						24.1	23.035					40.692	41.956
113.7	23.325	28.165						41.873	39.294					28.543	28.934					26.801	24.371						28.21	26.117						32.526	30.838						24.103	23.032					40.717	41.946
113.8	23.325	28.159						41.87	39.291					28.555	28.928					26.804	24.365						28.21	26.111						32.526	30.841						24.1	23.035					40.72	41.965
113.9	23.322	28.168						41.873	39.291					28.552	28.937					26.804	24.368						28.232	26.117						32.532	30.841						24.127	23.062					40.723	41.977
114	23.331	28.159						41.898	39.316					28.561	28.931					26.773	24.368						28.232	26.117						32.55	30.844						24.124	23.059					40.744	42.001
114.1	23.322	28.183						41.901	39.316					28.552	28.955					26.779	24.393						28.259	26.111						32.553	30.835						24.13	23.065					40.747	42.001
114.2	23.325	28.195						41.925	39.316					28.549	28.955					26.779	24.39						28.265	26.108						32.541	30.838						24.13	23.041					40.741	41.995
114.3	23.328	28.183						41.928	39.319					28.558	28.931					26.776	24.365						28.259	26.108						32.55	30.862						24.124	23.035					40.747	42.02
114.4	23.318	28.189						41.925	39.313					28.558	28.931					26.776	24.353						28.268	26.111						32.547	30.869						24.103	23.059					40.735	42.023
114.5	23.318	28.186						41.971	39.34					28.558	28.931					26.797	24.368						28.265	26.117						32.556	30.884						24.1	23.065					40.765	42.047
114.6	23.343	28.171						41.974	39.346					28.561	28.928					26.794	24.384						28.262	26.111						32.559	30.887						24.121	23.059					40.768	42.047
114.7	23.34	28.171						41.995	39.389					28.555	28.937					26.804	24.387						28.262	26.114						32.578	30.887						24.121	23.029					40.768	42.047
114.8	23.343	28.168						41.995	39.392					28.561	28.958					26.797	24.39						28.256	26.108						32.578	30.865						24.124	23.041					40.768	42.041
114.9	23.34	28.186						41.998	39.389					28.558	28.958					26.801	24.38						28.281	26.108						32.574	30.875						24.124	23.062					40.768	42.041
115	23.337	28.189						42.017	39.438					28.555	28.961					26.825	24.387						28.278	26.111						32.581	30.89						24.127	23.059					40.82	42.123
115.1	23.343	28.165						42.02	39.441					28.555	28.958					26.828	24.387						28.275	26.114						32.581	30.887						24.124	23.065					40.817	42.117
115.2	23.346	28.171						42.044	39.438					28.558	28.958					26.825	24.387						28.278	26.157						32.581	30.887						24.124	23.065					40.829	42.123
115.3	23.343	28.168						42.044	39.435					28.555	28.958					26.794	24.411						28.275	26.16						32.584	30.884						24.127	23.071					40.839	42.197
115.4	23.352	28.189						42.044	39.435					28.558	28.958					26.804	24.417						28.271	26.166						32.574	30.881						24.13	23.041					40.839	42.197
115.5	23.346	28.192						42.065	39.465					28.552	28.955					26.822	24.414						28.275	26.166						32.574	30.917						24.133	23.038					40.863	42.224
115.6	23.346	28.21						42.065	39.465					28.552	28.952					26.828	24.435						28.271	26.166						32.571	30.923						24.106	23.041					40.86	42.218
115.7	23.34	28.207						42.09	39.465					28.555	28.958					26.822	24.445						28.281	26.163						32.599	30.914						24.1	23.019					40.884	42.215
115.8	23.349	28.214						42.087	39.465					28.583	28.979					26.822	24.417						28.281	26.163						32.611	30.914						24.103	23.019					40.894	42.218
115.9	23.315	28.235						42.093	39.456					28.577	28.979					26.825	24.417						28.308	26.163						32.614	30.905						24.103	22.989					40.897	42.212
116	23.318	28.235						42.111	39.514					28.61	28.973					26.843	24.42						28.305	26.163						32.584	30.911						24.109	22.983					40.924	42.285
116.1	23.352	28.241						42.114	39.511					28.607	28.979					26.849	24.417						28.284	26.163						32.584	30.908						24.103	22.992					40.918	42.288
116.2	23.346	28.238						42.169	39.532					28.604	28.979					26.846	24.42						28.281	26.157						32.623	30.911						24.103	23.047					40.958	42.294
116.3	23.34	28.232						42.163	39.532					28.632	28.989					26.877	24.417						28.287	26.157						32.62	30.92						24.115	23.035					40.958	42.294
116.4	23.352	28.262						42.166	39.532					28.632	28.976					26.868	24.411						28.305	26.181						32.626	30.911						24.127	22.995					40.961	42.297
116.5	23.349	28.259						42.187	39.56					28.659	28.976					26.877	24.42						28.302	26.181						32.632	30.933						24.127	22.989					40.982	42.349
116.6	23.325	28.287						42.191	39.56					28.656	29.004					26.871	24.42						28.32	26.181						32.623	30.936						24.133	22.989					40.982	42.34
116.7	23.328	28.284						42.212	39.557					28.656	28.998					26.874	24.414						28.323	26.205						32.654	30.933						24.13	22.971					41.016	42.334
116.8	23.325	28.284						42.212	39.563					28.653	28.983					26.868	24.435						28.32	26.212						32.654	30.951						24.124	22.961					41.013	42.377
116.9	23.331	28.314						42.215	39.56					28.647	28.979					26.871	24.445						28.323	26.239						32.651	30.951						24.133	22.964					41.01	42.383
117	23.334	28.311						42.212	39.581					28.656	28.986					26.877	24.445						28.323	26.242						32.675	30.96						24.121	22.968					41.034	42.389
117.1	23.331	28.336						42.215	39.584					28.65	29.004					26.868	24.438						28.329	26.236						32.672	30.957						24.155	22.971					41.037	42.389
117.2	23.322	28.339						42.233	39.584					28.656	29.004					26.871	24.442						28.339	26.208						32.697	30.96						24.152	22.968					41.061	42.389
117.3	23.322	28.333						42.239	39.587					28.677	29.031					26.898	24.469						28.339	26.208						32.7	30.988						24.146	22.971					41.058	42.389
117.4	23.343	28.339						42.233	39.584					28.68	29.028					26.898	24.46						28.333	26.208						32.703	30.984						24.176	22.971					41.068	42.389
117.5	23.346	28.339						42.261	39.612					28.677	29.028					26.895	24.463						28.336	26.208						32.745	31.006						24.182	22.964					41.083	42.392
117.6	23.343	28.339						42.261	39.606					28.677	29.031					26.898	24.487						28.333	26.199						32.748	31.012						24.176	22.977					41.083	42.389
117.7	23.352	28.342						42.291	39.612					28.677	29.028					26.895	24.484						28.336	26.205						32.742	31.003						24.17	23.016					41.129	42.386
117.8	23.346	28.339						42.285	39.606					28.653	29.031					26.874	24.515						28.333	26.199						32.745	31.006						24.176	23.019					41.129	42.413
117.9	23.352	28.336						42.285	39.609					28.653	29.034					26.874	24.509						28.339	26.202						32.745	31.015						24.2	23.016					41.129	42.407
118	23.349	28.339						42.307	39.658					28.647	29.028					26.88	24.512						28.329	26.208						32.773	31.033						24.197	23.01					41.156	42.413
118.1	23.352	28.339						42.313	39.655					28.65	29.031					26.868	24.493						28.348	26.205						32.767	31.033						24.225	23.019					41.162	42.413
118.2	23.352	28.336						42.334	39.685					28.659	29.034					26.874	24.487						28.351	26.23						32.764	31.033						24.234	23.041					41.18	42.404
118.3	23.352	28.336						42.334	39.679					28.659	29.034					26.871	24.509						28.345	26.233						32.773	31.055						24.225	23.044					41.174	42.456
118.4	23.352	28.354						42.334	39.676					28.656	29.034					26.871	24.509						28.351	26.205						32.767	31.058						24.2	23.062					41.177	42.456
118.5	23.355	28.36						42.352	39.679					28.659	29.028					26.849	24.518						28.354	26.212						32.77	31.058						24.203	23.065					41.156	42.456
118.6	23.373	28.357						42.361	39.682					28.65	29.034					26.846	24.484						28.329	26.215						32.773	31.061						24.173	23.062					41.159	42.462
118.7	23.37	28.357						42.38	39.679					28.653	29.031					26.846	24.484						28.329	26.208						32.794	31.055						24.176	23.062					41.177	42.462
118.8	23.373	28.36						42.383	39.679					28.677	29.056					26.865	24.487						28.329	26.215						32.794	31.055						24.176	23.059					41.18	42.49
118.9	23.367	28.363						42.383	39.679					28.677	29.059					26.871	24.49						28.333	26.187						32.791	31.055						24.176	23.056					41.18	42.484
119	23.37	28.366						42.407	39.728					28.705	29.056					26.874	24.487						28.333	26.19						32.8	31.085						24.176	23.068					41.205	42.511
119.1	23.343	28.366						42.407	39.728					28.699	29.05					26.871	24.49						28.357	26.184						32.791	31.079						24.152	23.062					41.205	42.514
119.2	23.346	28.363						42.426	39.783					28.702	29.05					26.877	24.487						28.357	26.184						32.822	31.082						24.161	23.071					41.229	42.499
119.3	23.343	28.363						42.429	39.78					28.705	29.056					26.871	24.466						28.351	26.178						32.819	31.091						24.149	23.062					41.226	42.535
119.4	23.343	28.339						42.432	39.78					28.708	29.053					26.874	24.469						28.378	26.184						32.819	31.085						24.152	23.065					41.229	42.526
119.5	23.349	28.333						42.484	39.807					28.751	29.053					26.868	24.469						28.375	26.181						32.822	31.088						24.155	23.065					41.278	42.603
119.6	23.343	28.336						42.48	39.801					28.754	29.05					26.874	24.469						28.372	26.187						32.812	31.082						24.158	23.062					41.278	42.603
119.7	23.34	28.329						42.508	39.828					28.748	29.059					26.871	24.472						28.372	26.212						32.825	31.085						24.155	23.062					41.275	42.612
119.8	23.343	28.329						42.502	39.828					28.754	29.077					26.923	24.472						28.378	26.215						32.819	31.082						24.161	23.062					41.275	42.657
119.9	23.343	28.336						42.505	39.822					28.757	29.077					26.926	24.466						28.378	26.215						32.819	31.082						24.127	23.068					41.275	42.651
120	23.343	28.333						42.502	39.859					28.775	29.077					26.923	24.469						28.372	26.212						32.843	31.085						24.13	23.065					41.284	42.682
120.1	23.373	28.351						42.502	39.85					28.778	29.074					26.926	24.466						28.403	26.212						32.843	31.082						24.133	23.065					41.278	42.676
120.2	23.376	28.357						42.529	39.874					28.775	29.08					26.929	24.466						28.4	26.212						32.846	31.079						24.13	23.038					41.299	42.679
120.3	23.367	28.357						42.532	39.877					28.775	29.083					26.95	24.49						28.406	26.208						32.846	31.079						24.127	23.038					41.302	42.654
120.4	23.37	28.357						42.523	39.865					28.778	29.083					26.956	24.496						28.427	26.212						32.843	31.079						24.149	23.065					41.299	42.651
120.5	23.364	28.357						42.529	39.902					28.769	29.077					26.95	24.487						28.424	26.212						32.87	31.082						24.152	23.071					41.351	42.651
120.6	23.364	28.36						42.529	39.899					28.775	29.105					26.947	24.466						28.421	26.205						32.87	31.082						24.179	23.062					41.354	42.645
120.7	23.364	28.36						42.575	39.92					28.775	29.102					26.947	24.466						28.424	26.205						32.858	31.085						24.176	23.059					41.373	42.651
120.8	23.364	28.366						42.575	39.92					28.775	29.102					26.947	24.466						28.427	26.212						32.864	31.107						24.179	23.068					41.382	42.7
120.9	23.376	28.36						42.575	39.923					28.778	29.108					26.95	24.463						28.421	26.236						32.867	31.11						24.2	23.087					41.367	42.694
121	23.386	28.357						42.599	39.948					28.778	29.102					26.971	24.469						28.421	26.233						32.864	31.11						24.2	23.087					41.4	42.731
121.1	23.38	28.372						42.603	39.954					28.778	29.132					26.978	24.487						28.421	26.233						32.867	31.104						24.197	23.09					41.394	42.722
121.2	23.38	28.378						42.621	39.957					28.772	29.126					26.971	24.484						28.421	26.236						32.874	31.104						24.203	23.083					41.418	42.725
121.3	23.386	28.372						42.624	39.951					28.775	29.123					26.978	24.493						28.424	26.233						32.87	31.11						24.2	23.087					41.418	42.746
121.4	23.349	28.397						42.621	39.957					28.778	29.126					26.974	24.493						28.448	26.239						32.867	31.11						24.203	23.111					41.425	42.749
121.5	23.352	28.397						42.642	39.972					28.754	29.132					26.968	24.487						28.452	26.233						32.87	31.134						24.207	23.114					41.428	42.728
121.6	23.349	28.4						42.645	39.972					28.754	29.15					26.968	24.49						28.448	26.227						32.867	31.131						24.231	23.117					41.425	42.728
121.7	23.349	28.397						42.673	39.993					28.748	29.15					26.974	24.49						28.448	26.23						32.892	31.128						24.228	23.068					41.467	42.715
121.8	23.343	28.406						42.67	39.999					28.784	29.15					26.944	24.487						28.452	26.23						32.892	31.155						24.231	23.062					41.467	42.725
121.9	23.34	28.415						42.676	39.996					28.772	29.147					26.944	24.493						28.467	26.257						32.892	31.155						24.225	23.019					41.467	42.734
122	23.34	28.415						42.694	39.996					28.796	29.144					26.947	24.493						28.473	26.263						32.892	31.155						24.228	23.016					41.495	42.749
122.1	23.34	28.421						42.694	39.99					28.796	29.175					26.944	24.496						28.47	26.26						32.898	31.158						24.2	23.022					41.501	42.749
122.2	23.346	28.421						42.725	40.018					28.796	29.172					26.941	24.5						28.479	26.257						32.916	31.152						24.2	23.047					41.492	42.755
122.3	23.343	28.415						42.725	40.024					28.821	29.175					26.953	24.493						28.47	26.257						32.916	31.158						24.203	23.044					41.492	42.801
122.4	23.37	28.415						42.725	40.021					28.827	29.175					26.944	24.496						28.473	26.254						32.916	31.155						24.176	23.044					41.492	42.795
122.5	23.364	28.412						42.752	39.999					28.848	29.175					26.941	24.49						28.473	26.26						32.913	31.155						24.176	23.041					41.519	42.844
122.6	23.37	28.406						42.746	39.993					28.848	29.184					26.953	24.5						28.494	26.257						32.916	31.161						24.179	23.047					41.522	42.844
122.7	23.376	28.406						42.743	40.018					28.848	29.181					26.944	24.487						28.497	26.279						32.941	31.155						24.173	22.998					41.541	42.844
122.8	23.376	28.403						42.74	40.021					28.83	29.181					26.947	24.49						28.494	26.282						32.95	31.152						24.185	22.992					41.547	42.844
122.9	23.38	28.4						42.746	40.024					28.824	29.175					26.944	24.49						28.497	26.257						32.938	31.155						24.173	22.94					41.544	42.847
123	23.373	28.4						42.743	40.018					28.821	29.178					26.95	24.49						28.5	26.254						32.938	31.152						24.176	22.946					41.571	42.871
123.1	23.376	28.403						42.743	40.018					28.83	29.175					26.95	24.469						28.497	26.254						32.941	31.158						24.203	22.949					41.565	42.871
123.2	23.376	28.4						42.773	40.048					28.833	29.169					26.95	24.469						28.497	26.251						32.962	31.155						24.207	22.974					41.565	42.874
123.3	23.367	28.409						42.767	40.045					28.857	29.205					26.984	24.438						28.497	26.254						32.965	31.183						24.207	22.961					41.565	42.896
123.4	23.395	28.427						42.767	40.042					28.848	29.202					26.971	24.442						28.5	26.23						32.959	31.186						24.194	22.94					41.559	42.902
123.5	23.392	28.436						42.792	40.045					28.876	29.199					26.968	24.454						28.497	26.23						32.986	31.177						24.197	22.949					41.592	42.923
123.6	23.37	28.436						42.792	40.045					28.876	29.205					26.971	24.445						28.519	26.23						32.993	31.18						24.2	22.94					41.599	42.917
123.7	23.37	28.436						42.819	40.076					28.876	29.205					26.974	24.442						28.528	26.257						32.986	31.177						24.203	22.986					41.614	42.92
123.8	23.367	28.43						42.813	40.063					28.873	29.233					26.993	24.46						28.522	26.257						32.986	31.161						24.194	23.001					41.617	42.963
123.9	23.367	28.433						42.813	40.07					28.873	29.221					26.996	24.472						28.497	26.254						32.993	31.155						24.203	22.989					41.62	42.969
124	23.373	28.433						42.844	40.07					28.845	29.224					26.996	24.469						28.494	26.257						32.99	31.183						24.203	22.995					41.638	42.975
124.1	23.373	28.452						42.844	40.07					28.848	29.245					26.993	24.466						28.525	26.26						32.983	31.183						24.228	23.004					41.638	42.966
124.2	23.367	28.452						42.844	40.094					28.845	29.251					26.996	24.469						28.522	26.254						33.017	31.183						24.228	22.946					41.663	42.969
124.3	23.367	28.452						42.844	40.091					28.876	29.227					26.996	24.469						28.522	26.257						33.014	31.186						24.228	22.949					41.66	42.996
124.4	23.373	28.452						42.841	40.091					28.876	29.227					26.993	24.469						28.5	26.251						33.014	31.18						24.228	22.968					41.669	42.993
124.5	23.376	28.448						42.865	40.118					28.879	29.227					27.02	24.469						28.503	26.26						33.011	31.204						24.231	22.971					41.693	43.011
124.6	23.349	28.476						42.865	40.115					28.876	29.251					27.02	24.469						28.506	26.254						33.017	31.204						24.228	22.971					41.693	43.015
124.7	23.346	28.476						42.889	40.118					28.873	29.251					27.02	24.466						28.494	26.257						33.014	31.204						24.231	23.001					41.684	43.015
124.8	23.349	28.476						42.889	40.115					28.876	29.251					27.014	24.469						28.494	26.257						33.011	31.207						24.231	22.995					41.69	43.036
124.9	23.38	28.497						42.889	40.112					28.873	29.26					27.02	24.463						28.525	26.288						33.005	31.207						24.249	23.022					41.687	43.036
125	23.373	28.506						42.914	40.14					28.9	29.248					27.017	24.463						28.525	26.279						33.017	31.232						24.252	23.019					41.708	43.048
125.1	23.376	28.503						42.917	40.14					28.9	29.245					27.017	24.487						28.525	26.285						33.014	31.229						24.258	23.019					41.714	43.039
125.2	23.367	28.503						42.944	40.146					28.894	29.248					27.011	24.487						28.525	26.309						33.038	31.232						24.252	22.992					41.733	43.039
125.3	23.367	28.5						42.941	40.14					28.897	29.245					27.042	24.487						28.525	26.309						33.038	31.201						24.249	22.992					41.739	43.069
125.4	23.373	28.5						42.935	40.137					28.897	29.248					27.042	24.493						28.497	26.315						33.035	31.213						24.249	22.995					41.736	43.066
125.5	23.376	28.506						42.938	40.137					28.894	29.245					27.017	24.49						28.503	26.306						33.038	31.204						24.249	23.001					41.763	43.14
125.6	23.398	28.482						42.938	40.149					28.894	29.248					27.02	24.49						28.494	26.306						33.041	31.204						24.252	22.992					41.763	43.137
125.7	23.395	28.476						42.963	40.167					28.906	29.254					27.026	24.487						28.503	26.328						33.035	31.204						24.249	23.022					41.788	43.134
125.8	23.395	28.479						42.966	40.164					28.915	29.251					27.02	24.484						28.5	26.331						33.041	31.232						24.243	23.022					41.785	43.137
125.9	23.395	28.503						42.96	40.158					28.934	29.251					27.017	24.49						28.525	26.328						33.038	31.229						24.243	23.016					41.782	43.143
126	23.398	28.51						42.993	40.167					28.922	29.248					27.02	24.49						28.525	26.337						33.038	31.229						24.252	23.022					41.809	43.134
126.1	23.37	28.503						42.993	40.17					28.922	29.248					27.02	24.493						28.525	26.334						33.035	31.232						24.255	23.016					41.812	43.137
126.2	23.38	28.506						43.011	40.195					28.922	29.245					27.017	24.487						28.522	26.337						33.038	31.235						24.246	23.041					41.837	43.14
126.3	23.37	28.503						43.008	40.192					28.922	29.272					27.02	24.493						28.528	26.334						33.038	31.253						24.255	23.047					41.833	43.185
126.4	23.373	28.528						43.015	40.189					28.922	29.269					27.023	24.487						28.528	26.352						33.038	31.253						24.255	23.038					41.83	43.195
126.5	23.373	28.531						43.018	40.213					28.946	29.276					27.042	24.493						28.528	26.358						33.038	31.287						24.252	23.038					41.83	43.185
126.6	23.37	28.522						43.015	40.219					28.949	29.276					27.045	24.49						28.555	26.355						33.038	31.277						24.231	23.041					41.833	43.182
126.7	23.367	28.528						43.06	40.24					28.949	29.272					27.042	24.487						28.549	26.358						33.038	31.274						24.222	23.041					41.879	43.182
126.8	23.37	28.528						43.063	40.237					28.973	29.251					27.045	24.463						28.546	26.358						33.035	31.287						24.225	23.041					41.882	43.21
126.9	23.373	28.525						43.063	40.234					28.97	29.254					27.045	24.466						28.543	26.361						33.035	31.287						24.197	23.016					41.888	43.213
127	23.376	28.522						43.088	40.259					28.97	29.254					27.045	24.463						28.549	26.361						33.063	31.296						24.207	23.016					41.91	43.213
127.1	23.373	28.528						43.082	40.259					28.97	29.272					27.039	24.487						28.549	26.352						33.063	31.302						24.203	23.019					41.91	43.213
127.2	23.37	28.531						43.085	40.259					28.973	29.272					27.039	24.484						28.543	26.337						33.063	31.302						24.207	23.035					41.931	43.21
127.3	23.376	28.528						43.088	40.262					28.97	29.272					27.02	24.493						28.549	26.334						33.063	31.305						24.21	23.041					41.928	43.259
127.4	23.367	28.552						43.088	40.259					28.97	29.276					27.011	24.496						28.528	26.358						33.06	31.305						24.2	23.01					41.934	43.256
127.5	23.373	28.558						43.106	40.292					28.995	29.276					27.042	24.484						28.525	26.361						33.084	31.326						24.203	23.016					41.956	43.237
127.6	23.38	28.577						43.109	40.289					28.992	29.276					27.042	24.493						28.546	26.355						33.087	31.326						24.197	23.016					41.956	43.234
127.7	23.373	28.58						43.134	40.289					29.004	29.276					27.042	24.49						28.549	26.355						33.109	31.323						24.2	23.019					41.953	43.228
127.8	23.367	28.574						43.13	40.289					28.998	29.251					27.039	24.463						28.546	26.355						33.112	31.299						24.2	23.019					41.953	43.28
127.9	23.373	28.58						43.134	40.286					29.001	29.251					27.042	24.469						28.546	26.352						33.112	31.296						24.2	23.013					41.959	43.283
128	23.37	28.577						43.152	40.289					28.995	29.251					27.039	24.463						28.546	26.352						33.109	31.326						24.2	23.016					41.98	43.329
128.1	23.376	28.577						43.155	40.286					28.998	29.272					27.036	24.49						28.564	26.355						33.109	31.326						24.231	23.019					41.98	43.329
128.2	23.37	28.577						43.182	40.286					28.992	29.282					27.036	24.484						28.577	26.358						33.13	31.323						24.219	23.038					42.007	43.329
128.3	23.373	28.583						43.182	40.289					28.995	29.257					27.063	24.487						28.571	26.355						33.136	31.326						24.231	23.038					42.01	43.326
128.4	23.37	28.552						43.179	40.286					28.998	29.248					27.063	24.484						28.577	26.334						33.133	31.326						24.231	23.044					42.001	43.332
128.5	23.373	28.552						43.21	40.332					28.992	29.251					27.063	24.484						28.574	26.334						33.133	31.323						24.222	23.047					42.001	43.332
128.6	23.38	28.552						43.207	40.335					28.998	29.272					27.063	24.487						28.574	26.331						33.127	31.32						24.228	23.047					42.007	43.326
128.7	23.373	28.558						43.21	40.353					28.989	29.276					27.063	24.493						28.574	26.331						33.157	31.326						24.231	22.989					42.05	43.329
128.8	23.37	28.555						43.21	40.359					28.97	29.269					27.069	24.53						28.568	26.337						33.16	31.326						24.225	22.992					42.053	43.353
128.9	23.373	28.577						43.204	40.353					28.97	29.276					27.069	24.527						28.595	26.331						33.16	31.32						24.246	23.041					42.05	43.353
129	23.373	28.583						43.256	40.363					28.995	29.279					27.094	24.527						28.595	26.331						33.154	31.326						24.249	23.044					42.056	43.381
129.1	23.392	28.577						43.253	40.356					28.989	29.276					27.09	24.509						28.622	26.324						33.154	31.329						24.249	23.044					42.05	43.381
129.2	23.401	28.58						43.298	40.384					28.995	29.272					27.094	24.503						28.622	26.358						33.182	31.32						24.249	23.05					42.053	43.384
129.3	23.401	28.574						43.304	40.381					28.973	29.3					27.09	24.539						28.619	26.355						33.179	31.326						24.249	23.041					42.053	43.381
129.4	23.401	28.577						43.304	40.381					28.967	29.3					27.087	24.539						28.674	26.352						33.176	31.32						24.28	23.068					42.053	43.381
129.5	23.395	28.577						43.323	40.381					28.97	29.303					27.09	24.539						28.668	26.355						33.182	31.348						24.274	23.065					42.068	43.387
129.6	23.395	28.598						43.326	40.384					28.964	29.3					27.097	24.561						28.671	26.352						33.188	31.348						24.252	23.065					42.065	43.384
129.7	23.398	28.604						43.329	40.408					28.97	29.3					27.094	24.567						28.665	26.361						33.182	31.345						24.255	23.071					42.096	43.381
129.8	23.395	28.592						43.329	40.411					28.949	29.3					27.1	24.567						28.668	26.358						33.182	31.375						24.252	23.068					42.102	43.384
129.9	23.398	28.574						43.326	40.411					28.955	29.306					27.094	24.561						28.674	26.379						33.185	31.378						24.252	23.065					42.099	43.375
130	23.401	28.583						43.375	40.439					28.973	29.303					27.118	24.564						28.671	26.376						33.203	31.375						24.258	23.059					42.105	43.402
130.1	23.401	28.577						43.381	40.439					28.967	29.3					27.115	24.567						28.693	26.376						33.209	31.372						24.252	23.071					42.102	43.408
130.2	23.401	28.58						43.399	40.46					28.967	29.306					27.115	24.564						28.696	26.352						33.203	31.369						24.246	23.044					42.126	43.405
130.3	23.398	28.58						43.402	40.463					28.949	29.33					27.094	24.557						28.69	26.349						33.209	31.366						24.258	23.038					42.126	43.399
130.4	23.425	28.577						43.399	40.457					28.949	29.321					27.094	24.561						28.696	26.382						33.209	31.375						24.252	22.998					42.12	43.402
130.5	23.422	28.58						43.396	40.479					28.949	29.327					27.094	24.564						28.693	26.379						33.203	31.375						24.249	22.992					42.145	43.402
130.6	23.444	28.583						43.399	40.482					28.946	29.324					27.09	24.561						28.687	26.382						33.209	31.378						24.246	22.992					42.151	43.405
130.7	23.45	28.586						43.423	40.482					28.946	29.327					27.1	24.561						28.69	26.379						33.203	31.384						24.243	23.041					42.145	43.405
130.8	23.444	28.583						43.43	40.479					28.97	29.352					27.115	24.518						28.69	26.385						33.203	31.4						24.246	23.038					42.154	43.43
130.9	23.444	28.574						43.42	40.479					28.97	29.349					27.121	24.515						28.693	26.373						33.206	31.403						24.277	23.019					42.142	43.43
131	23.441	28.583						43.423	40.503					28.976	29.349					27.115	24.518						28.693	26.379						33.228	31.439						24.277	23.013					42.175	43.472
131.1	23.416	28.604						43.427	40.509					28.976	29.352					27.118	24.518						28.693	26.376						33.234	31.448						24.246	23.019					42.172	43.475
131.2	23.428	28.607						43.423	40.503					28.97	29.346					27.121	24.518						28.693	26.376						33.252	31.454						24.252	23.019					42.191	43.475
131.3	23.422	28.607						43.423	40.503					28.973	29.349					27.139	24.512						28.683	26.382						33.249	31.448						24.252	23.016					42.2	43.5
131.4	23.444	28.604						43.427	40.509					28.967	29.346					27.133	24.524						28.696	26.404						33.252	31.454						24.246	23.013					42.194	43.5
131.5	23.444	28.607						43.427	40.527					29.001	29.343					27.145	24.515						28.693	26.41						33.255	31.454						24.249	23.019					42.191	43.506
131.6	23.419	28.622						43.43	40.533					28.995	29.349					27.142	24.521						28.72	26.407						33.258	31.448						24.274	23.013					42.197	43.497
131.7	23.422	28.629						43.451	40.573					28.995	29.349					27.142	24.524						28.72	26.385						33.279	31.451						24.28	23.016					42.221	43.497
131.8	23.419	28.625						43.442	40.585					28.995	29.376					27.139	24.539						28.717	26.379						33.282	31.451						24.274	23.013					42.224	43.524
131.9	23.447	28.629						43.445	40.582					28.995	29.373					27.145	24.536						28.717	26.379						33.279	31.451						24.271	23.016					42.215	43.53
132	23.447	28.632						43.469	40.579					28.995	29.37					27.139	24.542						28.723	26.379						33.304	31.451						24.283	23.019					42.236	43.53
132.1	23.444	28.647						43.475	40.573					28.995	29.37					27.142	24.536						28.723	26.385						33.307	31.451						24.295	23.016					42.252	43.527
132.2	23.444	28.65						43.494	40.601					28.995	29.37					27.139	24.539						28.72	26.382						33.328	31.451						24.298	23.071					42.245	43.53
132.3	23.447	28.659						43.5	40.607					29.025	29.401					27.142	24.539						28.72	26.382						33.331	31.476						24.304	23.065					42.242	43.576
132.4	23.425	28.671						43.497	40.607					29.019	29.395					27.142	24.542						28.748	26.382						33.328	31.47						24.295	23.111					42.249	43.573
132.5	23.422	28.677						43.521	40.601					29.041	29.395					27.17	24.545						28.738	26.379						33.356	31.497						24.298	23.114					42.297	43.607
132.6	23.416	28.702						43.518	40.601					29.05	29.395					27.167	24.539						28.745	26.379						33.353	31.491						24.277	23.111					42.291	43.604
132.7	23.425	28.702						43.518	40.607					29.047	29.391					27.164	24.539						28.745	26.382						33.356	31.494						24.274	23.087					42.322	43.61
132.8	23.419	28.693						43.515	40.604					29.047	29.37					27.164	24.591						28.748	26.382						33.356	31.47						24.271	23.083					42.316	43.634
132.9	23.419	28.671						43.518	40.607					29.044	29.379					27.164	24.588						28.766	26.385						33.35	31.473						24.246	23.087					42.316	43.622
133	23.425	28.674						43.521	40.628					29.065	29.382					27.167	24.591						28.766	26.379						33.347	31.467						24.252	23.087					42.346	43.594
133.1	23.422	28.674						43.518	40.631					29.068	29.398					27.161	24.57						28.735	26.382						33.356	31.467						24.274	23.083					42.343	43.604
133.2	23.419	28.671						43.542	40.649					29.068	29.391					27.161	24.567						28.738	26.382						33.356	31.47						24.274	23.09					42.343	43.597
133.3	23.422	28.668						43.536	40.646					29.092	29.373					27.139	24.542						28.748	26.382						33.353	31.47						24.274	23.087					42.34	43.646
133.4	23.419	28.671						43.549	40.652					29.095	29.37					27.133	24.542						28.772	26.379						33.344	31.476						24.274	23.111					42.343	43.646
133.5	23.419	28.674						43.567	40.649					29.102	29.376					27.136	24.542						28.76	26.382						33.35	31.467						24.28	23.105					42.368	43.698
133.6	23.416	28.647						43.573	40.656					29.095	29.398					27.136	24.539						28.769	26.382						33.353	31.47						24.28	23.108					42.361	43.698
133.7	23.422	28.647						43.597	40.671					29.089	29.401					27.127	24.536						28.772	26.382						33.35	31.47						24.271	23.111					42.389	43.707
133.8	23.419	28.641						43.594	40.677					29.092	29.373					27.164	24.536						28.769	26.385						33.353	31.47						24.271	23.111					42.386	43.744
133.9	23.416	28.665						43.591	40.671					29.092	29.37					27.164	24.536						28.769	26.358						33.35	31.47						24.271	23.138					42.392	43.747
134	23.422	28.671						43.588	40.698					29.092	29.37					27.161	24.539						28.763	26.358						33.347	31.467						24.277	23.141					42.413	43.787
134.1	23.422	28.702						43.591	40.695					29.089	29.401					27.167	24.518						28.766	26.355						33.35	31.476						24.274	23.132					42.416	43.787
134.2	23.422	28.702						43.616	40.701					29.092	29.388					27.167	24.512						28.769	26.364						33.35	31.467						24.274	23.114					42.444	43.79
134.3	23.419	28.693						43.616	40.698					29.117	29.416					27.167	24.533						28.766	26.364						33.35	31.47						24.274	23.114					42.441	43.82
134.4	23.422	28.693						43.616	40.695					29.123	29.425					27.167	24.533						28.766	26.334						33.353	31.467						24.277	23.114					42.438	43.823
134.5	23.425	28.693						43.64	40.717					29.114	29.422					27.145	24.533						28.769	26.337						33.353	31.47						24.271	23.111					42.413	43.842
134.6	23.425	28.723						43.64	40.729					29.12	29.422					27.142	24.554						28.763	26.334						33.353	31.473						24.298	23.108					42.416	43.842
134.7	23.419	28.723						43.665	40.723					29.12	29.419					27.139	24.564						28.76	26.385						33.35	31.473						24.298	23.138					42.416	43.842
134.8	23.425	28.723						43.665	40.723					29.114	29.425					27.139	24.542						28.766	26.385						33.35	31.47						24.301	23.132					42.413	43.86
134.9	23.41	28.717						43.665	40.726					29.117	29.419					27.136	24.542						28.793	26.404						33.35	31.47						24.301	23.135					42.413	43.866
135	23.419	28.72						43.689	40.75					29.12	29.416					27.13	24.542						28.787	26.407						33.377	31.497						24.301	23.132					42.416	43.933
135.1	23.422	28.726						43.692	40.747					29.12	29.419					27.139	24.594						28.79	26.404						33.377	31.488						24.295	23.135					42.413	43.936
135.2	23.425	28.723						43.71	40.747					29.111	29.419					27.133	24.585						28.793	26.41						33.398	31.497						24.295	23.132					42.41	43.936
135.3	23.419	28.717						43.713	40.744					29.089	29.446					27.139	24.588						28.787	26.404						33.398	31.497						24.298	23.135					42.413	43.945
135.4	23.425	28.741						43.719	40.744					29.092	29.449					27.136	24.588						28.784	26.382						33.395	31.494						24.289	23.111					42.407	43.933
135.5	23.419	28.751						43.741	40.771					29.117	29.443					27.115	24.582						28.796	26.382						33.398	31.516						24.295	23.114					42.441	43.961
135.6	23.422	28.751						43.747	40.775					29.117	29.416					27.112	24.609						28.787	26.376						33.401	31.519						24.274	23.114					42.444	43.961
135.7	23.419	28.748						43.735	40.775					29.117	29.425					27.118	24.597						28.79	26.382						33.423	31.519						24.268	23.108					42.441	43.958
135.8	23.422	28.748						43.744	40.775					29.123	29.446					27.115	24.582						28.79	26.379						33.42	31.54						24.268	23.102					42.441	43.954
135.9	23.425	28.748						43.744	40.771					29.123	29.446					27.118	24.579						28.815	26.407						33.42	31.549						24.295	23.09					42.435	43.961
136	23.422	28.748						43.765	40.775					29.141	29.449					27.115	24.585						28.815	26.407						33.426	31.567						24.295	23.083					42.435	43.988
136.1	23.425	28.696						43.765	40.775					29.147	29.449					27.109	24.606						28.79	26.407						33.423	31.567						24.292	23.08					42.435	43.988
136.2	23.419	28.702						43.765	40.799					29.141	29.446					27.121	24.606						28.796	26.425						33.426	31.564						24.292	23.09					42.462	43.985
136.3	23.422	28.696						43.765	40.799					29.144	29.425					27.118	24.585						28.793	26.425						33.423	31.567						24.298	23.083					42.465	43.985
136.4	23.422	28.699						43.762	40.799					29.141	29.425					27.118	24.588						28.787	26.447						33.423	31.564						24.295	23.062					42.465	43.982
136.5	23.422	28.693						43.762	40.796					29.141	29.422					27.115	24.591						28.787	26.45						33.453	31.567						24.298	23.059					42.471	44.012
136.6	23.444	28.699						43.762	40.802					29.144	29.422					27.118	24.564						28.796	26.453						33.45	31.567						24.274	23.068					42.465	44.012
136.7	23.45	28.696						43.787	40.823					29.144	29.425					27.112	24.561						28.79	26.453						33.478	31.567						24.274	23.09					42.517	44.009
136.8	23.444	28.693						43.784	40.823					29.138	29.443					27.139	24.582						28.793	26.453						33.475	31.616						24.271	23.09					42.508	44.064
136.9	23.444	28.729						43.79	40.823					29.141	29.44					27.136	24.588						28.787	26.45						33.472	31.616						24.298	23.117					42.508	44.058
137	23.45	28.717						43.808	40.829					29.141	29.446					27.142	24.588						28.79	26.45						33.469	31.641						24.298	23.117					42.535	44.067
137.1	23.447	28.702						43.808	40.833					29.141	29.449					27.139	24.585						28.781	26.447						33.469	31.635						24.271	23.111					42.542	44.061
137.2	23.447	28.699						43.808	40.851					29.138	29.446					27.139	24.582						28.79	26.45						33.496	31.641						24.274	23.135					42.566	44.052
137.3	23.45	28.696						43.805	40.848					29.144	29.446					27.133	24.561						28.79	26.453						33.496	31.641						24.277	23.135					42.557	44.083
137.4	23.419	28.702						43.808	40.848					29.147	29.453					27.136	24.557						28.815	26.483						33.493	31.638						24.274	23.16					42.557	44.083
137.5	23.422	28.69						43.832	40.866					29.166	29.443					27.164	24.561						28.812	26.483						33.524	31.665						24.271	23.16					42.569	44.116
137.6	23.444	28.705						43.829	40.869					29.166	29.446					27.164	24.564						28.812	26.474						33.517	31.662						24.243	23.157					42.578	44.113
137.7	23.444	28.699						43.857	40.897					29.166	29.446					27.164	24.561						28.812	26.486						33.517	31.668						24.243	23.126					42.609	44.107
137.8	23.447	28.693						43.86	40.9					29.169	29.477					27.164	24.579						28.815	26.48						33.524	31.668						24.252	23.132					42.609	44.104
137.9	23.444	28.726						43.854	40.891					29.169	29.471					27.161	24.585						28.815	26.477						33.521	31.662						24.249	23.135					42.609	44.098
138	23.447	28.723						43.851	40.9					29.169	29.471					27.164	24.585						28.812	26.477						33.548	31.665						24.243	23.132					42.639	44.125
138.1	23.419	28.748						43.86	40.9					29.169	29.471					27.164	24.582						28.815	26.48						33.548	31.662						24.271	23.135					42.633	44.125
138.2	23.422	28.748						43.884	40.918					29.166	29.471					27.167	24.585						28.815	26.48						33.524	31.662						24.271	23.16					42.633	44.128
138.3	23.422	28.741						43.881	40.915					29.166	29.52					27.185	24.612						28.815	26.477						33.524	31.665						24.268	23.16					42.633	44.135
138.4	23.419	28.763						43.878	40.924					29.163	29.52					27.185	24.606						28.818	26.425						33.521	31.659						24.243	23.209					42.63	44.138
138.5	23.422	28.769						43.909	40.942					29.169	29.523					27.188	24.612						28.815	26.431						33.548	31.689						24.24	23.209					42.664	44.159
138.6	23.401	28.769						43.903	40.939					29.175	29.504					27.188	24.634						28.836	26.431						33.545	31.689						24.268	23.206					42.667	44.156
138.7	23.398	28.763						43.958	40.967					29.169	29.492					27.185	24.634						28.845	26.456						33.569	31.683						24.271	23.184					42.657	44.153
138.8	23.401	28.769						43.961	40.967					29.169	29.52					27.191	24.612						28.836	26.459						33.575	31.668						24.271	23.193					42.657	44.15
138.9	23.425	28.79						43.948	40.964					29.172	29.523					27.191	24.609						28.842	26.48						33.566	31.659						24.274	23.154					42.661	44.15
139	23.431	28.79						43.954	40.936					29.172	29.52					27.213	24.606						28.845	26.48						33.545	31.665						24.28	23.16					42.682	44.183
139.1	23.392	28.79						43.951	40.948					29.172	29.52					27.216	24.631						28.839	26.486						33.545	31.668						24.237	23.157					42.688	44.18
139.2	23.398	28.793						43.976	40.97					29.172	29.514					27.213	24.631						28.833	26.48						33.542	31.662						24.252	23.151					42.682	44.18
139.3	23.401	28.796						43.973	40.964					29.169	29.541					27.216	24.661						28.839	26.483						33.545	31.665						24.24	23.154					42.685	44.189
139.4	23.398	28.79						43.973	40.964					29.166	29.55					27.209	24.664						28.812	26.501						33.545	31.665						24.292	23.132					42.679	44.174
139.5	23.398	28.79						43.997	40.97					29.169	29.541					27.209	24.658						28.818	26.501						33.542	31.665						24.298	23.129					42.709	44.202
139.6	23.398	28.772						44	40.964					29.169	29.523					27.216	24.658						28.845	26.505						33.545	31.665						24.301	23.129					42.706	44.202
139.7	23.395	28.769						43.997	40.991					29.166	29.52					27.213	24.658						28.839	26.526						33.569	31.662						24.295	23.138					42.731	44.205
139.8	23.401	28.769						44	40.994					29.196	29.52					27.213	24.664						28.842	26.517						33.566	31.689						24.289	23.132					42.728	44.232
139.9	23.401	28.772						44	40.988					29.199	29.523					27.216	24.652						28.86	26.523						33.569	31.683						24.274	23.087					42.728	44.226
140	23.404	28.772						44	40.991					29.199	29.52					27.216	24.661						28.864	26.523						33.566	31.714						24.271	23.083					42.728	44.254
140.1	23.425	28.769						43.997	40.988					29.193	29.523					27.216	24.64						28.867	26.526						33.569	31.714						24.271	23.087					42.731	44.257
140.2	23.425	28.772						44.025	40.991					29.193	29.523					27.213	24.631						28.864	26.526						33.591	31.708						24.268	23.065					42.749	44.263
140.3	23.425	28.772						44.028	40.991					29.193	29.52					27.237	24.634						28.857	26.526						33.594	31.686						24.271	23.059					42.749	44.275
140.4	23.422	28.79						44.028	40.982					29.193	29.52					27.24	24.637						28.864	26.556						33.588	31.677						24.271	23.035					42.752	44.275
140.5	23.428	28.796						44.028	40.991					29.187	29.52					27.216	24.634						28.86	26.547						33.597	31.711						24.268	23.038					42.773	44.305
140.6	23.422	28.796						44.031	40.994					29.199	29.575					27.216	24.615						28.885	26.547						33.591	31.711						24.271	23.035					42.776	44.296
140.7	23.422	28.793						44.003	41.013					29.196	29.572					27.209	24.609						28.888	26.547						33.597	31.711						24.261	23.038					42.804	44.296
140.8	23.422	28.796						44	41.013					29.224	29.568					27.213	24.612						28.891	26.55						33.591	31.711						24.271	23.035					42.801	44.296
140.9	23.422	28.769						44	41.01					29.218	29.568					27.216	24.609						28.891	26.526						33.594	31.717						24.292	23.041					42.801	44.299
141	23.422	28.772						44.025	41.04					29.242	29.565					27.213	24.612						28.885	26.529						33.594	31.711						24.292	23.038					42.825	44.321
141.1	23.447	28.799						44.022	41.04					29.239	29.568					27.216	24.609						28.888	26.526						33.597	31.711						24.289	23.038					42.825	44.318
141.2	23.447	28.793						44.049	41.064					29.239	29.572					27.216	24.612						28.894	26.529						33.591	31.708						24.292	23.062					42.825	44.324
141.3	23.447	28.799						44.043	41.064					29.245	29.572					27.188	24.606						28.891	26.526						33.597	31.735						24.295	23.062					42.822	44.345
141.4	23.45	28.824						44.049	41.061					29.245	29.565					27.191	24.612						28.888	26.526						33.594	31.738						24.292	23.007					42.825	44.345
141.5	23.444	28.818						44.073	41.064					29.251	29.575					27.188	24.606						28.891	26.526						33.591	31.711						24.295	23.01					42.816	44.366
141.6	23.447	28.827						44.073	41.061					29.239	29.596					27.185	24.612						28.891	26.526						33.591	31.711						24.301	23.019					42.825	44.37
141.7	23.447	28.821						44.098	41.064					29.242	29.596					27.185	24.612						28.894	26.501						33.615	31.72						24.295	23.059					42.847	44.37
141.8	23.447	28.821						44.104	41.068					29.242	29.59					27.188	24.591						28.888	26.501						33.621	31.686						24.292	23.056					42.853	44.363
141.9	23.453	28.824						44.098	41.061					29.239	29.596					27.185	24.585						28.882	26.501						33.612	31.693						24.292	23.111					42.847	44.373
142	23.444	28.824						44.119	41.113					29.245	29.59					27.209	24.588						28.891	26.505						33.646	31.714						24.289	23.108					42.847	44.397
142.1	23.45	28.821						44.122	41.116					29.242	29.593					27.206	24.64						28.888	26.501						33.646	31.708						24.31	23.102					42.853	44.394
142.2	23.45	28.824						44.147	41.113					29.242	29.593					27.213	24.634						28.885	26.501						33.646	31.714						24.316	23.08					42.871	44.394
142.3	23.444	28.815						44.144	41.119					29.263	29.596					27.188	24.631						28.888	26.501						33.649	31.738						24.316	23.093					42.877	44.376
142.4	23.465	28.824						44.15	41.113					29.266	29.59					27.185	24.637						28.915	26.508						33.643	31.744						24.31	23.105					42.874	44.37
142.5	23.474	28.824						44.217	41.116					29.266	29.596					27.237	24.631						28.922	26.498						33.615	31.735						24.319	23.111					42.899	44.421
142.6	23.471	28.827						44.217	41.116					29.269	29.568					27.237	24.655						28.912	26.498						33.618	31.738						24.316	23.108					42.902	44.418
142.7	23.474	28.827						44.269	41.132					29.266	29.568					27.234	24.655						28.909	26.501						33.618	31.741						24.316	23.108					42.923	44.415
142.8	23.474	28.821						44.269	41.138					29.236	29.568					27.24	24.655						28.909	26.508						33.618	31.744						24.31	23.108					42.926	44.421
142.9	23.447	28.824						44.266	41.138					29.242	29.572					27.237	24.658						28.912	26.526						33.618	31.735						24.316	23.108					42.92	44.415
143	23.447	28.818						44.342	41.159					29.266	29.565					27.261	24.664						28.912	26.532						33.643	31.741						24.319	23.108					42.944	44.449
143.1	23.474	28.845						44.339	41.162					29.263	29.575					27.258	24.68						28.943	26.52						33.636	31.738						24.344	23.105					42.941	44.443
143.2	23.471	28.839						44.366	41.19					29.263	29.565					27.258	24.68						28.94	26.526						33.661	31.738						24.341	23.135					42.969	44.452
143.3	23.471	28.848						44.366	41.183					29.263	29.568					27.261	24.686						28.94	26.526						33.673	31.76						24.341	23.126					42.975	44.446
143.4	23.471	28.848						44.363	41.18					29.266	29.572					27.261	24.689						28.964	26.474						33.664	31.763						24.319	23.138					42.975	44.446
143.5	23.471	28.842						44.357	41.183					29.288	29.572					27.258	24.686						28.961	26.48						33.688	31.766						24.319	23.138					42.996	44.449
143.6	23.474	28.87						44.36	41.187					29.288	29.572					27.261	24.683						28.983	26.489						33.688	31.763						24.344	23.132					42.996	44.443
143.7	23.468	28.87						44.409	41.217					29.285	29.568					27.261	24.689						28.983	26.48						33.667	31.76						24.347	23.111					43.021	44.452
143.8	23.468	28.873						44.406	41.211					29.291	29.562					27.258	24.683						28.979	26.48						33.667	31.784						24.338	23.108					43.021	44.449
143.9	23.474	28.867						44.403	41.211					29.291	29.572					27.261	24.686						28.983	26.498						33.664	31.784						24.362	23.087					43.015	44.446
144	23.477	28.87						44.406	41.211					29.263	29.568					27.264	24.677						28.986	26.501						33.67	31.812						24.365	23.083					43.045	44.473
144.1	23.447	28.873						44.409	41.214					29.263	29.59					27.258	24.686						28.989	26.501						33.67	31.808						24.341	23.083					43.048	44.464
144.2	23.447	28.87						44.409	41.211					29.266	29.587					27.261	24.689						28.983	26.501						33.667	31.815						24.341	23.108					43.042	44.476
144.3	23.447	28.873						44.409	41.214					29.263	29.59					27.258	24.683						28.983	26.505						33.664	31.781						24.338	23.105					43.039	44.492
144.4	23.444	28.87						44.403	41.214					29.266	29.596					27.264	24.677						28.989	26.505						33.664	31.784						24.341	23.105					43.039	44.495
144.5	23.447	28.87						44.391	41.235					29.263	29.59					27.267	24.683						28.989	26.505						33.719	31.805						24.347	23.111					43.073	44.495
144.6	23.45	28.87						44.388	41.235					29.263	29.596					27.261	24.661						28.986	26.508						33.716	31.808						24.319	23.105					43.073	44.492
144.7	23.447	28.87						44.385	41.254					29.26	29.593					27.258	24.661						28.986	26.526						33.74	31.815						24.316	23.083					43.069	44.492
144.8	23.45	28.87						44.388	41.26					29.266	29.596					27.286	24.686						28.979	26.526						33.74	31.812						24.313	23.083					43.069	44.516
144.9	23.468	28.86						44.391	41.254					29.263	29.596					27.286	24.686						29.01	26.556						33.737	31.808						24.338	23.09					43.069	44.519
145	23.474	28.867						44.373	41.251					29.263	29.59					27.283	24.686						29.013	26.547						33.74	31.812						24.341	23.087					43.091	44.519
145.1	23.45	28.842						44.36	41.248					29.269	29.645					27.289	24.655						29.01	26.553						33.74	31.808						24.313	23.08					43.094	44.519
145.2	23.45	28.851						44.36	41.251					29.263	29.639					27.28	24.655						29.013	26.547						33.734	31.808						24.323	23.062					43.091	44.525
145.3	23.45	28.842						44.363	41.251					29.269	29.663					27.286	24.661						29.01	26.55						33.737	31.781						24.316	23.056					43.094	44.543
145.4	23.425	28.867						44.354	41.254					29.263	29.666					27.286	24.655						28.986	26.575						33.728	31.784						24.341	23.09					43.094	44.537
145.5	23.428	28.867						44.382	41.281					29.266	29.669					27.283	24.658						28.989	26.584						33.737	31.836						24.338	23.08					43.091	44.543
145.6	23.434	28.845						44.382	41.287					29.263	29.666					27.286	24.664						28.949	26.572						33.731	31.833						24.316	23.08					43.094	44.543
145.7	23.425	28.848						44.36	41.287					29.269	29.669					27.289	24.667						28.961	26.605						33.762	31.836						24.319	23.083					43.094	44.54
145.8	23.425	28.845						44.354	41.284					29.263	29.66					27.286	24.661						28.964	26.602						33.762	31.802						24.313	23.087					43.091	44.54
145.9	23.447	28.842						44.357	41.275					29.263	29.666					27.28	24.658						28.964	26.593						33.765	31.796						24.313	23.059					43.094	44.54
146	23.444	28.842						44.385	41.281					29.26	29.663					27.283	24.655						28.964	26.599						33.786	31.812						24.31	23.059					43.118	44.565
146.1	23.45	28.87						44.385	41.284					29.263	29.645					27.289	24.637						28.961	26.599						33.783	31.805						24.31	23.056					43.118	44.568
146.2	23.45	28.876						44.412	41.302					29.26	29.636					27.289	24.634						28.967	26.602						33.774	31.808						24.319	23.056					43.109	44.559
146.3	23.45	28.87						44.412	41.309					29.285	29.666					27.289	24.619						28.967	26.593						33.78	31.833						24.319	23.053					43.118	44.562
146.4	23.441	28.894						44.412	41.296					29.288	29.672					27.289	24.609						28.967	26.599						33.792	31.827						24.341	23.08					43.112	44.559
146.5	23.447	28.894						44.415	41.302					29.306	29.669					27.286	24.612						28.961	26.602						33.792	31.854						24.344	23.08					43.118	44.592
146.6	23.471	28.876						44.415	41.296					29.309	29.697					27.28	24.637						28.961	26.605						33.783	31.857						24.365	23.087					43.118	44.592
146.7	23.471	28.87						44.443	41.324					29.312	29.684					27.289	24.634						28.961	26.599						33.783	31.857						24.365	23.05					43.121	44.586
146.8	23.471	28.87						44.443	41.327					29.333	29.691					27.289	24.637						28.964	26.599						33.78	31.86						24.371	23.05					43.115	44.595
146.9	23.474	28.891						44.437	41.33					29.337	29.687					27.286	24.634						28.94	26.581						33.78	31.86						24.332	23.059					43.118	44.586
147	23.471	28.894						44.437	41.36					29.33	29.691					27.289	24.634						28.937	26.575						33.807	31.86						24.332	23.059					43.146	44.62
147.1	23.495	28.894						44.44	41.354					29.34	29.691					27.286	24.615						28.958	26.584						33.807	31.854						24.365	23.065					43.14	44.614
147.2	23.495	28.888						44.461	41.36					29.337	29.691					27.286	24.612						28.961	26.581						33.804	31.854						24.365	23.032					43.167	44.611
147.3	23.492	28.894						44.461	41.357					29.34	29.684					27.307	24.615						28.961	26.581						33.813	31.873						24.368	23.032					43.164	44.638
147.4	23.495	28.891						44.452	41.351					29.343	29.691					27.313	24.609						28.958	26.578						33.804	31.882						24.362	23.062					43.164	44.638
147.5	23.492	28.897						44.458	41.382					29.361	29.687					27.31	24.612						28.97	26.578						33.829	31.891						24.368	23.068					43.164	44.662
147.6	23.495	28.897						44.461	41.382					29.364	29.709					27.304	24.631						28.989	26.575						33.835	31.879						24.359	23.062					43.167	44.662
147.7	23.492	28.891						44.513	41.382					29.361	29.712					27.307	24.637						28.983	26.578						33.841	31.879						24.371	23.059					43.188	44.659
147.8	23.492	28.888						44.51	41.379					29.361	29.718					27.283	24.615						28.986	26.581						33.841	31.906						24.371	23.062					43.188	44.666
147.9	23.495	28.918						44.51	41.376					29.364	29.709					27.289	24.612						29.007	26.578						33.838	31.9						24.393	23.083					43.188	44.659
148	23.495	28.922						44.507	41.406					29.388	29.712					27.313	24.609						29.01	26.581						33.832	31.903						24.39	23.083					43.216	44.687
148.1	23.495	28.891						44.507	41.4					29.385	29.733					27.307	24.637						29.01	26.575						33.835	31.912						24.368	23.083					43.213	44.687
148.2	23.492	28.894						44.525	41.4					29.385	29.736					27.307	24.634						29.013	26.575						33.835	31.903						24.368	23.114					43.234	44.69
148.3	23.495	28.894						44.522	41.403					29.391	29.764					27.307	24.683						29.007	26.578						33.841	31.912						24.365	23.108					43.237	44.687
148.4	23.495	28.894						44.531	41.415					29.385	29.764					27.313	24.68						29.01	26.602						33.832	31.906						24.368	23.087					43.234	44.69
148.5	23.499	28.894						44.553	41.406					29.382	29.764					27.332	24.683						29.01	26.596						33.865	31.927						24.368	23.087					43.256	44.656
148.6	23.495	28.943						44.559	41.406					29.379	29.755					27.332	24.661						29.007	26.605						33.862	31.927						24.362	23.08					43.265	44.659
148.7	23.499	28.94						44.556	41.4					29.385	29.758					27.332	24.652						29.004	26.605						33.884	31.931						24.371	23.129					43.286	44.659
148.8	23.495	28.94						44.559	41.406					29.364	29.736					27.356	24.664						29.013	26.599						33.881	31.934						24.365	23.129					43.286	44.69
148.9	23.471	28.937						44.556	41.397					29.361	29.733					27.362	24.664						29.034	26.602						33.881	31.924						24.368	23.102					43.286	44.687
149	23.468	28.949						44.577	41.397					29.358	29.739					27.359	24.655						29.034	26.605						33.862	31.952						24.359	23.102					43.28	44.69
149.1	23.495	28.943						44.583	41.4					29.361	29.736					27.362	24.689						29.062	26.596						33.865	31.946						24.356	23.105					43.283	44.684
149.2	23.495	28.937						44.58	41.425					29.364	29.742					27.359	24.686						29.065	26.602						33.887	31.958						24.365	23.16					43.307	44.687
149.3	23.492	28.94						44.58	41.422					29.379	29.742					27.332	24.661						29.056	26.596						33.878	31.955						24.359	23.157					43.311	44.687
149.4	23.489	28.967						44.577	41.425					29.391	29.739					27.332	24.661						29.037	26.627						33.887	31.952						24.344	23.175					43.301	44.69
149.5	23.492	28.961						44.601	41.425					29.385	29.739					27.359	24.664						29.031	26.63						33.878	31.955						24.338	23.175					43.353	44.711
149.6	23.52	28.946						44.608	41.431					29.385	29.691					27.356	24.615						29.034	26.627						33.887	31.955						24.368	23.175					43.356	44.714
149.7	23.517	28.94						44.626	41.483					29.382	29.687					27.362	24.609						29.041	26.599						33.887	31.958						24.362	23.154					43.353	44.708
149.8	23.517	28.94						44.626	41.483					29.379	29.715					27.38	24.612						29.037	26.599						33.884	31.952						24.359	23.157					43.359	44.72
149.9	23.495	28.967						44.626	41.47					29.382	29.712					27.38	24.609						29.034	26.62						33.89	31.949						24.362	23.154					43.353	44.711
150	23.492	28.961						44.638	41.498					29.382	29.715					27.359	24.612						29.034	26.627						33.911	31.976						24.362	23.141					43.356	44.76
150.1	23.495	28.97						44.632	41.498					29.385	29.687					27.353	24.612						29.037	26.624						33.905	31.976						24.362	23.157					43.359	44.76
150.2	23.502	28.961						44.656	41.501					29.382	29.687					27.362	24.609						29.041	26.63						33.908	31.976						24.362	23.154					43.384	44.76
150.3	23.499	28.958						44.653	41.504					29.385	29.687					27.386	24.612						29.034	26.617						33.905	31.979						24.365	23.151					43.384	44.812
150.4	23.495	28.94						44.653	41.498					29.379	29.684					27.383	24.619						29.059	26.599						33.911	31.973						24.39	23.16					43.378	44.806
150.5	23.495	28.937						44.656	41.498					29.385	29.694					27.359	24.612						29.068	26.605						33.887	31.955						24.387	23.16					43.408	44.833
150.6	23.499	28.94						44.653	41.504					29.382	29.663					27.356	24.612						29.065	26.599						33.887	31.955						24.365	23.157					43.408	44.824
150.7	23.495	28.94						44.675	41.504					29.385	29.666					27.353	24.609						29.062	26.596						33.905	31.949						24.362	23.132					43.405	44.827
150.8	23.495	28.94						44.672	41.501					29.385	29.663					27.359	24.612						29.065	26.596						33.899	31.927						24.365	23.129					43.405	44.852
150.9	23.471	28.943						44.678	41.504					29.388	29.669					27.359	24.615						29.062	26.602						33.905	31.934						24.365	23.111					43.405	44.855
151	23.468	28.94						44.708	41.501					29.379	29.666					27.362	24.612						29.065	26.605						33.929	31.952						24.368	23.108					43.43	44.882
151.1	23.474	28.964						44.702	41.504					29.388	29.645					27.365	24.615						29.065	26.599						33.923	31.952						24.365	23.111					43.433	44.885
151.2	23.468	28.97						44.724	41.498					29.382	29.639					27.356	24.612						29.062	26.608						33.929	31.955						24.365	23.056					43.457	44.882
151.3	23.468	28.967						44.73	41.498					29.388	29.663					27.356	24.661						29.056	26.608						33.926	31.976						24.368	23.059					43.454	44.879
151.4	23.474	28.943						44.727	41.498					29.382	29.663					27.362	24.661						29.062	26.581						33.926	31.973						24.39	23.053					43.451	44.879
151.5	23.465	28.946						44.73	41.528					29.385	29.672					27.362	24.661						29.062	26.575						33.939	31.979						24.399	23.059					43.43	44.91
151.6	23.45	28.964						44.724	41.522					29.385	29.687					27.365	24.664						29.083	26.575						33.932	31.976						24.387	23.062					43.427	44.907
151.7	23.447	28.964						44.748	41.501					29.382	29.684					27.359	24.664						29.083	26.602						33.96	31.973						24.384	23.09					43.433	44.904
151.8	23.444	28.97						44.751	41.507					29.382	29.666					27.359	24.664						29.077	26.602						33.954	32.007						24.387	23.077					43.436	44.907
151.9	23.468	28.97						44.739	41.504					29.395	29.672					27.362	24.661						29.086	26.575						33.96	32.001						24.393	23.08					43.43	44.907
152	23.465	28.967						44.748	41.495					29.385	29.669					27.359	24.658						29.083	26.581						33.957	31.976						24.39	23.08					43.457	44.931
152.1	23.471	28.992						44.754	41.498					29.382	29.691					27.362	24.689						29.062	26.575						33.96	31.979						24.387	23.09					43.457	44.928
152.2	23.468	28.989						44.775	41.528					29.382	29.691					27.359	24.695						29.062	26.605						33.978	31.976						24.396	23.083					43.454	44.925
152.3	23.471	28.983						44.775	41.522					29.41	29.691					27.328	24.658						29.059	26.605						33.981	32.001						24.39	23.087					43.457	44.904
152.4	23.495	29.013						44.775	41.522					29.41	29.694					27.338	24.661						29.086	26.599						33.987	31.998						24.387	23.108					43.454	44.901
152.5	23.492	29.013						44.775	41.525					29.413	29.691					27.313	24.655						29.089	26.599						34	31.998						24.39	23.105					43.475	44.925
152.6	23.468	28.986						44.772	41.525					29.413	29.712					27.313	24.686						29.083	26.599						34.006	32.001						24.39	23.099					43.481	44.934
152.7	23.468	28.989						44.775	41.544					29.407	29.718					27.313	24.683						29.086	26.62						34.009	32.001						24.387	23.132					43.506	44.925
152.8	23.471	28.989						44.778	41.544					29.413	29.736					27.332	24.683						29.083	26.63						34.006	32.025						24.387	23.132					43.506	44.952
152.9	23.52	29.044						44.772	41.544					29.407	29.736					27.335	24.683						29.053	26.602						34	32.025						24.39	23.157					43.503	44.949
153	23.52	29.037						44.775	41.571					29.413	29.739					27.335	24.68						29.062	26.602						34.003	32.007						24.39	23.154					43.478	44.952
153.1	23.523	28.992						44.775	41.571					29.41	29.739					27.338	24.686						29.034	26.605						34	32.007						24.39	23.163					43.484	44.949
153.2	23.523	28.983						44.775	41.592					29.413	29.736					27.332	24.683						29.037	26.602						34.003	32.007						24.39	23.206					43.481	44.949
153.3	23.517	28.986						44.775	41.595					29.434	29.745					27.338	24.686						29.037	26.599						34	31.998						24.39	23.199					43.481	44.974
153.4	23.526	29.019						44.772	41.595					29.437	29.739					27.332	24.686						29.062	26.627						34.006	32.001						24.387	23.206					43.475	44.974
153.5	23.52	29.013						44.797	41.614					29.428	29.736					27.332	24.692						29.059	26.63						34.006	32.001						24.393	23.209					43.506	45.004
153.6	23.52	29.01						44.8	41.617					29.434	29.788					27.338	24.707						29.056	26.624						34.003	32.007						24.39	23.206					43.509	45.001
153.7	23.523	29.016						44.815	41.644					29.437	29.785					27.335	24.71						29.062	26.62						34.027	32.007						24.39	23.154					43.524	44.995
153.8	23.517	29.01						44.824	41.641					29.462	29.791					27.341	24.71						29.059	26.624						34.024	32.025						24.396	23.157					43.53	45.001
153.9	23.499	29.013						44.818	41.635					29.459	29.788					27.335	24.704						29.056	26.627						34.027	32.022						24.387	23.181					43.536	45.001
154	23.499	29.013						44.846	41.666					29.459	29.785					27.335	24.71						29.062	26.62						34.006	32.034						24.39	23.178					43.527	45.026
154.1	23.495	28.986						44.843	41.669					29.462	29.785					27.338	24.707						29.059	26.62						34.006	32.022						24.393	23.184					43.524	45.032
154.2	23.499	28.989						44.867	41.699					29.459	29.788					27.328	24.704						29.062	26.624						34.027	32.031						24.39	23.175					43.546	45.02
154.3	23.492	28.995						44.87	41.69					29.489	29.785					27.359	24.741						29.059	26.624						34.024	32.059						24.39	23.181					43.558	45.026
154.4	23.499	28.961						44.867	41.687					29.483	29.791					27.362	24.731						29.041	26.596						34.027	32.05						24.39	23.148					43.552	45.026
154.5	23.502	28.961						44.87	41.718					29.477	29.782					27.411	24.731						29.031	26.599						34.058	32.053						24.39	23.163					43.576	45.05
154.6	23.495	28.995						44.873	41.721					29.486	29.81					27.408	24.725						29.059	26.599						34.052	32.056						24.39	23.157					43.582	45.056
154.7	23.499	28.989						44.873	41.718					29.483	29.813					27.405	24.734						29.059	26.602						34.055	32.05						24.393	23.16					43.573	45.053
154.8	23.495	28.989						44.876	41.721					29.48	29.81					27.383	24.728						29.062	26.602						34.052	32.031						24.39	23.16					43.576	45.071
154.9	23.465	28.992						44.864	41.711					29.483	29.813					27.383	24.734						29.086	26.624						34.048	32.025						24.39	23.181					43.573	45.074
155	23.474	28.989						44.919	41.745					29.483	29.813					27.383	24.728						29.089	26.624						34.079	32.031						24.39	23.178					43.625	45.074
155.1	23.474	29.016						44.919	41.739					29.486	29.81					27.38	24.728						29.086	26.627						34.079	32.031						24.414	23.184					43.625	45.074
155.2	23.471	29.016						44.919	41.745					29.48	29.813					27.383	24.728						29.089	26.624						34.097	32.025						24.411	23.196					43.64	45.068
155.3	23.477	29.016						44.919	41.733					29.507	29.834					27.386	24.71						29.083	26.627						34.1	32.034						24.417	23.203					43.655	45.099
155.4	23.495	29.013						44.913	41.739					29.504	29.84					27.383	24.71						29.083	26.651						34.103	32.025						24.408	23.178					43.652	45.096
155.5	23.495	29.01						44.922	41.742					29.483	29.831					27.408	24.713						29.092	26.651						34.079	32.025						24.417	23.175					43.698	45.12
155.6	23.502	29.013						44.922	41.742					29.483	29.813					27.408	24.71						29.086	26.648						34.076	32.025						24.417	23.184					43.698	45.126
155.7	23.502	29.016						44.919	41.742					29.483	29.813					27.408	24.71						29.086	26.651						34.076	32.028						24.417	23.181					43.695	45.117
155.8	23.492	29.007						44.919	41.739					29.492	29.813					27.438	24.728						29.086	26.651						34.082	32.034						24.417	23.181					43.698	45.123
155.9	23.499	29.016						44.919	41.736					29.489	29.816					27.432	24.738						29.135	26.654						34.076	32.022						24.417	23.132					43.695	45.123
156	23.492	29.016						44.928	41.742					29.48	29.813					27.457	24.731						29.135	26.651						34.073	32.028						24.414	23.129					43.695	45.129
156.1	23.499	29.044						44.919	41.733					29.486	29.81					27.457	24.734						29.132	26.645						34.082	32.031						24.411	23.126					43.695	45.123
156.2	23.499	29.041						44.946	41.718					29.483	29.807					27.454	24.744						29.129	26.648						34.055	32.025						24.417	23.129					43.698	45.123
156.3	23.499	29.041						44.943	41.724					29.492	29.837					27.429	24.738						29.132	26.651						34.058	32.034						24.414	23.129					43.698	45.145
156.4	23.495	29.037						44.943	41.718					29.483	29.84					27.435	24.738						29.135	26.678						34.064	32.031						24.417	23.132					43.698	45.148
156.5	23.492	29.041						44.962	41.714					29.462	29.837					27.429	24.744						29.135	26.675						34.024	32.034						24.417	23.132					43.723	45.142
156.6	23.495	29.034						44.968	41.714					29.465	29.828					27.429	24.731						29.132	26.675						34.018	32.031						24.393	23.126					43.726	45.142
156.7	23.492	29.037						45.016	41.736					29.459	29.831					27.432	24.734						29.138	26.672						34.052	32.031						24.387	23.132					43.716	45.148
156.8	23.499	29.034						45.013	41.745					29.489	29.834					27.454	24.738						29.138	26.675						34.048	32.05						24.393	23.129					43.719	45.148
156.9	23.499	29.062						45.016	41.742					29.486	29.834					27.46	24.734						29.163	26.678						34.058	32.053						24.414	23.135					43.716	45.145
157	23.502	29.059						45.01	41.739					29.507	29.834					27.46	24.731						29.163	26.675						34.058	32.077						24.417	23.135					43.719	45.163
157.1	23.52	29.037						45.01	41.739					29.507	29.855					27.454	24.704						29.169	26.675						34.048	32.074						24.387	23.132					43.723	45.166
157.2	23.52	29.037						45.041	41.742					29.51	29.855					27.457	24.707						29.163	26.675						34.055	32.071						24.399	23.108					43.723	45.172
157.3	23.52	29.047						45.041	41.745					29.48	29.834					27.454	24.734						29.16	26.678						34.052	32.08						24.393	23.096					43.719	45.175
157.4	23.495	29.041						45.038	41.736					29.483	29.834					27.454	24.731						29.184	26.678						34.055	32.071						24.393	23.108					43.723	45.172
157.5	23.499	29.044						45.038	41.772					29.48	29.831					27.457	24.734						29.175	26.675						34.052	32.104						24.39	23.114					43.747	45.175
157.6	23.492	29.041						45.041	41.76					29.48	29.858					27.451	24.713						29.178	26.669						34.055	32.098						24.39	23.105					43.75	45.175
157.7	23.495	29.047						45.062	41.785					29.483	29.861					27.457	24.71						29.184	26.7						34.079	32.101						24.396	23.16					43.741	45.172
157.8	23.505	29.041						45.065	41.788					29.51	29.865					27.429	24.738						29.181	26.7						34.073	32.101						24.39	23.163					43.75	45.193
157.9	23.523	29.065						45.065	41.791					29.504	29.861					27.426	24.734						29.16	26.721						34.082	32.095						24.39	23.184					43.744	45.193
158	23.526	29.062						45.056	41.794					29.535	29.861					27.432	24.728						29.153	26.724						34.076	32.077						24.396	23.178					43.774	45.2
158.1	23.529	29.065						45.071	41.794					29.532	29.861					27.429	24.701						29.153	26.721						34.073	32.071						24.39	23.178					43.774	45.203
158.2	23.523	29.065						45.065	41.812					29.529	29.858					27.432	24.71						29.15	26.718						34.097	32.074						24.39	23.157					43.771	45.193
158.3	23.517	29.065						45.065	41.815					29.51	29.858					27.429	24.707						29.16	26.721						34.106	32.074						24.393	23.16					43.774	45.2
158.4	23.52	29.065						45.065	41.809					29.507	29.858					27.435	24.704						29.156	26.721						34.1	32.074						24.411	23.16					43.768	45.2
158.5	23.523	29.065						45.062	41.84					29.532	29.865					27.457	24.71						29.16	26.718						34.128	32.101						24.414	23.157					43.774	45.218
158.6	23.547	29.062						45.062	41.837					29.532	29.892					27.46	24.71						29.153	26.718						34.122	32.098						24.448	23.16					43.774	45.224
158.7	23.544	29.065						45.062	41.84					29.529	29.886					27.454	24.713						29.153	26.746						34.128	32.098						24.445	23.157					43.774	45.215
158.8	23.544	29.065						45.065	41.84					29.532	29.883					27.451	24.738						29.16	26.746						34.122	32.098						24.438	23.157					43.771	45.242
158.9	23.544	29.092						45.062	41.833					29.538	29.883					27.46	24.741						29.156	26.752						34.125	32.092						24.448	23.087					43.768	45.248
159	23.547	29.095						45.09	41.861					29.532	29.883					27.478	24.731						29.156	26.743						34.128	32.098						24.438	23.09					43.774	45.242
159.1	23.523	29.117						45.087	41.861					29.532	29.886					27.484	24.738						29.156	26.743						34.122	32.101						24.463	23.083					43.774	45.242
159.2	23.526	29.117						45.105	41.861					29.532	29.886					27.487	24.731						29.156	26.743						34.122	32.095						24.463	23.083					43.768	45.248
159.3	23.523	29.111						45.111	41.861					29.535	29.877					27.487	24.731						29.153	26.74						34.125	32.101						24.466	23.087					43.774	45.251
159.4	23.526	29.117						45.102	41.855					29.526	29.889					27.484	24.725						29.16	26.715						34.128	32.101						24.445	23.059					43.771	45.242
159.5	23.517	29.114						45.111	41.888					29.556	29.889					27.481	24.734						29.166	26.721						34.149	32.12						24.445	23.059					43.799	45.273
159.6	23.523	29.138						45.111	41.885					29.556	29.886					27.475	24.762						29.187	26.724						34.152	32.126						24.435	23.068					43.796	45.27
159.7	23.52	29.135						45.135	41.891					29.553	29.883					27.475	24.756						29.184	26.703						34.146	32.12						24.432	23.053					43.796	45.267
159.8	23.52	29.135						45.129	41.895					29.556	29.883					27.499	24.738						29.172	26.706						34.143	32.129						24.442	23.062					43.796	45.294
159.9	23.52	29.105						45.135	41.885					29.559	29.877					27.499	24.734						29.202	26.7						34.143	32.123						24.438	23.065					43.79	45.294
160	23.517	29.117						45.157	41.907					29.532	29.88					27.499	24.738						29.202	26.697						34.143	32.15						24.438	23.062					43.823	45.291
160.1	23.52	29.114						45.16	41.91					29.535	29.883					27.499	24.713						29.211	26.697						34.146	32.144						24.46	23.059					43.817	45.303
160.2	23.523	29.111						45.206	41.913					29.532	29.889					27.499	24.713						29.218	26.694						34.149	32.15						24.466	23.065					43.845	45.291
160.3	23.52	29.114						45.209	41.907					29.553	29.883					27.475	24.741						29.208	26.691						34.146	32.169						24.469	23.065					43.848	45.291
160.4	23.523	29.141						45.209	41.907					29.559	29.883					27.475	24.738						29.205	26.675						34.155	32.162						24.466	23.044					43.848	45.288
160.5	23.52	29.138						45.236	41.907					29.532	29.886					27.478	24.728						29.211	26.678						34.152	32.15						24.463	23.041					43.851	45.294
160.6	23.517	29.135						45.23	41.913					29.532	29.886					27.481	24.704						29.227	26.678						34.137	32.15						24.466	23.038					43.845	45.291
160.7	23.52	29.144						45.206	41.907					29.538	29.892					27.487	24.707						29.23	26.669						34.174	32.147						24.46	23.065					43.872	45.294
160.8	23.52	29.141						45.206	41.91					29.55	29.883					27.484	24.731						29.233	26.675						34.183	32.141						24.46	23.062					43.872	45.325
160.9	23.52	29.117						45.203	41.91					29.559	29.88					27.481	24.728						29.233	26.675						34.18	32.147						24.463	23.138					43.869	45.306
161	23.517	29.114						45.227	41.934					29.529	29.886					27.478	24.728						29.233	26.678						34.18	32.15						24.463	23.132					43.89	45.316
161.1	23.52	29.111						45.23	41.931					29.532	29.858					27.484	24.728						29.233	26.675						34.174	32.147						24.469	23.132					43.893	45.322
161.2	23.517	29.114						45.23	41.928					29.529	29.861					27.472	24.728						29.233	26.648						34.177	32.144						24.472	23.135					43.9	45.322
161.3	23.52	29.108						45.233	41.934					29.535	29.889					27.475	24.728						29.233	26.651						34.177	32.147						24.463	23.129					43.896	45.346
161.4	23.523	29.111						45.224	41.931					29.538	29.889					27.463	24.738						29.23	26.675						34.183	32.147						24.466	23.16					43.887	45.337
161.5	23.517	29.108						45.258	41.907					29.535	29.886					27.469	24.731						29.233	26.672						34.201	32.153						24.469	23.163					43.89	45.361
161.6	23.544	29.114						45.255	41.91					29.535	29.886					27.475	24.689						29.23	26.675						34.198	32.147						24.469	23.16					43.9	45.364
161.7	23.547	29.114						45.255	41.98					29.541	29.877					27.469	24.689						29.236	26.7						34.192	32.153						24.463	23.114					43.918	45.374
161.8	23.547	29.114						45.255	41.98					29.559	29.904					27.457	24.689						29.23	26.697						34.198	32.153						24.463	23.105					43.918	45.358
161.9	23.523	29.129						45.261	41.977					29.559	29.913					27.46	24.689						29.233	26.669						34.192	32.15						24.463	23.135					43.915	45.374
162	23.52	29.135						45.279	41.977					29.562	29.907					27.49	24.68						29.23	26.675						34.213	32.178						24.466	23.129					43.915	45.364
162.1	23.52	29.138						45.282	41.986					29.559	29.907					27.487	24.698						29.248	26.678						34.219	32.178						24.46	23.132					43.918	45.374
162.2	23.523	29.132						45.279	42.01					29.562	29.91					27.487	24.704						29.257	26.672						34.225	32.166						24.46	23.129					43.942	45.37
162.3	23.526	29.132						45.276	42.004					29.556	29.932					27.478	24.677						29.257	26.675						34.232	32.175						24.466	23.132					43.942	45.395
162.4	23.52	29.111						45.276	42.001					29.559	29.932					27.481	24.68						29.251	26.675						34.225	32.169						24.466	23.138					43.939	45.392
162.5	23.523	29.111						45.276	42.059					29.562	29.935					27.499	24.689						29.251	26.672						34.222	32.169						24.463	23.129					43.945	45.389
162.6	23.523	29.111						45.282	42.053					29.559	29.932					27.505	24.713						29.257	26.672						34.229	32.172						24.442	23.129					43.939	45.395
162.7	23.523	29.114						45.331	42.056					29.559	29.935					27.502	24.716						29.251	26.697						34.222	32.169						24.438	23.132					43.945	45.386
162.8	23.523	29.105						45.328	42.056					29.565	29.959					27.478	24.722						29.254	26.697						34.219	32.178						24.438	23.129					43.942	45.416
162.9	23.495	29.138						45.328	42.056					29.559	29.965					27.472	24.719						29.236	26.697						34.219	32.166						24.442	23.132					43.936	45.407
163	23.495	29.132						45.322	42.053					29.568	29.959					27.481	24.719						29.227	26.7						34.244	32.19						24.442	23.135					43.97	45.416
163.1	23.489	29.135						45.328	42.056					29.562	29.956					27.475	24.692						29.233	26.688						34.253	32.196						24.442	23.135					43.973	45.416
163.2	23.492	29.138						45.331	42.081					29.556	29.956					27.481	24.683						29.227	26.724						34.241	32.193						24.442	23.163					43.991	45.413
163.3	23.492	29.138						45.328	42.075					29.559	29.977					27.481	24.689						29.23	26.727						34.244	32.199						24.445	23.157					43.988	45.398
163.4	23.517	29.163						45.325	42.084					29.559	29.98					27.481	24.689						29.233	26.697						34.244	32.193						24.42	23.16					43.985	45.386
163.5	23.523	29.169						45.328	42.111					29.565	29.98					27.472	24.686						29.233	26.697						34.244	32.187						24.42	23.16					43.991	45.386
163.6	23.495	29.138						45.325	42.102					29.559	29.962					27.481	24.731						29.23	26.7						34.253	32.202						24.417	23.163					43.988	45.395
163.7	23.492	29.138						45.328	42.087					29.556	29.959					27.481	24.728						29.227	26.697						34.238	32.199						24.414	23.209					43.988	45.389
163.8	23.499	29.129						45.328	42.078					29.559	29.956					27.505	24.734						29.227	26.694						34.247	32.196						24.42	23.212					43.991	45.395
163.9	23.502	29.132						45.331	42.084					29.562	29.956					27.499	24.728						29.23	26.718						34.25	32.19						24.42	23.187					43.994	45.392
164	23.499	29.135						45.349	42.075					29.559	29.959					27.502	24.731						29.227	26.724						34.277	32.166						24.411	23.184					43.988	45.416
164.1	23.526	29.132						45.343	42.084					29.556	29.953					27.502	24.756						29.224	26.724						34.271	32.175						24.414	23.19					43.991	45.416
164.2	23.52	29.138						45.352	42.081					29.559	29.959					27.499	24.753						29.227	26.718						34.259	32.172						24.417	23.212					43.988	45.413
164.3	23.526	29.132						45.355	42.078					29.584	29.977					27.502	24.741						29.233	26.718						34.265	32.193						24.417	23.199					43.985	45.419
164.4	23.526	29.144						45.349	42.084					29.584	29.987					27.499	24.738						29.211	26.746						34.271	32.196						24.42	23.181					43.985	45.419
164.5	23.52	29.129						45.349	42.053					29.584	29.984					27.481	24.734						29.214	26.746						34.302	32.199						24.423	23.187					44.016	45.441
164.6	23.52	29.163						45.349	42.059					29.59	29.984					27.481	24.734						29.236	26.749						34.293	32.196						24.42	23.184					44.012	45.444
164.7	23.526	29.16						45.331	42.059					29.581	29.98					27.478	24.731						29.236	26.767						34.293	32.196						24.42	23.184					44.037	45.438
164.8	23.526	29.16						45.328	42.053					29.578	29.935					27.478	24.756						29.227	26.77						34.293	32.202						24.417	23.181					44.034	45.435
164.9	23.547	29.166						45.325	42.05					29.584	29.935					27.481	24.762						29.23	26.767						34.296	32.199						24.435	23.157					44.034	45.441
165	23.547	29.16						45.346	42.081					29.581	29.935					27.481	24.756						29.233	26.77						34.299	32.22						24.445	23.157					44.061	45.459
165.1	23.547	29.169						45.352	42.081					29.578	29.935					27.481	24.786						29.224	26.77						34.302	32.217						24.445	23.157					44.058	45.465
165.2	23.55	29.163						45.383	42.102					29.584	29.938					27.478	24.78						29.233	26.776						34.311	32.217						24.448	23.16					44.061	45.462
165.3	23.544	29.169						45.377	42.102					29.562	29.91					27.481	24.759						29.23	26.77						34.317	32.227						24.438	23.16					44.061	45.465
165.4	23.547	29.144						45.374	42.102					29.562	29.91					27.475	24.768						29.26	26.791						34.32	32.217						24.445	23.181					44.064	45.459
165.5	23.547	29.141						45.38	42.102					29.584	29.907					27.505	24.756						29.251	26.788						34.326	32.217						24.442	23.184					44.058	45.493
165.6	23.569	29.138						45.37	42.099					29.581	29.91					27.502	24.762						29.276	26.794						34.32	32.227						24.463	23.184					44.067	45.486
165.7	23.569	29.138						45.398	42.099					29.584	29.91					27.505	24.759						29.276	26.819						34.314	32.22						24.463	23.163					44.086	45.486
165.8	23.566	29.135						45.392	42.096					29.556	29.91					27.502	24.731						29.279	26.822						34.32	32.217						24.469	23.16					44.086	45.486
165.9	23.544	29.132						45.395	42.105					29.562	29.91					27.502	24.731						29.279	26.797						34.314	32.217						24.466	23.187					44.086	45.48
166	23.55	29.132						45.422	42.133					29.562	29.916					27.502	24.728						29.282	26.797						34.293	32.242						24.472	23.181					44.11	45.486
166.1	23.55	29.138						45.419	42.126					29.553	29.907					27.505	24.707						29.279	26.791						34.296	32.242						24.469	23.184					44.107	45.496
166.2	23.547	29.129						45.428	42.111					29.559	29.907					27.505	24.71						29.282	26.791						34.32	32.242						24.469	23.163					44.107	45.48
166.3	23.547	29.135						45.425	42.099					29.556	29.91					27.509	24.759						29.279	26.794						34.317	32.242						24.463	23.157					44.107	45.508
166.4	23.538	29.135						45.425	42.099					29.556	29.913					27.502	24.756						29.279	26.767						34.32	32.245						24.448	23.184					44.11	45.508
166.5	23.538	29.135						45.477	42.105					29.584	29.91					27.527	24.765						29.279	26.77						34.32	32.269						24.451	23.181					44.113	45.511
166.6	23.514	29.138						45.477	42.099					29.578	29.91					27.53	24.759						29.279	26.767						34.32	32.269						24.469	23.193					44.11	45.508
166.7	23.52	29.138						45.471	42.123					29.578	29.91					27.53	24.759						29.279	26.746						34.323	32.272						24.463	23.209					44.135	45.514
166.8	23.52	29.138						45.468	42.133					29.608	29.938					27.53	24.738						29.276	26.746						34.317	32.242						24.469	23.206					44.141	45.538
166.9	23.52	29.144						45.471	42.126					29.605	29.938					27.53	24.738						29.282	26.743						34.317	32.248						24.448	23.212					44.138	45.538
167	23.514	29.138						45.493	42.13					29.602	29.935					27.557	24.741						29.282	26.746						34.317	32.248						24.432	23.221					44.138	45.557
167.1	23.517	29.135						45.49	42.13					29.605	29.959					27.551	24.738						29.279	26.749						34.32	32.248						24.469	23.215					44.138	45.557
167.2	23.517	29.132						45.493	42.136					29.608	29.953					27.551	24.734						29.279	26.749						34.323	32.245						24.472	23.19					44.159	45.56
167.3	23.517	29.138						45.496	42.123					29.633	29.984					27.563	24.738						29.279	26.749						34.32	32.251						24.472	23.193					44.156	45.563
167.4	23.523	29.16						45.499	42.13					29.63	29.984					27.557	24.731						29.3	26.721						34.317	32.242						24.469	23.184					44.15	45.56
167.5	23.517	29.156						45.566	42.148					29.636	29.984					27.557	24.741						29.303	26.718						34.338	32.275						24.472	23.181					44.183	45.609
167.6	23.499	29.163						45.572	42.148					29.63	29.987					27.557	24.765						29.303	26.721						34.344	32.269						24.475	23.184					44.183	45.609
167.7	23.499	29.156						45.541	42.154					29.626	29.98					27.557	24.753						29.3	26.721						34.341	32.266						24.457	23.19					44.18	45.605
167.8	23.508	29.16						45.551	42.151					29.654	29.984					27.551	24.783						29.306	26.721						34.348	32.269						24.466	23.184					44.183	45.609
167.9	23.523	29.184						45.544	42.145					29.663	29.984					27.56	24.783						29.3	26.721						34.344	32.272						24.475	23.16					44.18	45.609
168	23.52	29.181						45.621	42.178					29.657	29.98					27.579	24.78						29.3	26.724						34.366	32.275						24.466	23.166					44.208	45.636
168.1	23.52	29.187						45.612	42.172					29.657	30.005					27.576	24.759						29.324	26.724						34.366	32.266						24.469	23.163					44.211	45.633
168.2	23.52	29.181						45.624	42.203					29.657	30.008					27.582	24.756						29.324	26.724						34.344	32.269						24.463	23.163					44.202	45.627
168.3	23.52	29.181						45.618	42.203					29.633	30.011					27.585	24.759						29.33	26.724						34.348	32.294						24.475	23.166					44.211	45.63
168.4	23.526	29.202						45.618	42.2					29.633	30.008					27.579	24.762						29.321	26.746						34.344	32.294						24.493	23.138					44.205	45.627
168.5	23.529	29.208						45.636	42.2					29.663	30.002					27.606	24.765						29.324	26.749						34.341	32.269						24.493	23.138					44.257	45.654
168.6	23.557	29.205						45.636	42.194					29.663	30.011					27.606	24.759						29.324	26.749						34.344	32.272						24.493	23.138					44.257	45.657
168.7	23.553	29.208						45.642	42.221					29.654	30.005					27.6	24.759						29.324	26.749						34.344	32.272						24.493	23.145					44.254	45.654
168.8	23.55	29.202						45.633	42.224					29.654	30.011					27.606	24.78						29.327	26.749						34.348	32.294						24.49	23.141					44.257	45.651
168.9	23.572	29.205						45.636	42.221					29.657	30.005					27.606	24.796						29.327	26.749						34.344	32.291						24.487	23.114					44.257	45.654
169	23.575	29.208						45.667	42.249					29.66	30.008					27.628	24.783						29.33	26.749						34.344	32.303						24.493	23.114					44.278	45.636
169.1	23.547	29.233						45.663	42.242					29.657	29.984					27.625	24.786						29.352	26.743						34.344	32.294						24.463	23.111					44.275	45.63
169.2	23.553	29.23						45.667	42.224					29.654	29.987					27.621	24.783						29.352	26.797						34.369	32.297						24.478	23.145					44.272	45.636
169.3	23.553	29.233						45.663	42.218					29.684	30.011					27.631	24.786						29.349	26.794						34.366	32.291						24.463	23.132					44.275	45.648
169.4	23.569	29.236						45.66	42.215					29.684	30.008					27.631	24.786						29.321	26.794						34.369	32.291						24.469	23.111					44.281	45.654
169.5	23.566	29.233						45.639	42.224					29.657	30.008					27.621	24.786						29.33	26.791						34.369	32.318						24.469	23.12					44.281	45.654
169.6	23.572	29.23						45.642	42.227					29.66	30.032					27.631	24.786						29.3	26.797						34.366	32.318						24.466	23.123					44.278	45.654
169.7	23.569	29.233						45.639	42.252					29.657	30.029					27.628	24.786						29.306	26.813						34.363	32.321						24.463	23.114					44.324	45.648
169.8	23.572	29.233						45.636	42.249					29.66	30.032					27.628	24.734						29.303	26.819						34.369	32.343						24.469	23.111					44.327	45.654
169.9	23.55	29.208						45.639	42.245					29.66	30.035					27.628	24.734						29.303	26.813						34.363	32.343						24.442	23.135					44.33	45.645
170	23.55	29.211						45.615	42.252					29.684	30.032					27.628	24.741						29.309	26.819						34.369	32.364						24.445	23.145					44.321	45.657
170.1	23.563	29.242						45.612	42.245					29.684	30.005					27.628	24.759						29.303	26.819						34.369	32.364						24.466	23.135					44.324	45.648
170.2	23.569	29.239						45.615	42.273					29.678	30.011					27.628	24.762						29.3	26.822						34.396	32.373						24.478	23.138					44.327	45.651
170.3	23.572	29.239						45.618	42.27					29.706	30.032					27.597	24.741						29.3	26.825						34.39	32.349						24.469	23.141					44.324	45.657
170.4	23.578	29.239						45.609	42.27					29.703	30.035					27.6	24.734						29.327	26.797						34.39	32.343						24.472	23.166					44.324	45.645
170.5	23.569	29.236						45.615	42.297					29.7	30.035					27.6	24.734						29.327	26.788						34.399	32.37						24.475	23.166					44.33	45.685
170.6	23.55	29.236						45.612	42.297					29.706	30.032					27.6	24.734						29.306	26.794						34.396	32.37						24.445	23.163					44.327	45.679
170.7	23.55	29.233						45.615	42.291					29.706	30.032					27.6	24.731						29.306	26.773						34.39	32.37						24.448	23.16					44.324	45.67
170.8	23.544	29.233						45.615	42.291					29.681	30.026					27.6	24.731						29.3	26.773						34.39	32.37						24.445	23.163					44.324	45.7
170.9	23.526	29.257						45.624	42.297					29.684	30.032					27.6	24.731						29.327	26.77						34.393	32.37						24.442	23.166					44.324	45.703
171	23.526	29.251						45.621	42.294					29.681	30.026					27.573	24.738						29.324	26.773						34.418	32.346						24.445	23.166					44.351	45.703
171.1	23.55	29.227						45.618	42.297					29.681	30.057					27.579	24.753						29.3	26.773						34.418	32.349						24.451	23.157					44.351	45.7
171.2	23.56	29.233						45.645	42.319					29.678	30.054					27.573	24.762						29.3	26.773						34.421	32.346						24.445	23.111					44.373	45.697
171.3	23.553	29.221						45.642	42.322					29.681	30.035					27.579	24.734						29.303	26.77						34.418	32.37						24.438	23.111					44.379	45.709
171.4	23.553	29.227						45.636	42.319					29.681	30.032					27.579	24.731						29.3	26.755						34.415	32.373						24.445	23.135					44.376	45.7
171.5	23.55	29.236						45.639	42.34					29.678	30.035					27.579	24.738						29.303	26.746						34.421	32.346						24.445	23.145					44.403	45.755
171.6	23.55	29.233						45.642	42.343					29.684	30.029					27.576	24.731						29.33	26.746						34.418	32.343						24.466	23.138					44.4	45.749
171.7	23.55	29.236						45.639	42.34					29.681	30.029					27.579	24.728						29.33	26.749						34.418	32.343						24.469	23.135					44.397	45.752
171.8	23.55	29.227						45.645	42.343					29.706	30.029					27.576	24.756						29.324	26.746						34.418	32.327						24.463	23.132					44.397	45.77
171.9	23.55	29.233						45.639	42.34					29.703	30.032					27.579	24.759						29.327	26.749						34.415	32.318						24.466	23.114					44.397	45.773
172	23.55	29.23						45.642	42.365					29.681	30.032					27.579	24.759						29.321	26.749						34.439	32.343						24.469	23.114					44.4	45.782
172.1	23.529	29.23						45.642	42.365					29.684	30.029					27.576	24.78						29.352	26.746						34.436	32.352						24.469	23.117					44.403	45.782
172.2	23.526	29.236						45.642	42.365					29.681	30.029					27.579	24.78						29.355	26.743						34.467	32.343						24.466	23.09					44.421	45.773
172.3	23.523	29.233						45.645	42.371					29.66	30.032					27.603	24.811						29.352	26.746						34.467	32.358						24.466	23.093					44.418	45.801
172.4	23.499	29.236						45.639	42.361					29.663	30.032					27.6	24.808						29.346	26.746						34.467	32.349						24.46	23.087					44.424	45.795
172.5	23.495	29.23						45.667	42.368					29.687	30.035					27.597	24.808						29.355	26.749						34.473	32.346						24.463	23.093					44.424	45.782
172.6	23.505	29.239						45.673	42.361					29.681	30.035					27.606	24.808						29.352	26.749						34.467	32.346						24.49	23.096					44.424	45.779
172.7	23.499	29.236						45.667	42.368					29.684	30.035					27.603	24.805						29.352	26.773						34.491	32.352						24.496	23.087					44.443	45.776
172.8	23.499	29.236						45.667	42.365					29.684	30.011					27.609	24.786						29.352	26.77						34.497	32.349						24.49	23.093					44.449	45.807
172.9	23.523	29.236						45.67	42.365					29.684	30.014					27.6	24.78						29.349	26.77						34.491	32.349						24.49	23.114					44.443	45.801
173	23.523	29.236						45.691	42.392					29.678	30.014					27.628	24.78						29.349	26.773						34.518	32.367						24.493	23.114					44.443	45.801
173.1	23.523	29.236						45.697	42.389					29.678	30.032					27.631	24.756						29.349	26.77						34.521	32.367						24.493	23.12					44.449	45.804
173.2	23.523	29.233						45.697	42.398					29.678	30.032					27.628	24.762						29.349	26.77						34.518	32.373						24.49	23.163					44.421	45.795
173.3	23.523	29.23						45.688	42.389					29.681	30.051					27.631	24.808						29.343	26.77						34.512	32.373						24.487	23.169					44.424	45.816
173.4	23.499	29.239						45.694	42.398					29.678	30.06					27.628	24.808						29.355	26.797						34.515	32.373						24.518	23.187					44.421	45.825
173.5	23.495	29.239						45.721	42.389					29.7	30.054					27.621	24.808						29.352	26.794						34.518	32.352						24.515	23.19					44.449	45.847
173.6	23.505	29.26						45.718	42.395					29.706	30.081					27.631	24.808						29.352	26.797						34.518	32.349						24.515	23.19					44.446	45.85
173.7	23.495	29.254						45.743	42.419					29.703	30.084					27.625	24.808						29.355	26.794						34.494	32.352						24.518	23.19					44.47	45.84
173.8	23.499	29.26						45.74	42.419					29.709	30.078					27.652	24.811						29.349	26.794						34.494	32.367						24.518	23.184					44.47	45.85
173.9	23.505	29.285						45.74	42.413					29.703	30.084					27.649	24.811						29.379	26.822						34.491	32.367						24.518	23.239					44.473	45.847
174	23.505	29.282						45.77	42.392					29.706	30.087					27.655	24.817						29.364	26.825						34.494	32.397						24.521	23.239					44.498	45.847
174.1	23.495	29.285						45.767	42.395					29.709	30.084					27.652	24.783						29.37	26.816						34.488	32.397						24.512	23.236					44.495	45.853
174.2	23.499	29.285						45.786	42.389					29.712	30.081					27.652	24.783						29.376	26.819						34.485	32.397						24.524	23.264					44.495	45.847
174.3	23.499	29.282						45.789	42.398					29.73	30.106					27.628	24.759						29.382	26.816						34.491	32.394						24.524	23.257					44.498	45.871
174.4	23.523	29.251						45.789	42.392					29.73	30.099					27.628	24.762						29.358	26.819						34.491	32.391						24.518	23.257					44.492	45.868
174.5	23.523	29.26						45.786	42.416					29.73	30.103					27.631	24.759						29.352	26.81						34.476	32.397						24.518	23.264					44.519	45.871
174.6	23.526	29.257						45.789	42.416					29.733	30.109					27.628	24.756						29.352	26.822						34.467	32.394						24.539	23.27					44.519	45.871
174.7	23.529	29.26						45.813	42.419					29.73	30.112					27.628	24.756						29.355	26.849						34.47	32.391						24.548	23.254					44.522	45.874
174.8	23.529	29.257						45.81	42.419					29.73	30.133					27.628	24.786						29.358	26.849						34.473	32.394						24.542	23.257					44.519	45.901
174.9	23.52	29.257						45.807	42.426					29.733	30.127					27.628	24.783						29.337	26.837						34.467	32.394						24.518	23.239					44.522	45.895
175	23.526	29.257						45.81	42.419					29.758	30.133					27.621	24.783						29.33	26.84						34.47	32.401						24.515	23.242					44.547	45.901
175.1	23.544	29.26						45.813	42.419					29.752	30.109					27.631	24.786						29.346	26.843						34.464	32.397						24.542	23.236					44.547	45.895
175.2	23.55	29.251						45.804	42.422					29.755	30.109					27.625	24.789						29.343	26.871						34.467	32.397						24.545	23.251					44.571	45.898
175.3	23.547	29.26						45.813	42.416					29.73	30.109					27.652	24.789						29.349	26.871						34.47	32.397						24.536	23.254					44.571	45.898
175.4	23.55	29.276						45.807	42.419					29.73	30.109					27.652	24.786						29.358	26.865						34.47	32.388						24.539	23.257					44.571	45.892
175.5	23.55	29.282						45.831	42.447					29.727	30.106					27.652	24.792						29.352	26.862						34.494	32.397						24.536	23.26					44.571	45.892
175.6	23.547	29.236						45.831	42.441					29.733	30.084					27.652	24.783						29.324	26.862						34.488	32.394						24.539	23.254					44.571	45.905
175.7	23.553	29.236						45.834	42.435					29.73	30.087					27.655	24.783						29.321	26.871						34.515	32.397						24.542	23.227					44.568	45.898
175.8	23.547	29.23						45.834	42.444					29.733	30.109					27.631	24.783						29.33	26.865						34.515	32.394						24.536	23.23					44.571	45.901
175.9	23.55	29.233						45.828	42.435					29.736	30.109					27.628	24.777						29.327	26.883						34.521	32.394						24.536	23.233					44.574	45.892
176	23.55	29.23						45.853	42.468					29.733	30.106					27.628	24.783						29.33	26.883						34.546	32.376						24.548	23.239					44.571	45.895
176.1	23.544	29.257						45.859	42.465					29.736	30.106					27.631	24.829						29.303	26.883						34.543	32.379						24.512	23.248					44.565	45.892
176.2	23.55	29.263						45.853	42.493					29.73	30.099					27.621	24.835						29.303	26.871						34.54	32.367						24.518	23.245					44.595	45.895
176.3	23.547	29.26						45.853	42.493					29.758	30.13					27.652	24.814						29.309	26.868						34.54	32.391						24.518	23.239					44.595	45.923
176.4	23.55	29.26						45.856	42.493					29.764	30.136					27.658	24.811						29.33	26.871						34.54	32.401						24.521	23.233					44.589	45.92
176.5	23.55	29.26						45.883	42.517					29.755	30.133					27.652	24.814						29.324	26.868						34.564	32.394						24.518	23.236					44.595	45.944
176.6	23.547	29.285						45.886	42.511					29.758	30.13					27.652	24.841						29.352	26.871						34.561	32.394						24.518	23.236					44.595	45.947
176.7	23.55	29.288						45.883	42.514					29.755	30.13					27.655	24.832						29.358	26.837						34.567	32.394						24.518	23.236					44.589	45.95
176.8	23.547	29.279						45.886	42.517					29.758	30.161					27.655	24.811						29.352	26.84						34.564	32.425						24.518	23.236					44.589	45.972
176.9	23.526	29.251						45.886	42.514					29.752	30.151					27.652	24.811						29.376	26.84						34.561	32.413						24.518	23.236					44.586	45.975
177	23.52	29.254						45.908	42.49					29.755	30.154					27.652	24.814						29.379	26.834						34.57	32.419						24.518	23.236					44.592	45.999
177.1	23.523	29.285						45.911	42.493					29.752	30.157					27.652	24.817						29.376	26.834						34.564	32.413						24.49	23.236					44.595	45.996
177.2	23.526	29.276						45.932	42.514					29.752	30.157					27.649	24.808						29.373	26.84						34.592	32.422						24.493	23.215					44.617	45.996
177.3	23.523	29.276						45.932	42.511					29.752	30.154					27.655	24.817						29.367	26.843						34.598	32.422						24.49	23.212					44.617	45.993
177.4	23.526	29.306						45.932	42.52					29.764	30.157					27.655	24.814						29.391	26.837						34.589	32.425						24.472	23.19					44.617	45.996
177.5	23.526	29.306						45.932	42.557					29.773	30.157					27.655	24.808						29.398	26.846						34.592	32.419						24.472	23.184					44.62	46.024
177.6	23.526	29.324						45.932	42.563					29.779	30.179					27.655	24.808						29.425	26.84						34.595	32.422						24.493	23.19					44.623	46.017
177.7	23.523	29.33						45.966	42.563					29.776	30.176					27.655	24.811						29.419	26.843						34.592	32.422						24.493	23.212					44.617	46.017
177.8	23.526	29.327						45.956	42.563					29.782	30.182					27.673	24.808						29.416	26.84						34.589	32.425						24.49	23.206					44.62	46.014
177.9	23.553	29.33						45.956	42.566					29.788	30.176					27.673	24.811						29.425	26.843						34.589	32.422						24.49	23.212					44.617	46.014
178	23.553	29.33						45.953	42.56					29.764	30.179					27.673	24.808						29.422	26.84						34.595	32.449						24.49	23.212					44.617	46.024
178.1	23.553	29.337						45.956	42.563					29.755	30.157					27.67	24.811						29.443	26.84						34.589	32.449						24.515	23.209					44.623	46.017
178.2	23.544	29.333						45.981	42.563					29.761	30.154					27.679	24.811						29.446	26.868						34.592	32.446						24.518	23.212					44.62	46.014
178.3	23.55	29.327						45.984	42.56					29.733	30.148					27.676	24.832						29.44	26.865						34.592	32.44						24.515	23.212					44.62	45.993
178.4	23.547	29.361						45.981	42.56					29.727	30.154					27.673	24.832						29.446	26.871						34.595	32.455						24.521	23.212					44.62	45.987
178.5	23.553	29.355						45.981	42.542					29.761	30.164					27.676	24.832						29.443	26.862						34.592	32.425						24.524	23.209					44.647	45.999
178.6	23.55	29.361						45.981	42.535					29.758	30.179					27.682	24.814						29.443	26.868						34.595	32.425						24.518	23.215					44.647	45.996
178.7	23.547	29.355						46.005	42.563					29.758	30.179					27.67	24.808						29.446	26.843						34.613	32.428						24.515	23.239					44.669	45.996
178.8	23.553	29.349						46.011	42.56					29.749	30.157					27.679	24.832						29.443	26.84						34.616	32.419						24.518	23.227					44.666	45.996
178.9	23.55	29.352						46.002	42.56					29.755	30.157					27.673	24.835						29.419	26.837						34.616	32.428						24.521	23.236					44.666	45.99
179	23.547	29.355						46.008	42.569					29.73	30.154					27.676	24.838						29.419	26.837						34.613	32.422						24.518	23.236					44.684	45.975
179.1	23.544	29.333						46.008	42.56					29.73	30.161					27.676	24.808						29.443	26.843						34.619	32.425						24.518	23.233					44.69	45.975
179.2	23.553	29.34						45.978	42.566					29.73	30.151					27.686	24.814						29.44	26.837						34.613	32.431						24.521	23.236					44.666	45.972
179.3	23.547	29.33						45.981	42.563					29.761	30.157					27.673	24.835						29.44	26.837						34.619	32.422						24.518	23.23					44.659	45.999
179.4	23.569	29.337						45.975	42.563					29.755	30.161					27.676	24.835						29.462	26.843						34.619	32.419						24.542	23.264					44.662	45.996
179.5	23.578	29.333						46.002	42.538					29.752	30.154					27.682	24.832						29.465	26.84						34.613	32.452						24.542	23.26					44.693	45.993
179.6	23.572	29.358						46.002	42.542					29.761	30.136					27.676	24.832						29.44	26.837						34.613	32.455						24.564	23.257					44.693	45.993
179.7	23.578	29.358						45.999	42.566					29.755	30.13					27.676	24.835						29.453	26.846						34.619	32.446						24.573	23.233					44.693	46.002
179.8	23.575	29.355						46.002	42.563					29.755	30.136					27.676	24.835						29.449	26.84						34.616	32.471						24.57	23.236					44.693	46.024
179.9	23.575	29.355						45.999	42.566					29.755	30.136					27.676	24.835						29.468	26.84						34.613	32.468						24.564	23.26					44.693	46.021
180	23.575	29.355						46.033	42.569					29.785	30.133					27.655	24.832						29.468	26.843						34.613	32.465						24.561	23.26					44.727	46.039
180.1	23.55	29.333						46.033	42.566					29.776	30.151					27.649	24.811						29.468	26.843						34.613	32.474						24.567	23.26					44.714	46.045
180.2	23.544	29.327						46.033	42.566					29.782	30.154					27.649	24.814						29.471	26.819						34.631	32.474						24.567	23.26					44.717	46.039
180.3	23.547	29.327						46.024	42.569					29.807	30.164					27.652	24.832						29.471	26.816						34.637	32.465						24.561	23.264					44.717	46.045
180.4	23.55	29.309						46.027	42.569					29.81	30.161					27.655	24.838						29.489	26.813						34.644	32.462						24.561	23.23					44.717	46.042
180.5	23.547	29.309						46.03	42.566					29.785	30.161					27.655	24.838						29.495	26.816						34.644	32.498						24.567	23.242					44.714	46.063
180.6	23.572	29.309						46.03	42.563					29.779	30.157					27.652	24.811						29.492	26.819						34.644	32.498						24.564	23.236					44.714	46.069
180.7	23.575	29.303						46.045	42.587					29.779	30.161					27.649	24.805						29.495	26.846						34.641	32.498						24.57	23.233					44.714	46.066
180.8	23.572	29.309						46.054	42.59					29.779	30.164					27.649	24.811						29.495	26.84						34.637	32.52						24.57	23.236					44.717	46.088
180.9	23.575	29.333						46.057	42.584					29.782	30.161					27.646	24.808						29.517	26.868						34.644	32.52						24.585	23.26					44.714	46.091
181	23.572	29.327						46.054	42.587					29.803	30.157					27.649	24.805						29.52	26.874						34.641	32.523						24.588	23.254					44.711	46.091
181.1	23.547	29.294						46.051	42.584					29.81	30.13					27.658	24.814						29.498	26.865						34.647	32.526						24.564	23.264					44.717	46.097
181.2	23.55	29.306						46.106	42.618					29.807	30.133					27.655	24.814						29.498	26.865						34.641	32.523						24.557	23.257					44.714	46.094
181.3	23.55	29.303						46.106	42.615					29.81	30.151					27.652	24.805						29.492	26.862						34.644	32.547						24.564	23.254					44.711	46.121
181.4	23.55	29.3						46.1	42.606					29.803	30.154					27.652	24.808						29.52	26.868						34.647	32.544						24.567	23.26					44.714	46.112
181.5	23.557	29.306						46.1	42.606					29.81	30.157					27.655	24.811						29.517	26.862						34.641	32.52						24.557	23.264					44.739	46.143
181.6	23.575	29.309						46.103	42.618					29.803	30.154					27.655	24.814						29.52	26.865						34.637	32.52						24.542	23.257					44.742	46.146
181.7	23.569	29.303						46.1	42.642					29.803	30.154					27.652	24.811						29.517	26.892						34.644	32.523						24.542	23.279					44.742	46.14
181.8	23.575	29.303						46.106	42.63					29.825	30.148					27.655	24.808						29.517	26.889						34.647	32.523						24.536	23.282					44.739	46.188
181.9	23.581	29.309						46.097	42.63					29.825	30.154					27.655	24.808						29.517	26.862						34.644	32.523						24.518	23.264					44.742	46.191
182	23.578	29.303						46.103	42.654					29.834	30.154					27.676	24.811						29.523	26.871						34.665	32.52						24.518	23.257					44.742	46.188
182.1	23.599	29.33						46.103	42.664					29.825	30.182					27.673	24.832						29.498	26.865						34.662	32.52						24.518	23.26					44.736	46.191
182.2	23.596	29.33						46.124	42.657					29.828	30.179					27.67	24.838						29.489	26.892						34.665	32.526						24.515	23.239					44.763	46.185
182.3	23.599	29.337						46.124	42.654					29.807	30.151					27.676	24.835						29.492	26.883						34.674	32.516						24.518	23.233					44.763	46.216
182.4	23.593	29.352						46.124	42.661					29.803	30.154					27.67	24.835						29.495	26.889						34.662	32.526						24.515	23.264					44.763	46.213
182.5	23.602	29.355						46.124	42.657					29.825	30.157					27.67	24.835						29.492	26.895						34.695	32.495						24.524	23.264					44.766	46.204
182.6	23.596	29.349						46.127	42.651					29.831	30.154					27.676	24.835						29.492	26.895						34.692	32.504						24.539	23.26					44.763	46.213
182.7	23.599	29.355						46.127	42.654					29.831	30.157					27.676	24.835						29.498	26.868						34.689	32.498						24.545	23.236					44.788	46.207
182.8	23.602	29.349						46.133	42.661					29.831	30.154					27.676	24.835						29.489	26.865						34.695	32.495						24.539	23.236					44.788	46.21
182.9	23.596	29.355						46.121	42.661					29.831	30.154					27.673	24.829						29.465	26.865						34.692	32.495						24.524	23.209					44.781	46.204
183	23.596	29.355						46.152	42.682					29.831	30.151					27.701	24.832						29.471	26.862						34.692	32.495						24.518	23.218					44.794	46.237
183.1	23.624	29.379						46.152	42.679					29.834	30.185					27.701	24.832						29.498	26.871						34.689	32.495						24.545	23.218					44.791	46.237
183.2	23.621	29.373						46.179	42.682					29.828	30.182					27.698	24.835						29.495	26.865						34.689	32.498						24.539	23.187					44.791	46.24
183.3	23.627	29.373						46.173	42.682					29.831	30.179					27.704	24.838						29.495	26.859						34.683	32.495						24.539	23.178					44.788	46.243
183.4	23.599	29.373						46.17	42.679					29.828	30.182					27.698	24.832						29.492	26.843						34.689	32.498						24.545	23.184					44.788	46.24
183.5	23.599	29.376						46.198	42.685					29.852	30.182					27.673	24.832						29.498	26.84						34.717	32.526						24.542	23.193					44.791	46.222
183.6	23.599	29.401						46.204	42.682					29.855	30.173					27.676	24.838						29.489	26.834						34.72	32.523						24.536	23.19					44.791	46.213
183.7	23.602	29.398						46.225	42.688					29.849	30.176					27.676	24.832						29.492	26.816						34.708	32.516						24.545	23.157					44.809	46.219
183.8	23.599	29.401						46.222	42.685					29.825	30.179					27.676	24.808						29.492	26.816						34.717	32.498						24.542	23.16					44.809	46.216
183.9	23.602	29.401						46.225	42.685					29.825	30.176					27.67	24.811						29.492	26.84						34.711	32.492						24.539	23.166					44.812	46.213
184	23.596	29.398						46.222	42.682					29.831	30.179					27.67	24.808						29.495	26.843						34.717	32.526						24.536	23.16					44.815	46.216
184.1	23.602	29.404						46.225	42.682					29.831	30.185					27.673	24.811						29.517	26.837						34.711	32.52						24.512	23.166					44.806	46.213
184.2	23.602	29.407						46.225	42.712					29.828	30.182					27.673	24.805						29.517	26.837						34.72	32.523						24.515	23.166					44.839	46.213
184.3	23.599	29.398						46.222	42.706					29.852	30.206					27.698	24.811						29.514	26.837						34.72	32.547						24.506	23.163					44.836	46.21
184.4	23.578	29.404						46.222	42.709					29.855	30.206					27.701	24.808						29.52	26.865						34.711	32.547						24.518	23.163					44.839	46.213
184.5	23.575	29.398						46.219	42.731					29.834	30.206					27.722	24.811						29.517	26.871						34.692	32.538						24.518	23.16					44.809	46.216
184.6	23.578	29.404						46.222	42.731					29.825	30.179					27.719	24.783						29.52	26.862						34.689	32.55						24.496	23.16					44.815	46.213
184.7	23.578	29.401						46.243	42.731					29.831	30.182					27.722	24.783						29.514	26.892						34.686	32.547						24.493	23.141					44.803	46.216
184.8	23.575	29.401						46.243	42.731					29.855	30.197					27.75	24.805						29.517	26.889						34.689	32.541						24.493	23.135					44.812	46.24
184.9	23.575	29.37						46.24	42.734					29.852	30.203					27.744	24.805						29.514	26.913						34.692	32.541						24.493	23.135					44.812	46.24
185	23.578	29.376						46.246	42.776					29.855	30.206					27.747	24.811						29.523	26.907						34.686	32.547						24.49	23.135					44.836	46.262
185.1	23.575	29.373						46.246	42.776					29.852	30.203					27.744	24.811						29.52	26.913						34.692	32.55						24.49	23.135					44.839	46.268
185.2	23.572	29.373						46.219	42.786					29.849	30.206					27.75	24.808						29.517	26.917						34.714	32.544						24.49	23.184					44.858	46.259
185.3	23.569	29.373						46.225	42.776					29.883	30.203					27.75	24.811						29.52	26.917						34.717	32.55						24.484	23.181					44.861	46.265
185.4	23.575	29.376						46.219	42.783					29.877	30.206					27.75	24.808						29.489	26.938						34.711	32.544						24.49	23.187					44.861	46.262
185.5	23.575	29.376						46.219	42.783					29.855	30.2					27.744	24.811						29.495	26.941						34.711	32.52						24.493	23.184					44.861	46.286
185.6	23.575	29.376						46.216	42.786					29.855	30.209					27.75	24.811						29.495	26.938						34.717	32.523						24.484	23.184					44.861	46.289
185.7	23.575	29.382						46.222	42.807					29.855	30.203					27.75	24.811						29.495	26.965						34.717	32.523						24.493	23.212					44.882	46.283
185.8	23.578	29.379						46.222	42.807					29.849	30.209					27.771	24.832						29.498	26.959						34.723	32.547						24.487	23.206					44.885	46.283
185.9	23.578	29.373						46.225	42.804					29.855	30.206					27.774	24.832						29.492	26.962						34.711	32.544						24.5	23.239					44.885	46.28
186	23.572	29.376						46.271	42.813					29.852	30.203					27.768	24.829						29.495	26.962						34.72	32.547						24.493	23.227					44.891	46.286
186.1	23.575	29.398						46.271	42.807					29.849	30.209					27.774	24.86						29.495	26.962						34.723	32.544						24.493	23.233					44.885	46.286
186.2	23.575	29.404						46.298	42.801					29.852	30.2					27.771	24.857						29.501	26.938						34.72	32.55						24.49	23.236					44.885	46.283
186.3	23.572	29.401						46.301	42.81					29.852	30.182					27.777	24.854						29.495	26.944						34.72	32.547						24.487	23.23					44.888	46.307
186.4	23.578	29.398						46.292	42.81					29.849	30.182					27.771	24.86						29.492	26.944						34.717	32.547						24.487	23.233					44.879	46.307
186.5	23.572	29.407						46.295	42.807					29.852	30.182					27.768	24.854						29.492	26.941						34.744	32.574						24.487	23.236					44.913	46.313
186.6	23.575	29.407						46.295	42.807					29.855	30.203					27.774	24.86						29.465	26.944						34.741	32.571						24.518	23.233					44.916	46.307
186.7	23.569	29.407						46.344	42.801					29.852	30.203					27.768	24.86						29.462	26.941						34.735	32.574						24.509	23.264					44.937	46.31
186.8	23.575	29.407						46.338	42.807					29.846	30.197					27.771	24.884						29.459	26.938						34.738	32.587						24.512	23.254					44.94	46.317
186.9	23.547	29.407						46.335	42.801					29.852	30.203					27.771	24.881						29.468	26.91						34.741	32.565						24.521	23.248					44.934	46.31
187	23.55	29.41						46.35	42.789					29.852	30.206					27.75	24.881						29.465	26.917						34.741	32.565						24.518	23.254					44.934	46.332
187.1	23.547	29.382						46.341	42.786					29.852	30.2					27.747	24.863						29.501	26.92						34.735	32.574						24.515	23.257					44.934	46.335
187.2	23.55	29.382						46.371	42.786					29.855	30.2					27.753	24.863						29.498	26.91						34.735	32.565						24.512	23.233					44.934	46.338
187.3	23.547	29.379						46.359	42.789					29.852	30.182					27.753	24.863						29.495	26.913						34.741	32.602						24.515	23.23					44.937	46.335
187.4	23.578	29.382						46.359	42.78					29.858	30.176					27.747	24.854						29.495	26.886						34.735	32.581						24.512	23.203					44.931	46.332
187.5	23.575	29.382						46.365	42.783					29.852	30.182					27.747	24.857						29.498	26.892						34.763	32.596						24.518	23.209					44.958	46.335
187.6	23.575	29.358						46.365	42.78					29.855	30.203					27.756	24.835						29.498	26.889						34.76	32.587						24.512	23.209					44.955	46.329
187.7	23.575	29.358						46.384	42.807					29.849	30.206					27.75	24.829						29.492	26.892						34.753	32.593						24.515	23.181					44.955	46.335
187.8	23.572	29.361						46.387	42.81					29.852	30.209					27.753	24.835						29.492	26.886						34.769	32.593						24.518	23.184					44.955	46.344
187.9	23.569	29.358						46.387	42.807					29.855	30.203					27.744	24.838						29.517	26.892						34.756	32.593						24.518	23.184					44.952	46.338
188	23.569	29.355						46.356	42.825					29.852	30.209					27.728	24.841						29.517	26.895						34.76	32.568						24.512	23.181					44.983	46.359
188.1	23.572	29.34						46.362	42.834					29.852	30.231					27.722	24.814						29.517	26.886						34.76	32.565						24.515	23.184					44.98	46.359
188.2	23.572	29.333						46.408	42.81					29.849	30.228					27.728	24.811						29.52	26.892						34.784	32.568						24.515	23.184					44.977	46.362
188.3	23.575	29.324						46.411	42.804					29.88	30.249					27.75	24.814						29.514	26.886						34.787	32.599						24.515	23.181					44.983	46.359
188.4	23.593	29.327						46.405	42.798					29.877	30.252					27.747	24.811						29.514	26.895						34.787	32.596						24.515	23.206					44.983	46.353
188.5	23.596	29.33						46.439	42.783					29.871	30.252					27.725	24.811						29.517	26.889						34.811	32.574						24.518	23.209					44.983	46.387
188.6	23.569	29.358						46.429	42.786					29.877	30.255					27.728	24.835						29.52	26.892						34.814	32.571						24.518	23.212					44.983	46.387
188.7	23.572	29.352						46.387	42.813					29.871	30.255					27.728	24.835						29.517	26.883						34.79	32.574						24.515	23.184					45.007	46.384
188.8	23.572	29.355						46.378	42.804					29.877	30.231					27.701	24.832						29.52	26.886						34.799	32.571						24.515	23.184					45.007	46.384
188.9	23.599	29.361						46.378	42.804					29.877	30.225					27.704	24.835						29.547	26.892						34.784	32.568						24.515	23.206					45.004	46.381
189	23.596	29.355						46.405	42.831					29.901	30.231					27.704	24.835						29.547	26.892						34.787	32.574						24.518	23.209					45.007	46.381
189.1	23.596	29.385						46.408	42.831					29.901	30.252					27.701	24.866						29.541	26.892						34.787	32.574						24.542	23.209					45.004	46.381
189.2	23.599	29.379						46.405	42.856					29.901	30.246					27.704	24.857						29.541	26.895						34.793	32.562						24.536	23.23					45.007	46.384
189.3	23.596	29.382						46.411	42.859					29.904	30.255					27.734	24.86						29.544	26.892						34.796	32.59						24.542	23.233					45.004	46.411
189.4	23.599	29.425						46.405	42.856					29.901	30.252					27.719	24.857						29.535	26.917						34.781	32.596						24.542	23.227					45.007	46.408
189.5	23.596	29.428						46.402	42.85					29.904	30.249					27.75	24.86						29.535	26.91						34.763	32.574						24.539	23.233					45.007	46.402
189.6	23.593	29.428						46.408	42.859					29.904	30.255					27.75	24.887						29.538	26.913						34.772	32.568						24.539	23.23					45.013	46.408
189.7	23.596	29.428						46.436	42.877					29.901	30.258					27.747	24.887						29.541	26.92						34.763	32.565						24.533	23.233					45.01	46.414
189.8	23.599	29.428						46.442	42.877					29.904	30.252					27.75	24.863						29.529	26.92						34.76	32.571						24.536	23.23					45.013	46.432
189.9	23.599	29.453						46.442	42.871					29.901	30.255					27.753	24.86						29.541	26.91						34.756	32.565						24.536	23.233					45.007	46.432
190	23.596	29.456						46.442	42.877					29.926	30.255					27.75	24.866						29.538	26.913						34.79	32.596						24.539	23.233					44.989	46.457
190.1	23.596	29.453						46.439	42.874					29.926	30.225					27.747	24.86						29.544	26.91						34.79	32.596						24.536	23.233					44.986	46.454
190.2	23.596	29.449						46.411	42.899					29.932	30.228					27.75	24.863						29.538	26.935						34.763	32.593						24.542	23.254					45.007	46.454
190.3	23.596	29.456						46.414	42.899					29.907	30.231					27.75	24.835						29.538	26.929						34.763	32.599						24.539	23.264					45.01	46.475
190.4	23.621	29.456						46.408	42.889					29.901	30.231					27.756	24.835						29.541	26.962						34.756	32.59						24.561	23.254					45.004	46.475
190.5	23.624	29.456						46.417	42.914					29.904	30.228					27.753	24.835						29.538	26.956						34.741	32.571						24.564	23.254					45.032	46.481
190.6	23.615	29.453						46.411	42.92					29.904	30.237					27.74	24.835						29.538	26.956						34.735	32.574						24.588	23.251					45.044	46.478
190.7	23.621	29.449						46.439	42.923					29.898	30.231					27.747	24.832						29.538	26.956						34.766	32.565						24.588	23.248					45.01	46.475
190.8	23.618	29.456						46.432	42.926					29.898	30.261					27.771	24.814						29.535	26.953						34.766	32.565						24.585	23.257					45.013	46.487
190.9	23.627	29.456						46.439	42.92					29.907	30.252					27.768	24.817						29.562	26.965						34.766	32.574						24.561	23.254					45.007	46.478
191	23.624	29.446						46.411	42.923					29.907	30.255					27.744	24.811						29.562	26.956						34.76	32.578						24.561	23.257					45.032	46.478
191.1	23.618	29.449						46.408	42.929					29.901	30.255					27.75	24.814						29.559	26.956						34.769	32.571						24.561	23.254					45.032	46.475
191.2	23.615	29.456						46.457	42.929					29.904	30.255					27.753	24.814						29.565	26.965						34.79	32.568						24.561	23.254					45.056	46.475
191.3	23.621	29.453						46.46	42.926					29.901	30.252					27.747	24.817						29.565	26.962						34.787	32.596						24.554	23.254					45.062	46.481
191.4	23.627	29.425						46.457	42.923					29.907	30.252					27.744	24.817						29.562	26.959						34.787	32.602						24.585	23.257					45.053	46.478
191.5	23.618	29.431						46.46	42.926					29.901	30.255					27.75	24.814						29.559	26.956						34.808	32.62						24.588	23.257					45.038	46.503
191.6	23.624	29.431						46.46	42.926					29.907	30.246					27.747	24.832						29.562	26.956						34.818	32.62						24.564	23.251					45.035	46.509
191.7	23.618	29.431						46.503	42.953					29.898	30.246					27.744	24.835						29.568	26.959						34.818	32.623						24.561	23.254					45.056	46.509
191.8	23.618	29.425						46.515	42.95					29.904	30.255					27.74	24.838						29.559	26.956						34.805	32.623						24.564	23.254					45.056	46.506
191.9	23.621	29.425						46.506	42.947					29.904	30.255					27.75	24.835						29.544	26.932						34.808	32.62						24.579	23.285					45.059	46.506
192	23.621	29.428						46.533	42.923					29.883	30.258					27.747	24.838						29.538	26.935						34.814	32.62						24.585	23.282					45.078	46.506
192.1	23.599	29.425						46.53	42.926					29.874	30.234					27.75	24.835						29.538	26.935						34.814	32.623						24.585	23.276					45.078	46.503
192.2	23.599	29.428						46.53	42.923					29.883	30.237					27.747	24.832						29.538	26.907						34.839	32.623						24.576	23.276					45.084	46.503
192.3	23.599	29.425						46.533	42.923					29.907	30.255					27.719	24.85						29.544	26.904						34.842	32.62						24.582	23.285					45.081	46.5
192.4	23.584	29.449						46.53	42.923					29.898	30.252					27.728	24.854						29.541	26.889						34.833	32.623						24.561	23.282					45.081	46.503
192.5	23.578	29.453						46.527	42.95					29.904	30.255					27.756	24.857						29.538	26.886						34.833	32.645						24.564	23.279					45.084	46.53
192.6	23.596	29.425						46.527	42.947					29.904	30.261					27.747	24.86						29.562	26.889						34.836	32.639						24.561	23.282					45.081	46.527
192.7	23.596	29.422						46.536	42.996					29.901	30.255					27.744	24.854						29.562	26.938						34.83	32.645						24.561	23.285					45.081	46.527
192.8	23.599	29.419						46.539	42.996					29.926	30.252					27.747	24.881						29.562	26.932						34.836	32.669						24.564	23.282					45.074	46.552
192.9	23.605	29.453						46.536	42.993					29.929	30.252					27.75	24.881						29.541	26.91						34.833	32.663						24.561	23.279					45.081	46.552
193	23.59	29.453						46.555	43.018					29.901	30.258					27.765	24.887						29.544	26.913						34.836	32.687						24.564	23.279					45.087	46.573
193.1	23.596	29.422						46.548	43.018					29.91	30.28					27.774	24.857						29.541	26.91						34.833	32.7						24.539	23.276					45.093	46.576
193.2	23.596	29.428						46.533	43.018					29.907	30.286					27.768	24.857						29.547	26.91						34.839	32.697						24.542	23.279					45.081	46.579
193.3	23.599	29.422						46.536	43.021					29.926	30.28					27.771	24.863						29.541	26.917						34.833	32.697						24.542	23.279					45.078	46.6
193.4	23.602	29.446						46.53	43.021					29.926	30.276					27.771	24.857						29.535	26.91						34.836	32.69						24.561	23.279					45.084	46.594
193.5	23.596	29.453						46.533	43.024					29.932	30.276					27.771	24.863						29.541	26.917						34.839	32.669						24.561	23.276					45.108	46.625
193.6	23.599	29.449						46.539	43.015					29.926	30.273					27.777	24.86						29.565	26.91						34.839	32.675						24.561	23.279					45.108	46.628
193.7	23.587	29.453						46.506	42.999					29.929	30.276					27.777	24.854						29.565	26.889						34.851	32.663						24.557	23.279					45.084	46.625
193.8	23.593	29.462						46.506	42.996					29.929	30.267					27.777	24.857						29.572	26.892						34.863	32.693						24.561	23.282					45.078	46.631
193.9	23.599	29.459						46.506	42.993					29.932	30.276					27.774	24.854						29.59	26.944						34.86	32.69						24.542	23.251					45.078	46.622
194	23.599	29.453						46.533	43.018					29.929	30.273					27.795	24.86						29.59	26.941						34.885	32.69						24.542	23.251					45.078	46.628
194.1	23.593	29.462						46.53	43.021					29.932	30.322					27.798	24.86						29.59	26.941						34.885	32.693						24.536	23.26					45.081	46.631
194.2	23.593	29.462						46.53	43.045					29.926	30.319					27.795	24.863						29.593	26.965						34.888	32.684						24.533	23.23					45.084	46.625
194.3	23.599	29.453						46.533	43.042					29.932	30.316					27.823	24.863						29.587	26.959						34.888	32.693						24.53	23.227					45.084	46.646
194.4	23.599	29.456						46.533	43.039					29.929	30.322					27.823	24.86						29.593	26.962						34.882	32.7						24.536	23.254					45.081	46.646
194.5	23.593	29.465						46.533	43.045					29.929	30.322					27.82	24.863						29.59	26.959						34.912	32.693						24.539	23.251					45.105	46.625
194.6	23.593	29.477						46.53	43.045					29.932	30.328					27.817	24.881						29.587	26.962						34.912	32.687						24.533	23.257					45.108	46.628
194.7	23.596	29.477						46.533	43.024					29.922	30.325					27.817	24.881						29.59	26.935						34.912	32.69						24.536	23.251					45.102	46.628
194.8	23.593	29.474						46.533	43.024					29.929	30.322					27.82	24.881						29.59	26.941						34.903	32.69						24.539	23.254					45.111	46.625
194.9	23.596	29.474						46.536	43.018					29.926	30.319					27.826	24.884						29.617	26.941						34.912	32.69						24.539	23.251					45.105	46.616
195	23.596	29.474						46.558	42.993					29.932	30.325					27.798	24.881						29.611	26.935						34.93	32.69						24.53	23.254					45.129	46.6
195.1	23.599	29.498						46.552	42.996					29.935	30.304					27.798	24.911						29.608	26.941						34.93	32.697						24.557	23.248					45.132	46.6
195.2	23.596	29.495						46.561	43.042					29.929	30.298					27.802	24.908						29.614	26.962						34.93	32.687						24.554	23.254					45.132	46.597
195.3	23.596	29.495						46.561	43.048					29.929	30.301					27.823	24.908						29.605	26.965						34.93	32.666						24.548	23.248					45.132	46.6
195.4	23.602	29.474						46.555	43.042					29.929	30.304					27.817	24.911						29.633	26.962						34.93	32.663						24.536	23.233					45.129	46.6
195.5	23.605	29.471						46.582	43.073					29.926	30.301					27.826	24.905						29.636	26.965						34.933	32.66						24.536	23.23					45.132	46.606
195.6	23.624	29.498						46.579	43.076					29.929	30.328					27.82	24.881						29.639	26.965						34.937	32.666						24.539	23.23					45.132	46.597
195.7	23.621	29.498						46.606	43.112					29.929	30.328					27.82	24.887						29.633	26.962						34.906	32.666						24.53	23.236					45.157	46.597
195.8	23.621	29.492						46.603	43.118					29.932	30.331					27.823	24.905						29.633	26.968						34.909	32.642						24.536	23.248					45.151	46.628
195.9	23.596	29.495						46.603	43.118					29.932	30.328					27.82	24.902						29.633	26.965						34.906	32.642						24.533	23.23					45.154	46.625
196	23.596	29.495						46.606	43.143					29.929	30.331					27.82	24.908						29.636	26.959						34.903	32.645						24.536	23.23					45.178	46.619
196.1	23.599	29.495						46.606	43.137					29.926	30.307					27.826	24.908						29.639	26.962						34.906	32.645						24.573	23.221					45.181	46.622
196.2	23.593	29.501						46.631	43.192					29.922	30.307					27.817	24.908						29.636	26.935						34.909	32.642						24.573	23.23					45.178	46.625
196.3	23.59	29.501						46.631	43.192					29.922	30.304					27.823	24.881						29.63	26.932						34.906	32.642						24.561	23.227					45.184	46.628
196.4	23.593	29.498						46.628	43.192					29.922	30.307					27.82	24.884						29.636	26.938						34.909	32.654						24.551	23.23					45.175	46.628
196.5	23.593	29.495						46.658	43.219					29.941	30.307					27.847	24.884						29.633	26.935						34.9	32.666						24.557	23.23					45.178	46.652
196.6	23.596	29.471						46.652	43.21					29.95	30.307					27.85	24.863						29.636	26.935						34.915	32.672						24.561	23.227					45.175	46.655
196.7	23.593	29.471						46.658	43.259					29.941	30.307					27.847	24.857						29.642	26.932						34.909	32.666						24.564	23.227					45.203	46.652
196.8	23.59	29.477						46.658	43.268					29.919	30.328					27.85	24.829						29.636	26.932						34.906	32.669						24.557	23.227					45.2	46.655
196.9	23.599	29.471						46.652	43.265					29.926	30.334					27.85	24.835						29.642	26.935						34.903	32.675						24.579	23.236					45.2	46.649
197	23.593	29.468						46.652	43.317					29.922	30.331					27.853	24.835						29.639	26.935						34.906	32.648						24.576	23.236					45.206	46.674
197.1	23.59	29.474						46.646	43.301					29.919	30.331					27.847	24.866						29.614	26.926						34.909	32.645						24.554	23.233					45.203	46.671
197.2	23.596	29.477						46.677	43.304					29.919	30.331					27.847	24.854						29.614	26.935						34.909	32.645						24.557	23.206					45.224	46.677
197.3	23.599	29.471						46.68	43.307					29.922	30.334					27.847	24.86						29.608	26.941						34.906	32.642						24.567	23.199					45.224	46.677
197.4	23.593	29.501						46.68	43.314					29.929	30.328					27.844	24.86						29.614	26.938						34.903	32.639						24.591	23.251					45.227	46.674
197.5	23.596	29.501						46.683	43.314					29.922	30.331					27.844	24.863						29.617	26.938						34.93	32.666						24.591	23.254					45.245	46.701
197.6	23.593	29.477						46.68	43.307					29.932	30.334					27.847	24.89						29.639	26.935						34.93	32.663						24.585	23.254					45.248	46.704
197.7	23.596	29.477						46.707	43.311					29.919	30.334					27.844	24.893						29.639	26.962						34.937	32.663						24.585	23.26					45.224	46.698
197.8	23.593	29.471						46.707	43.314					29.947	30.331					27.823	24.872						29.642	26.956						34.927	32.69						24.579	23.254					45.224	46.698
197.9	23.596	29.453						46.701	43.304					29.95	30.334					27.823	24.863						29.608	26.962						34.93	32.681						24.606	23.227					45.221	46.698
198	23.593	29.449						46.704	43.314					29.95	30.331					27.826	24.863						29.611	26.956						34.93	32.69						24.606	23.227					45.251	46.722
198.1	23.596	29.501						46.707	43.317					29.95	30.325					27.823	24.866						29.617	26.965						34.933	32.693						24.585	23.221					45.251	46.729
198.2	23.593	29.498						46.683	43.335					29.95	30.328					27.823	24.857						29.617	26.984						34.906	32.681						24.585	23.224					45.276	46.725
198.3	23.587	29.504						46.686	43.335					29.974	30.328					27.826	24.86						29.611	26.99						34.915	32.693						24.588	23.23					45.276	46.725
198.4	23.593	29.52						46.68	43.332					29.977	30.328					27.82	24.86						29.639	26.987						34.903	32.693						24.603	23.233					45.276	46.722
198.5	23.599	29.523						46.683	43.338					29.968	30.334					27.823	24.863						29.639	26.987						34.927	32.669						24.6	23.227					45.27	46.75
198.6	23.624	29.523						46.683	43.338					29.971	30.334					27.823	24.878						29.633	26.984						34.933	32.663						24.585	23.23					45.276	46.747
198.7	23.624	29.52						46.707	43.332					29.971	30.331					27.823	24.887						29.636	26.984						34.93	32.66						24.585	23.224					45.294	46.753
198.8	23.624	29.514						46.704	43.338					29.98	30.328					27.817	24.908						29.633	26.984						34.93	32.666						24.585	23.227					45.3	46.753
198.9	23.618	29.52						46.704	43.338					29.974	30.334					27.823	24.908						29.636	27.011						34.927	32.66						24.582	23.248					45.297	46.75
199	23.621	29.52						46.707	43.335					29.977	30.328					27.85	24.908						29.636	27.008						34.927	32.666						24.579	23.26					45.3	46.75
199.1	23.624	29.52						46.704	43.332					29.98	30.331					27.847	24.915						29.63	27.005						34.927	32.669						24.579	23.254					45.3	46.747
199.2	23.624	29.523						46.725	43.338					29.971	30.334					27.847	24.908						29.633	27.005						34.927	32.663						24.585	23.26					45.294	46.75
199.3	23.621	29.517						46.732	43.332					29.977	30.353					27.826	24.918						29.63	27.008						34.93	32.684						24.585	23.251					45.3	46.744
199.4	23.624	29.52						46.729	43.335					29.974	30.356					27.82	24.908						29.633	27.026						34.93	32.69						24.582	23.251					45.294	46.75
199.5	23.624	29.52						46.707	43.356					29.971	30.356					27.823	24.908						29.626	27.042						34.906	32.693						24.585	23.254					45.3	46.747
199.6	23.596	29.547						46.704	43.359					29.977	30.338					27.82	24.936						29.623	27.036						34.912	32.69						24.585	23.257					45.297	46.753
199.7	23.596	29.547						46.701	43.381					29.974	30.328					27.829	24.933						29.626	27.014						34.909	32.687						24.585	23.251					45.297	46.753
199.8	23.593	29.544						46.707	43.384					29.999	30.331					27.826	24.908						29.626	27.008						34.909	32.69						24.579	23.251					45.297	46.768
[truncated: 2,721 more rows]
[truncated: 97 more columns]

## Sheet: PM conf. "S-no loop"
time	P1	P2					P1	P2						P1	P2						P1	P2						P1	P2						P1	P2						P1	P2						P1
0	22.385	22.403					22.366	22.33						22.333	22.418						22.385	22.375						22.485	22.528						22.51	22.488						22.363	22.382						22.443
0.1	22.382	22.4					22.363	22.324						22.336	22.421						22.388	22.375						22.482	22.525						22.507	22.495						22.369	22.382						22.44
0.2	22.388	22.397					22.366	22.324						22.339	22.424						22.388	22.372						22.482	22.504						22.51	22.498						22.369	22.357						22.437
0.3	22.385	22.394					22.363	22.302						22.336	22.418						22.391	22.348						22.488	22.498						22.507	22.498						22.369	22.36						22.47
0.4	22.385	22.403					22.357	22.305						22.339	22.424						22.379	22.351						22.488	22.501						22.507	22.473						22.366	22.363						22.455
0.5	22.388	22.4					22.36	22.302						22.339	22.427						22.385	22.348						22.485	22.504						22.504	22.464						22.342	22.366						22.455
0.6	22.385	22.394					22.363	22.308						22.336	22.446						22.388	22.351						22.491	22.498						22.507	22.495						22.348	22.357						22.495
0.7	22.379	22.397					22.369	22.308						22.339	22.449						22.388	22.348						22.516	22.501						22.504	22.495						22.348	22.354						22.482
0.8	22.388	22.403					22.369	22.305						22.363	22.452						22.385	22.375						22.513	22.501						22.501	22.495						22.342	22.357						22.507
0.9	22.379	22.421					22.363	22.311						22.357	22.449						22.379	22.369						22.51	22.501						22.507	22.495						22.348	22.357						22.51
1	22.388	22.427					22.366	22.311						22.336	22.443						22.385	22.379						22.513	22.501						22.504	22.491						22.339	22.357						22.507
1.1	22.385	22.421					22.36	22.308						22.339	22.467						22.388	22.375						22.507	22.504						22.482	22.498						22.336	22.36						22.485
1.2	22.382	22.424					22.363	22.308						22.339	22.467						22.382	22.375						22.488	22.525						22.479	22.498						22.345	22.357						22.495
1.3	22.385	22.424					22.388	22.311						22.345	22.446						22.357	22.375						22.491	22.531						22.479	22.498						22.345	22.357						22.504
1.4	22.385	22.403					22.391	22.305						22.333	22.449						22.363	22.375						22.491	22.525						22.479	22.519						22.342	22.357						22.516
1.5	22.385	22.397					22.363	22.333						22.339	22.443						22.36	22.372						22.491	22.525						22.476	22.522						22.342	22.363						22.507
1.6	22.385	22.4					22.36	22.336						22.33	22.449						22.388	22.375						22.485	22.525						22.479	22.525						22.342	22.354						22.513
1.7	22.363	22.397					22.36	22.33						22.336	22.443						22.385	22.379						22.51	22.525						22.482	22.516						22.351	22.385						22.516
1.8	22.357	22.397					22.388	22.305						22.333	22.418						22.412	22.403						22.513	22.522						22.482	22.516						22.342	22.388						22.491
1.9	22.385	22.4					22.391	22.305						22.342	22.418						22.409	22.397						22.482	22.522						22.485	22.498						22.345	22.382						22.498
2	22.385	22.397					22.391	22.287						22.336	22.424						22.409	22.4						22.495	22.525						22.485	22.498						22.321	22.382						22.488
2.1	22.385	22.397					22.388	22.281						22.333	22.424						22.43	22.397						22.491	22.522						22.507	22.473						22.314	22.385						22.51
2.2	22.363	22.421					22.382	22.275						22.333	22.43						22.433	22.403						22.513	22.501						22.501	22.476						22.324	22.406						22.519
2.3	22.354	22.421					22.379	22.308						22.336	22.427						22.43	22.382						22.513	22.501						22.479	22.47						22.318	22.406						22.519
2.4	22.36	22.418		P1	P2		22.382	22.302		P1	P2			22.333	22.424		P1	P2			22.433	22.379		P1	P2			22.516	22.501		P1	P2			22.479	22.476		P1	P2			22.318	22.412		P1	P2			22.51
2.5	22.354	22.424	dT	3.375	2.996		22.388	22.33	dT	4.38	7.626			22.336	22.418	dT	0.54	2.131			22.437	22.382	dT	3.079	0.486			22.513	22.522	dT	6.8	3.558			22.482	22.467	dT	5.066	5.905			22.314	22.409	dT	4.392	7.941			22.516
2.6	22.36	22.418	SAR				22.388	22.327	SAR					22.342	22.418	SAR					22.43	22.379	SAR					22.513	22.525	SAR					22.501	22.446	SAR					22.324	22.403	SAR					22.482
2.7	22.36	22.424					22.385	22.33						22.339	22.421						22.43	22.375						22.498	22.522						22.507	22.449						22.321	22.4						22.495
2.8	22.363	22.421					22.366	22.333						22.354	22.424						22.461	22.379						22.488	22.525						22.504	22.449						22.314	22.409						22.488
2.9	22.357	22.418					22.36	22.33						22.354	22.418						22.458	22.382						22.513	22.528						22.507	22.449						22.318	22.409						22.488
3	22.363	22.421					22.391	22.351						22.382	22.421						22.461	22.379						22.516	22.519						22.51	22.449						22.314	22.406						22.488
3.1	22.354	22.424					22.394	22.357						22.388	22.397						22.455	22.351						22.51	22.525						22.482	22.452						22.318	22.4						22.513
3.2	22.36	22.427					22.388	22.351						22.385	22.394						22.461	22.357						22.513	22.479						22.482	22.44						22.345	22.403						22.516
3.3	22.36	22.427					22.391	22.348						22.385	22.397						22.467	22.379						22.51	22.482						22.485	22.443						22.342	22.406						22.491
3.4	22.36	22.424					22.385	22.357						22.385	22.4						22.461	22.382						22.504	22.476						22.485	22.443						22.342	22.406						22.488
3.5	22.363	22.421					22.388	22.351						22.36	22.397						22.455	22.372						22.51	22.501						22.485	22.446						22.342	22.409						22.491
3.6	22.36	22.424					22.382	22.354						22.357	22.4						22.461	22.375						22.51	22.501						22.482	22.421						22.342	22.409						22.485
3.7	22.388	22.449					22.385	22.348						22.357	22.394						22.461	22.375						22.513	22.519						22.482	22.421						22.354	22.382						22.491
3.8	22.385	22.44					22.388	22.382						22.36	22.397						22.415	22.351						22.51	22.525						22.501	22.424						22.351	22.372						22.507
3.9	22.388	22.446					22.379	22.379						22.36	22.394						22.409	22.351						22.51	22.525						22.495	22.421						22.339	22.388						22.513
4	22.385	22.446					22.382	22.379						22.382	22.403						22.412	22.354						22.51	22.528						22.498	22.424						22.369	22.394						22.516
4.1	22.385	22.452					22.391	22.379						22.382	22.397						22.412	22.33						22.51	22.522						22.479	22.446						22.375	22.375						22.516
4.2	22.412	22.424					22.391	22.379						22.382	22.4						22.409	22.333						22.482	22.549						22.482	22.44						22.369	22.354						22.513
4.3	22.403	22.418					22.397	22.4						22.385	22.379						22.409	22.327						22.488	22.549						22.482	22.446						22.369	22.36						22.516
4.4	22.409	22.433					22.391	22.397						22.385	22.382						22.412	22.33						22.488	22.552						22.485	22.449						22.363	22.363						22.516
4.5	22.412	22.446					22.388	22.372						22.382	22.375						22.406	22.327						22.485	22.549						22.482	22.452						22.363	22.379						22.516
4.6	22.4	22.449					22.385	22.375						22.385	22.372						22.415	22.351						22.488	22.546						22.485	22.449						22.366	22.388						22.513
4.7	22.409	22.449					22.388	22.375						22.388	22.372						22.406	22.354						22.491	22.549						22.482	22.446						22.369	22.357						22.516
4.8	22.415	22.449					22.409	22.379						22.388	22.397						22.412	22.348						22.488	22.552						22.491	22.455						22.372	22.357						22.491
4.9	22.409	22.424					22.409	22.382						22.382	22.4						22.409	22.354						22.482	22.549						22.482	22.473						22.363	22.363						22.485
5	22.403	22.418					22.409	22.357						22.354	22.397						22.409	22.351						22.482	22.549						22.479	22.473						22.391	22.375						22.485
5.1	22.403	22.424					22.409	22.357						22.357	22.4						22.433	22.379						22.482	22.546						22.504	22.449						22.391	22.388						22.51
5.2	22.406	22.446					22.409	22.357						22.357	22.4						22.44	22.372						22.51	22.574						22.51	22.446						22.366	22.382						22.516
5.3	22.406	22.446					22.385	22.372						22.354	22.403						22.43	22.375						22.51	22.577						22.501	22.446						22.369	22.385						22.507
5.4	22.409	22.449					22.391	22.385						22.36	22.397						22.433	22.382						22.485	22.574						22.504	22.47						22.366	22.375						22.513
5.5	22.409	22.446					22.391	22.354						22.36	22.4						22.433	22.375						22.488	22.525						22.504	22.473						22.366	22.4						22.507
5.6	22.412	22.449					22.385	22.357						22.36	22.4						22.409	22.379						22.488	22.525						22.507	22.47						22.366	22.412						22.54
5.7	22.409	22.421					22.385	22.351						22.36	22.4						22.409	22.388						22.51	22.504						22.51	22.473						22.363	22.427						22.534
5.8	22.412	22.43					22.385	22.354						22.385	22.403						22.433	22.397						22.51	22.504						22.507	22.467						22.366	22.43						22.531
5.9	22.385	22.421					22.388	22.357						22.388	22.4						22.437	22.403						22.507	22.501						22.507	22.495						22.363	22.421						22.537
6	22.385	22.424					22.391	22.357						22.36	22.4						22.433	22.406						22.513	22.528						22.504	22.495						22.363	22.43						22.534
6.1	22.385	22.424					22.391	22.348						22.357	22.369						22.427	22.397						22.513	22.525						22.507	22.476						22.363	22.433						22.534
6.2	22.394	22.427					22.394	22.354						22.357	22.372						22.437	22.397						22.513	22.479						22.507	22.473						22.369	22.427						22.534
6.3	22.385	22.421					22.363	22.333						22.36	22.382						22.44	22.4						22.516	22.479						22.513	22.473						22.375	22.427						22.51
6.4	22.385	22.403					22.357	22.327						22.36	22.379						22.437	22.403						22.513	22.479						22.51	22.473						22.36	22.427						22.513
6.5	22.385	22.397					22.366	22.333						22.363	22.382						22.437	22.4						22.516	22.455						22.507	22.473						22.369	22.43						22.513
6.6	22.388	22.397					22.36	22.324						22.363	22.382						22.43	22.403						22.513	22.449						22.513	22.501						22.363	22.43						22.485
6.7	22.354	22.375					22.36	22.33						22.36	22.375						22.44	22.403						22.51	22.479						22.51	22.501						22.339	22.403						22.491
6.8	22.357	22.366					22.391	22.354						22.357	22.375						22.44	22.397						22.513	22.476						22.528	22.491						22.342	22.403						22.513
6.9	22.333	22.394					22.388	22.354						22.363	22.375						22.433	22.4						22.513	22.485						22.525	22.498						22.342	22.397						22.519
7	22.333	22.397					22.36	22.354						22.36	22.369						22.433	22.397						22.513	22.504						22.528	22.498						22.342	22.403						22.513
7.1	22.336	22.4					22.363	22.351						22.36	22.379						22.433	22.403						22.513	22.504						22.507	22.473						22.339	22.406						22.491
7.2	22.305	22.375					22.354	22.354						22.357	22.379						22.437	22.403						22.51	22.473						22.513	22.473						22.363	22.385						22.488
7.3	22.314	22.379					22.36	22.348						22.36	22.375						22.437	22.354						22.516	22.482						22.534	22.47						22.366	22.379						22.488
7.4	22.305	22.379					22.363	22.354						22.363	22.379						22.437	22.357						22.491	22.479						22.528	22.452						22.357	22.382						22.488
7.5	22.305	22.379					22.345	22.351						22.354	22.375						22.427	22.348						22.488	22.479						22.528	22.446						22.36	22.357						22.495
7.6	22.311	22.372					22.342	22.354						22.363	22.372						22.433	22.379						22.488	22.473						22.528	22.449						22.366	22.357						22.47
7.7	22.287	22.379					22.345	22.354						22.357	22.375						22.437	22.382						22.467	22.479						22.528	22.446						22.363	22.342						22.461
7.8	22.287	22.379					22.379	22.351						22.357	22.379						22.406	22.351						22.461	22.476						22.534	22.443						22.366	22.324						22.437
7.9	22.287	22.375					22.363	22.354						22.363	22.385						22.409	22.351						22.485	22.479						22.537	22.455						22.369	22.33						22.433
8	22.29	22.375					22.369	22.369						22.363	22.375						22.406	22.351						22.495	22.501						22.531	22.446						22.363	22.327						22.44
8.1	22.284	22.379					22.369	22.379						22.36	22.382						22.433	22.348						22.491	22.501						22.534	22.476						22.366	22.333						22.458
8.2	22.29	22.375					22.366	22.372						22.36	22.375						22.43	22.348						22.482	22.501						22.525	22.476						22.345	22.351						22.461
8.3	22.287	22.369					22.369	22.375						22.333	22.369						22.412	22.351						22.488	22.498						22.507	22.473						22.339	22.354						22.455
8.4	22.305	22.372					22.369	22.382						22.339	22.382						22.412	22.351						22.485	22.504						22.501	22.479						22.345	22.357						22.467
8.5	22.308	22.382					22.391	22.351						22.336	22.375						22.415	22.354						22.485	22.522						22.498	22.473						22.342	22.354						22.461
8.6	22.314	22.369					22.388	22.354						22.336	22.397						22.412	22.351						22.485	22.525						22.482	22.473						22.339	22.351						22.491
8.7	22.311	22.379					22.385	22.354						22.339	22.397						22.415	22.357						22.491	22.501						22.482	22.47						22.369	22.354						22.485
8.8	22.308	22.379					22.366	22.354						22.333	22.394						22.406	22.351						22.491	22.501						22.476	22.473						22.366	22.351						22.495
8.9	22.33	22.351					22.366	22.354						22.342	22.4						22.409	22.354						22.491	22.504						22.473	22.449						22.363	22.357						22.488
9	22.339	22.336					22.366	22.357						22.339	22.4						22.409	22.354						22.488	22.504						22.482	22.452						22.342	22.357						22.485
9.1	22.336	22.345					22.366	22.357						22.33	22.4						22.433	22.351						22.488	22.504						22.485	22.446						22.339	22.363						22.488
9.2	22.354	22.375					22.369	22.36						22.336	22.397						22.43	22.357						22.516	22.525						22.491	22.44						22.339	22.382						22.485
9.3	22.357	22.372					22.394	22.385						22.336	22.427						22.409	22.348						22.513	22.525						22.479	22.437						22.339	22.382						22.485
9.4	22.391	22.394					22.388	22.385						22.336	22.427						22.409	22.348						22.513	22.528						22.482	22.47						22.339	22.379						22.488
9.5	22.388	22.397					22.385	22.36						22.336	22.424						22.412	22.348						22.507	22.552						22.482	22.473						22.321	22.379						22.488
9.6	22.375	22.394					22.394	22.363						22.339	22.449						22.437	22.354						22.507	22.556						22.452	22.498						22.321	22.382						22.488
9.7	22.385	22.4					22.388	22.36						22.333	22.449						22.43	22.348						22.516	22.549						22.464	22.498						22.324	22.406						22.495
9.8	22.385	22.403					22.391	22.385						22.336	22.47						22.409	22.351						22.516	22.552						22.467	22.495						22.311	22.403						22.51
9.9	22.382	22.421					22.397	22.391						22.336	22.47						22.412	22.348						22.513	22.552						22.461	22.498						22.311	22.406						22.507
10	22.385	22.424					22.382	22.385						22.342	22.47						22.409	22.351						22.519	22.549						22.455	22.501						22.339	22.382						22.51
10.1	22.388	22.424					22.388	22.385						22.339	22.467						22.418	22.354						22.513	22.546						22.449	22.476						22.339	22.375						22.488
10.2	22.409	22.421					22.394	22.385						22.339	22.467						22.406	22.354						22.485	22.552						22.455	22.476						22.36	22.382						22.485
10.3	22.409	22.424					22.388	22.385						22.342	22.467						22.412	22.348						22.485	22.568						22.482	22.479						22.36	22.379						22.488
10.4	22.391	22.421					22.391	22.382						22.339	22.473						22.412	22.351						22.485	22.562						22.476	22.473						22.363	22.379						22.482
10.5	22.388	22.427					22.391	22.379						22.36	22.467						22.409	22.348						22.491	22.528						22.479	22.47						22.369	22.403						22.491
10.6	22.382	22.421					22.397	22.385						22.366	22.464						22.412	22.354						22.495	22.519						22.504	22.464						22.363	22.406						22.485
10.7	22.382	22.424					22.394	22.379						22.363	22.479						22.418	22.354						22.504	22.525						22.507	22.467						22.369	22.437						22.488
10.8	22.382	22.427					22.391	22.375						22.336	22.47						22.385	22.345						22.488	22.522						22.482	22.473						22.372	22.427						22.464
10.9	22.382	22.394					22.394	22.379						22.342	22.473						22.385	22.348						22.464	22.534						22.485	22.495						22.366	22.424						22.461
11	22.385	22.4					22.388	22.382						22.354	22.47						22.385	22.348						22.464	22.537						22.479	22.498						22.363	22.455						22.464
11.1	22.379	22.403					22.391	22.379						22.363	22.449						22.388	22.327						22.461	22.531						22.482	22.498						22.369	22.446						22.458
11.2	22.382	22.403					22.394	22.375						22.363	22.446						22.385	22.327						22.485	22.531						22.479	22.491						22.363	22.452						22.464
11.3	22.388	22.4					22.366	22.348						22.354	22.452						22.382	22.324						22.495	22.531						22.479	22.491						22.363	22.446						22.455
11.4	22.385	22.379					22.372	22.351						22.36	22.449						22.385	22.33						22.501	22.522						22.479	22.476						22.36	22.446						22.464
11.5	22.382	22.375					22.366	22.351						22.36	22.446						22.385	22.327						22.498	22.495						22.485	22.476						22.397	22.482						22.464
11.6	22.388	22.379					22.369	22.351						22.357	22.449						22.388	22.327						22.491	22.498						22.482	22.443						22.397	22.479						22.458
11.7	22.382	22.406					22.369	22.351						22.357	22.449						22.385	22.327						22.485	22.501						22.482	22.449						22.394	22.482						22.461
11.8	22.379	22.4					22.345	22.354						22.382	22.421						22.409	22.324						22.479	22.501						22.507	22.449						22.391	22.482						22.464
11.9	22.382	22.379					22.342	22.357						22.379	22.424						22.412	22.33						22.482	22.501						22.51	22.473						22.385	22.473						22.461
12	22.385	22.379					22.342	22.348						22.382	22.427						22.415	22.327						22.485	22.476						22.51	22.47						22.388	22.476						22.461
12.1	22.382	22.375					22.345	22.354						22.388	22.421						22.385	22.33						22.485	22.476						22.485	22.473						22.385	22.479						22.452
12.2	22.388	22.379					22.339	22.357						22.388	22.421						22.388	22.333						22.513	22.476						22.482	22.473						22.397	22.446						22.455
12.3	22.388	22.369					22.348	22.357						22.382	22.424						22.382	22.33						22.513	22.479						22.491	22.473						22.397	22.449						22.461
12.4	22.409	22.375					22.345	22.354						22.391	22.424						22.385	22.327						22.513	22.473						22.485	22.47						22.388	22.455						22.461
12.5	22.409	22.379					22.366	22.351						22.36	22.421						22.385	22.324						22.507	22.473						22.485	22.476						22.363	22.458						22.464
12.6	22.406	22.363					22.366	22.354						22.363	22.421						22.388	22.324						22.504	22.473						22.464	22.476						22.363	22.455						22.43
12.7	22.415	22.372					22.363	22.357						22.357	22.421						22.379	22.324						22.531	22.501						22.461	22.473						22.388	22.455						22.437
12.8	22.406	22.369					22.366	22.357						22.363	22.424						22.36	22.302						22.534	22.504						22.461	22.479						22.385	22.458						22.461
12.9	22.409	22.375					22.363	22.357						22.36	22.424						22.357	22.299						22.537	22.501						22.458	22.476						22.388	22.449						22.464
13	22.403	22.379					22.363	22.354						22.336	22.421						22.354	22.302						22.537	22.507						22.461	22.476						22.391	22.4						22.461
13.1	22.406	22.375					22.366	22.36						22.339	22.397						22.363	22.327						22.54	22.504						22.464	22.501						22.388	22.406						22.485
13.2	22.406	22.375					22.369	22.354						22.333	22.4						22.357	22.327						22.504	22.476						22.455	22.491						22.388	22.427						22.479
13.3	22.403	22.379					22.388	22.382						22.333	22.372						22.357	22.33						22.516	22.479						22.464	22.498						22.391	22.43						22.482
13.4	22.403	22.375					22.391	22.385						22.339	22.379						22.36	22.327						22.51	22.488						22.458	22.495						22.382	22.424						22.485
13.5	22.409	22.375					22.385	22.379						22.333	22.375						22.363	22.324						22.516	22.504						22.458	22.501						22.388	22.409						22.488
13.6	22.406	22.369					22.394	22.382						22.336	22.397						22.354	22.33						22.516	22.504						22.464	22.522						22.388	22.406						22.485
13.7	22.403	22.369					22.388	22.372						22.333	22.394						22.363	22.324						22.516	22.501						22.461	22.516						22.36	22.4						22.482
13.8	22.409	22.375					22.412	22.36						22.342	22.424						22.385	22.302						22.522	22.501						22.44	22.519						22.369	22.403						22.482
13.9	22.433	22.372					22.415	22.363						22.333	22.418						22.388	22.302						22.513	22.498						22.437	22.522						22.363	22.397						22.485
14	22.433	22.379					22.437	22.33						22.336	22.427						22.388	22.302						22.513	22.528						22.437	22.528						22.385	22.397						22.485
14.1	22.427	22.372					22.437	22.33						22.336	22.397						22.388	22.327						22.516	22.528						22.461	22.522						22.388	22.403						22.482
14.2	22.437	22.379					22.437	22.333						22.336	22.394						22.385	22.333						22.488	22.531						22.464	22.522						22.363	22.397						22.479
14.3	22.427	22.375					22.437	22.357						22.308	22.421						22.385	22.348						22.488	22.528						22.482	22.525						22.363	22.406						22.482
14.4	22.43	22.369					22.433	22.354						22.314	22.421						22.385	22.354						22.498	22.522						22.485	22.525						22.36	22.397						22.482
14.5	22.427	22.366					22.433	22.357						22.333	22.424						22.385	22.345						22.491	22.528						22.479	22.528						22.36	22.4						22.485
14.6	22.424	22.375					22.443	22.351						22.339	22.427						22.409	22.327						22.485	22.528						22.482	22.522						22.363	22.4						22.51
14.7	22.437	22.394					22.437	22.357						22.336	22.421						22.403	22.327						22.467	22.522						22.485	22.525						22.363	22.403						22.51
14.8	22.43	22.406					22.433	22.333						22.339	22.424						22.437	22.33						22.464	22.525						22.482	22.525						22.363	22.4						22.516
14.9	22.415	22.4					22.44	22.333						22.339	22.424						22.437	22.33						22.437	22.528						22.485	22.519						22.363	22.4						22.507
15	22.418	22.4					22.437	22.363						22.363	22.424						22.437	22.327						22.433	22.528						22.485	22.522						22.366	22.409						22.501
15.1	22.412	22.394					22.437	22.357						22.36	22.47						22.406	22.327						22.427	22.531						22.485	22.522						22.372	22.4						22.488
15.2	22.415	22.397					22.433	22.354						22.357	22.47						22.409	22.324						22.443	22.522						22.485	22.522						22.36	22.397						22.482
15.3	22.409	22.397					22.412	22.336						22.357	22.498						22.409	22.327						22.446	22.531						22.51	22.519						22.366	22.412						22.485
15.4	22.412	22.424					22.409	22.336						22.36	22.495						22.412	22.327						22.44	22.525						22.507	22.528						22.36	22.4						22.485
15.5	22.412	22.424					22.388	22.336						22.336	22.498						22.412	22.321						22.443	22.501						22.51	22.522						22.357	22.427						22.488
15.6	22.403	22.427					22.391	22.333						22.339	22.495						22.412	22.36						22.437	22.498						22.51	22.501						22.36	22.427						22.479
15.7	22.406	22.43					22.394	22.33						22.336	22.498						22.406	22.345						22.443	22.498						22.513	22.498						22.363	22.421						22.485
15.8	22.409	22.43					22.391	22.357						22.339	22.473						22.409	22.375						22.446	22.501						22.507	22.501						22.363	22.424						22.485
15.9	22.418	22.446					22.385	22.354						22.336	22.47						22.409	22.379						22.464	22.498						22.51	22.498						22.357	22.424						22.479
16	22.415	22.446					22.366	22.36						22.336	22.464						22.409	22.372						22.461	22.479						22.51	22.501						22.366	22.424						22.479
16.1	22.412	22.446					22.363	22.354						22.336	22.495						22.388	22.369						22.467	22.482						22.485	22.498						22.366	22.424						22.485
16.2	22.412	22.446					22.366	22.354						22.336	22.491						22.385	22.379						22.464	22.504						22.485	22.501						22.36	22.424						22.479
16.3	22.412	22.44					22.369	22.333						22.339	22.47						22.385	22.354						22.467	22.501						22.485	22.488						22.354	22.43						22.479
16.4	22.437	22.44					22.366	22.333						22.339	22.47						22.385	22.348						22.488	22.501						22.488	22.473						22.36	22.424						22.482
16.5	22.437	22.443					22.363	22.333						22.339	22.473						22.382	22.357						22.485	22.501						22.479	22.473						22.366	22.421						22.479
16.6	22.427	22.449					22.363	22.33						22.336	22.473						22.363	22.327						22.485	22.501						22.482	22.501						22.357	22.43						22.458
16.7	22.427	22.449					22.366	22.33						22.333	22.473						22.357	22.33						22.485	22.498						22.491	22.501						22.333	22.424						22.455
16.8	22.427	22.449					22.339	22.333						22.339	22.446						22.382	22.324						22.488	22.507						22.482	22.498						22.339	22.424						22.461
16.9	22.43	22.446					22.339	22.333						22.339	22.443						22.382	22.327						22.485	22.498						22.485	22.501						22.336	22.424						22.458
17	22.433	22.449					22.342	22.308						22.314	22.443						22.385	22.327						22.488	22.498						22.485	22.495						22.342	22.427						22.455
17.1	22.437	22.452					22.339	22.308						22.311	22.397						22.391	22.348						22.491	22.501						22.482	22.479						22.336	22.424						22.482
17.2	22.412	22.427					22.342	22.308						22.314	22.4						22.385	22.348						22.51	22.525						22.482	22.473						22.342	22.427						22.479
17.3	22.415	22.43					22.339	22.333						22.314	22.403						22.412	22.348						22.516	22.528						22.485	22.473						22.339	22.418						22.485
17.4	22.409	22.43					22.348	22.336						22.314	22.397						22.412	22.348						22.51	22.525						22.479	22.47						22.336	22.424						22.482
17.5	22.409	22.421					22.366	22.354						22.342	22.4						22.409	22.345						22.519	22.531						22.482	22.47						22.36	22.4						22.488
17.6	22.406	22.43					22.36	22.357						22.339	22.382						22.412	22.327						22.519	22.522						22.482	22.498						22.363	22.406						22.482
17.7	22.415	22.427					22.363	22.363						22.339	22.372						22.406	22.33						22.519	22.543						22.482	22.501						22.36	22.427						22.482
17.8	22.409	22.424					22.366	22.354						22.339	22.397						22.385	22.327						22.513	22.546						22.482	22.498						22.363	22.43						22.51
17.9	22.412	22.4					22.363	22.357						22.339	22.397						22.385	22.327						22.491	22.549						22.488	22.476						22.363	22.424						22.51
18	22.409	22.4					22.391	22.379						22.339	22.397						22.388	22.327						22.485	22.577						22.482	22.479						22.363	22.427						22.507
18.1	22.406	22.403					22.388	22.382						22.339	22.397						22.385	22.324						22.488	22.577						22.485	22.47						22.363	22.424						22.51
18.2	22.412	22.403					22.391	22.382						22.336	22.397						22.382	22.33						22.488	22.552						22.485	22.479						22.363	22.424						22.507
18.3	22.412	22.397					22.366	22.409						22.363	22.397						22.382	22.324						22.491	22.549						22.482	22.476						22.363	22.424						22.501
18.4	22.409	22.379					22.363	22.409						22.363	22.406						22.385	22.33						22.47	22.552						22.485	22.501						22.36	22.424						22.504
18.5	22.409	22.379					22.36	22.403						22.363	22.4						22.385	22.324						22.461	22.552						22.482	22.498						22.363	22.452						22.504
18.6	22.412	22.379					22.366	22.403						22.36	22.4						22.385	22.351						22.467	22.549						22.482	22.473						22.36	22.449						22.504
18.7	22.409	22.379					22.363	22.409						22.354	22.397						22.385	22.351						22.485	22.525						22.488	22.476						22.36	22.446						22.501
18.8	22.409	22.372					22.391	22.409						22.366	22.424						22.409	22.348						22.488	22.522						22.488	22.476						22.363	22.446						22.473
18.9	22.409	22.4					22.394	22.409						22.354	22.427						22.412	22.351						22.495	22.528						22.485	22.479						22.363	22.452						22.482
19	22.418	22.406					22.388	22.4						22.363	22.421						22.403	22.354						22.485	22.525						22.485	22.476						22.363	22.449						22.479
19.1	22.406	22.4					22.391	22.409						22.36	22.421						22.412	22.327						22.485	22.528						22.482	22.476						22.366	22.452						22.504
19.2	22.412	22.403					22.391	22.412						22.357	22.421						22.412	22.327						22.488	22.528						22.491	22.482						22.36	22.433						22.507
19.3	22.415	22.397					22.394	22.409						22.36	22.424						22.409	22.324						22.488	22.522						22.488	22.476						22.36	22.421						22.501
19.4	22.409	22.4					22.391	22.409						22.354	22.421						22.412	22.324						22.488	22.531						22.491	22.449						22.36	22.418						22.513
19.5	22.412	22.4					22.391	22.382						22.36	22.418						22.406	22.324						22.488	22.528						22.482	22.455						22.36	22.427						22.495
19.6	22.406	22.4					22.385	22.382						22.357	22.421						22.409	22.327						22.491	22.531						22.485	22.449						22.357	22.427						22.491
19.7	22.412	22.397					22.385	22.379						22.36	22.412						22.409	22.327						22.495	22.504						22.482	22.452						22.357	22.397						22.488
19.8	22.406	22.397					22.394	22.357						22.366	22.427						22.43	22.324						22.488	22.501						22.458	22.449						22.363	22.391						22.482
19.9	22.412	22.375					22.391	22.351						22.36	22.418						22.437	22.327						22.467	22.498						22.464	22.476						22.363	22.397						22.482
20	22.412	22.375					22.391	22.333						22.363	22.424						22.433	22.33						22.464	22.449						22.464	22.476						22.36	22.424						22.482
20.1	22.403	22.379					22.391	22.333						22.366	22.427						22.433	22.327						22.467	22.458						22.464	22.479						22.363	22.421						22.485
20.2	22.409	22.382					22.382	22.327						22.36	22.418						22.433	22.327						22.482	22.476						22.464	22.476						22.385	22.403						22.476
20.3	22.412	22.379					22.391	22.336						22.363	22.424						22.427	22.351						22.488	22.479						22.461	22.47						22.385	22.394						22.482
20.4	22.412	22.4					22.391	22.333						22.366	22.427						22.43	22.357						22.485	22.479						22.461	22.473						22.388	22.403						22.485
20.5	22.409	22.403					22.394	22.339						22.366	22.424						22.433	22.348						22.491	22.473						22.461	22.476						22.388	22.375						22.482
20.6	22.406	22.406					22.385	22.33						22.357	22.418						22.461	22.33						22.491	22.479						22.455	22.476						22.382	22.382						22.464
20.7	22.412	22.406					22.394	22.333						22.363	22.43						22.452	22.321						22.485	22.495						22.461	22.476						22.385	22.403						22.452
20.8	22.409	22.403					22.388	22.333						22.363	22.424						22.43	22.339						22.498	22.507						22.437	22.479						22.388	22.403						22.458
20.9	22.412	22.403					22.394	22.339						22.357	22.421						22.44	22.336						22.513	22.495						22.443	22.482						22.385	22.4						22.455
21	22.406	22.403					22.415	22.333						22.357	22.421						22.433	22.342						22.51	22.501						22.44	22.479						22.382	22.43						22.452
21.1	22.409	22.403					22.415	22.333						22.36	22.424						22.44	22.342						22.513	22.504						22.433	22.479						22.391	22.424						22.433
21.2	22.412	22.385					22.418	22.333						22.357	22.415						22.443	22.342						22.516	22.501						22.437	22.473						22.363	22.424						22.43
21.3	22.409	22.382					22.412	22.311						22.385	22.415						22.418	22.345						22.513	22.501						22.44	22.476						22.36	22.424						22.433
21.4	22.437	22.382					22.418	22.311						22.388	22.421						22.409	22.348						22.516	22.507						22.433	22.498						22.36	22.427						22.433
21.5	22.433	22.372					22.394	22.339						22.385	22.421						22.409	22.354						22.516	22.491						22.437	22.501						22.397	22.43						22.424
21.6	22.437	22.375					22.391	22.336						22.385	22.424						22.375	22.351						22.51	22.501						22.437	22.47						22.394	22.427						22.433
21.7	22.433	22.385					22.385	22.336						22.385	22.418						22.375	22.36						22.504	22.501						22.433	22.479						22.388	22.427						22.437
21.8	22.43	22.379					22.415	22.333						22.357	22.4						22.372	22.36						22.507	22.504						22.433	22.473						22.382	22.43						22.43
21.9	22.458	22.4					22.412	22.336						22.366	22.406						22.382	22.351						22.534	22.495						22.44	22.473						22.394	22.421						22.427
22	22.461	22.406					22.388	22.357						22.357	22.4						22.385	22.357						22.537	22.522						22.437	22.482						22.36	22.418						22.433
22.1	22.458	22.403					22.391	22.357						22.363	22.421						22.391	22.354						22.534	22.528						22.461	22.476						22.357	22.427						22.437
22.2	22.458	22.403					22.388	22.36						22.36	22.418						22.397	22.345						22.507	22.546						22.464	22.476						22.357	22.418						22.433
22.3	22.464	22.403					22.394	22.357						22.336	22.421						22.369	22.351						22.51	22.546						22.488	22.476						22.363	22.424						22.455
22.4	22.433	22.394					22.391	22.36						22.339	22.424						22.366	22.345						22.488	22.549						22.485	22.479						22.363	22.418						22.461
22.5	22.433	22.403					22.388	22.382						22.357	22.424						22.36	22.342						22.488	22.552						22.482	22.476						22.36	22.415						22.464
22.6	22.433	22.403					22.394	22.388						22.357	22.397						22.345	22.348						22.488	22.549						22.488	22.479						22.357	22.424						22.455
22.7	22.415	22.427					22.385	22.385						22.36	22.4						22.339	22.351						22.51	22.546						22.488	22.479						22.363	22.4						22.461
22.8	22.418	22.43					22.391	22.388						22.363	22.424						22.333	22.348						22.513	22.552						22.488	22.476						22.357	22.403						22.461
22.9	22.443	22.427					22.391	22.382						22.36	22.418						22.333	22.348						22.513	22.546						22.485	22.504						22.36	22.394						22.455
23	22.44	22.424					22.391	22.382						22.333	22.424						22.33	22.348						22.519	22.525						22.482	22.504						22.357	22.372						22.458
23.1	22.44	22.421					22.391	22.385						22.33	22.421						22.351	22.348						22.51	22.522						22.513	22.501						22.366	22.372						22.479
23.2	22.415	22.427					22.394	22.379						22.336	22.421						22.357	22.354						22.491	22.528						22.516	22.495						22.366	22.375						22.488
23.3	22.412	22.427					22.394	22.403						22.357	22.446						22.379	22.354						22.485	22.528						22.488	22.504						22.363	22.379						22.479
23.4	22.412	22.427					22.391	22.403						22.357	22.446						22.385	22.354						22.491	22.522						22.488	22.498						22.36	22.372						22.476
23.5	22.409	22.43					22.388	22.403						22.333	22.443						22.382	22.351						22.482	22.522						22.488	22.495						22.394	22.348						22.485
23.6	22.409	22.43					22.385	22.406						22.339	22.443						22.363	22.354						22.488	22.519						22.488	22.501						22.379	22.351						22.458
23.7	22.412	22.403					22.385	22.4						22.336	22.446						22.363	22.354						22.488	22.525						22.488	22.501						22.385	22.379						22.455
23.8	22.415	22.403					22.394	22.403						22.363	22.446						22.357	22.351						22.482	22.525						22.488	22.498						22.391	22.375						22.464
23.9	22.388	22.385					22.394	22.4						22.363	22.449						22.354	22.354						22.491	22.525						22.488	22.495						22.382	22.372						22.455
24	22.391	22.382					22.391	22.379						22.354	22.443						22.369	22.354						22.485	22.525						22.479	22.498						22.388	22.379						22.449
24.1	22.394	22.385					22.394	22.382						22.36	22.421						22.363	22.375						22.488	22.528						22.491	22.498						22.388	22.379						22.461
24.2	22.394	22.4					22.391	22.382						22.363	22.415						22.363	22.379						22.51	22.525						22.485	22.495						22.382	22.379						22.455
24.3	22.382	22.406					22.388	22.375						22.363	22.427						22.391	22.375						22.516	22.528						22.482	22.504						22.388	22.379						22.458
24.4	22.388	22.388					22.391	22.379						22.357	22.424						22.391	22.379						22.485	22.522						22.485	22.504						22.385	22.369						22.458
24.5	22.394	22.379					22.391	22.357						22.36	22.415						22.385	22.379						22.479	22.498						22.488	22.495						22.357	22.369						22.458
24.6	22.391	22.388					22.391	22.354						22.357	22.415						22.391	22.375						22.488	22.498						22.507	22.473						22.363	22.375						22.437
24.7	22.391	22.388					22.388	22.357						22.357	22.421						22.394	22.379						22.485	22.479						22.51	22.485						22.36	22.4						22.437
24.8	22.391	22.388					22.366	22.382						22.363	22.421						22.388	22.372						22.488	22.473						22.482	22.47						22.363	22.4						22.464
24.9	22.394	22.406					22.366	22.382						22.363	22.424						22.382	22.375						22.464	22.476						22.485	22.501						22.366	22.4						22.461
25	22.397	22.4					22.372	22.379						22.36	22.427						22.388	22.369						22.464	22.501						22.482	22.498						22.363	22.4						22.452
25.1	22.394	22.4					22.369	22.375						22.363	22.4						22.388	22.375						22.464	22.501						22.51	22.479						22.36	22.4						22.458
25.2	22.388	22.406					22.369	22.379						22.357	22.397						22.388	22.375						22.467	22.507						22.507	22.479						22.369	22.406						22.455
25.3	22.382	22.403					22.36	22.375						22.357	22.424						22.412	22.403						22.464	22.498						22.504	22.473						22.357	22.403						22.485
25.4	22.388	22.375					22.366	22.375						22.36	22.418						22.409	22.4						22.461	22.498						22.51	22.473						22.36	22.4						22.485
25.5	22.394	22.379					22.369	22.357						22.357	22.418						22.409	22.397						22.464	22.476						22.504	22.479						22.36	22.4						22.482
25.6	22.382	22.388					22.363	22.357						22.357	22.424						22.406	22.403						22.461	22.476						22.51	22.476						22.363	22.4						22.476
25.7	22.391	22.412					22.369	22.357						22.357	22.418						22.409	22.4						22.464	22.473						22.513	22.479						22.357	22.394						22.482
25.8	22.391	22.406					22.366	22.357						22.357	22.421						22.382	22.354						22.461	22.476						22.504	22.473						22.363	22.403						22.479
25.9	22.406	22.412					22.363	22.357						22.36	22.415						22.382	22.351						22.464	22.479						22.51	22.501						22.357	22.397						22.476
26	22.394	22.406					22.363	22.382						22.36	22.421						22.385	22.348						22.467	22.476						22.51	22.495						22.339	22.427						22.479
26.1	22.394	22.403					22.363	22.385						22.357	22.424						22.388	22.379						22.461	22.479						22.513	22.501						22.339	22.421						22.485
26.2	22.394	22.403					22.372	22.382						22.36	22.424						22.388	22.379						22.437	22.455						22.516	22.501						22.357	22.424						22.485
26.3	22.388	22.397					22.366	22.382						22.357	22.44						22.385	22.348						22.44	22.455						22.482	22.498						22.357	22.427						22.479
26.4	22.418	22.427					22.363	22.379						22.363	22.449						22.388	22.354						22.461	22.458						22.488	22.473						22.366	22.418						22.485
26.5	22.412	22.427					22.369	22.351						22.333	22.449						22.385	22.354						22.464	22.452						22.482	22.467						22.388	22.446						22.479
26.6	22.412	22.433					22.366	22.354						22.336	22.446						22.412	22.348						22.467	22.452						22.482	22.476						22.388	22.449						22.507
26.7	22.421	22.397					22.366	22.357						22.333	22.446						22.409	22.351						22.495	22.455						22.485	22.476						22.357	22.427						22.513
26.8	22.418	22.4					22.363	22.333						22.36	22.467						22.385	22.324						22.488	22.455						22.482	22.473						22.363	22.424						22.51
26.9	22.415	22.412					22.372	22.336						22.36	22.47						22.388	22.324						22.491	22.452						22.482	22.473						22.36	22.421						22.507
27	22.418	22.4					22.366	22.308						22.382	22.47						22.388	22.324						22.488	22.449						22.479	22.467						22.354	22.427						22.504
27.1	22.415	22.406					22.363	22.308						22.382	22.47						22.391	22.327						22.491	22.449						22.482	22.473						22.363	22.424						22.51
27.2	22.418	22.406					22.363	22.305						22.388	22.476						22.388	22.324						22.488	22.458						22.479	22.47						22.363	22.421						22.513
27.3	22.421	22.397					22.363	22.336						22.36	22.449						22.388	22.327						22.491	22.452						22.485	22.476						22.36	22.421						22.504
27.4	22.437	22.4					22.36	22.333						22.36	22.449						22.394	22.321						22.51	22.452						22.482	22.495						22.36	22.43						22.507
27.5	22.44	22.406					22.345	22.339						22.36	22.449						22.394	22.324						22.51	22.455						22.485	22.501						22.339	22.449						22.501
27.6	22.43	22.406					22.342	22.33						22.36	22.437						22.388	22.351						22.51	22.449						22.482	22.479						22.333	22.44						22.504
27.7	22.461	22.406					22.345	22.336						22.36	22.443						22.388	22.351						22.537	22.452						22.482	22.476						22.366	22.424						22.507
27.8	22.464	22.403					22.311	22.333						22.363	22.446						22.388	22.348						22.537	22.449						22.485	22.476						22.357	22.424						22.51
27.9	22.437	22.427					22.318	22.336						22.354	22.446						22.382	22.354						22.531	22.449						22.482	22.491						22.366	22.421						22.504
28	22.433	22.427					22.339	22.33						22.336	22.446						22.382	22.348						22.537	22.476						22.488	22.495						22.36	22.421						22.51
28.1	22.437	22.427					22.342	22.336						22.336	22.449						22.406	22.324						22.537	22.482						22.491	22.479						22.36	22.427						22.507
28.2	22.412	22.403					22.342	22.327						22.336	22.446						22.403	22.324						22.537	22.476						22.485	22.476						22.336	22.424						22.507
28.3	22.418	22.403					22.369	22.327						22.342	22.449						22.388	22.354						22.534	22.47						22.51	22.47						22.339	22.421						22.513
28.4	22.415	22.406					22.366	22.33						22.333	22.446						22.382	22.354						22.537	22.473						22.51	22.501						22.339	22.427						22.51
28.5	22.418	22.403					22.342	22.336						22.318	22.449						22.385	22.348						22.537	22.501						22.51	22.501						22.311	22.397						22.51
28.6	22.409	22.403					22.339	22.333						22.314	22.449						22.385	22.348						22.534	22.498						22.482	22.498						22.314	22.397						22.504
28.7	22.388	22.379					22.345	22.333						22.311	22.443						22.382	22.348						22.534	22.507						22.482	22.498						22.314	22.424						22.516
28.8	22.391	22.379					22.369	22.333						22.293	22.421						22.385	22.351						22.537	22.501						22.485	22.498						22.308	22.424						22.537
28.9	22.412	22.382					22.36	22.333						22.287	22.424						22.388	22.351						22.534	22.498						22.488	22.522						22.311	22.424						22.531
29	22.412	22.382					22.36	22.351						22.284	22.418						22.379	22.345						22.534	22.482						22.485	22.519						22.314	22.424						22.534
29.1	22.415	22.385					22.363	22.351						22.29	22.449						22.391	22.351						22.537	22.473						22.485	22.498						22.311	22.424						22.534
29.2	22.397	22.406					22.363	22.357						22.284	22.443						22.388	22.351						22.534	22.504						22.485	22.495						22.333	22.4						22.531
29.3	22.394	22.403					22.366	22.33						22.284	22.449						22.385	22.345						22.54	22.501						22.47	22.501						22.33	22.397						22.507
29.4	22.388	22.406					22.366	22.333						22.284	22.446						22.388	22.348						22.546	22.504						22.464	22.491						22.33	22.403						22.51
29.5	22.388	22.406					22.388	22.351						22.314	22.44						22.385	22.345						22.54	22.507						22.464	22.498						22.342	22.391						22.504
29.6	22.388	22.4					22.391	22.357						22.311	22.44						22.379	22.33						22.537	22.504						22.461	22.495						22.336	22.397						22.531
29.7	22.391	22.4					22.388	22.351						22.318	22.449						22.382	22.321						22.516	22.501						22.464	22.498						22.336	22.403						22.528
29.8	22.388	22.406					22.415	22.354						22.308	22.446						22.385	22.321						22.516	22.507						22.488	22.501						22.342	22.4						22.528
29.9	22.394	22.409					22.412	22.354						22.318	22.446						22.385	22.321						22.491	22.498						22.491	22.47						22.345	22.4						22.531
30	22.391	22.409					22.369	22.357						22.336	22.446						22.379	22.324						22.491	22.473						22.485	22.47						22.336	22.375						22.525
30.1	22.385	22.4					22.363	22.36						22.336	22.476						22.385	22.327						22.479	22.476						22.464	22.473						22.336	22.379						22.51
30.2	22.412	22.379					22.369	22.36						22.336	22.47						22.388	22.33						22.488	22.479						22.461	22.479						22.345	22.397						22.51
30.3	22.418	22.382					22.369	22.357						22.336	22.467						22.403	22.33						22.488	22.479						22.461	22.47						22.336	22.397						22.51
30.4	22.412	22.406					22.357	22.357						22.336	22.476						22.403	22.327						22.51	22.479						22.461	22.476						22.336	22.397						22.507
30.5	22.418	22.406					22.369	22.382						22.336	22.467						22.406	22.33						22.516	22.501						22.464	22.485						22.363	22.4						22.507
30.6	22.415	22.406					22.363	22.382						22.336	22.476						22.406	22.299						22.516	22.501						22.464	22.498						22.36	22.406						22.507
30.7	22.437	22.403					22.36	22.379						22.336	22.47						22.409	22.302						22.537	22.504						22.461	22.504						22.354	22.43						22.507
30.8	22.44	22.403					22.369	22.357						22.36	22.491						22.406	22.33						22.531	22.501						22.461	22.501						22.366	22.424						22.51
30.9	22.437	22.397					22.369	22.36						22.36	22.495						22.403	22.327						22.516	22.498						22.464	22.482						22.36	22.418						22.51
31	22.443	22.406					22.36	22.357						22.354	22.491						22.403	22.324						22.513	22.525						22.458	22.467						22.36	22.403						22.513
31.1	22.44	22.403					22.366	22.357						22.357	22.467						22.406	22.324						22.513	22.519						22.458	22.491						22.345	22.403						22.516
31.2	22.433	22.406					22.366	22.357						22.36	22.464						22.406	22.324						22.537	22.534						22.461	22.495						22.345	22.394						22.507
31.3	22.443	22.409					22.345	22.354						22.357	22.47						22.4	22.327						22.537	22.531						22.461	22.498						22.339	22.394						22.51
31.4	22.418	22.406					22.345	22.348						22.363	22.47						22.4	22.33						22.51	22.528						22.464	22.504						22.342	22.406						22.507
31.5	22.412	22.406					22.363	22.357						22.36	22.47						22.409	22.33						22.51	22.549						22.461	22.504						22.336	22.406						22.507
31.6	22.415	22.4					22.369	22.354						22.366	22.455						22.406	22.354						22.51	22.549						22.488	22.528						22.339	22.397						22.485
31.7	22.415	22.382					22.369	22.357						22.36	22.449						22.406	22.351						22.488	22.552						22.485	22.522						22.36	22.397						22.485
31.8	22.415	22.379					22.342	22.357						22.357	22.443						22.406	22.351						22.491	22.543						22.464	22.519						22.357	22.403						22.51
31.9	22.415	22.406					22.342	22.357						22.36	22.455						22.403	22.354						22.516	22.546						22.461	22.501						22.357	22.397						22.507
32	22.415	22.403					22.369	22.357						22.379	22.449						22.406	22.351						22.513	22.522						22.458	22.501						22.339	22.397						22.513
32.1	22.412	22.403					22.366	22.351						22.382	22.449						22.385	22.327						22.516	22.522						22.461	22.522						22.339	22.403						22.507
32.2	22.418	22.409					22.366	22.357						22.375	22.452						22.385	22.327						22.513	22.528						22.467	22.519						22.339	22.379						22.51
32.3	22.418	22.409					22.369	22.379						22.382	22.421						22.382	22.345						22.513	22.531						22.464	22.528						22.339	22.379						22.479
32.4	22.403	22.403					22.36	22.382						22.379	22.427						22.382	22.348						22.51	22.534						22.464	22.525						22.339	22.379						22.482
32.5	22.418	22.403					22.339	22.351						22.382	22.424						22.385	22.348						22.507	22.528						22.461	22.528						22.336	22.372						22.482
32.6	22.415	22.409					22.339	22.36						22.388	22.449						22.382	22.369						22.507	22.519						22.488	22.531						22.345	22.379						22.485
32.7	22.394	22.433					22.342	22.351						22.388	22.452						22.385	22.375						22.513	22.498						22.491	22.525						22.366	22.375						22.482
32.8	22.394	22.43					22.342	22.354						22.388	22.4						22.391	22.375						22.522	22.498						22.485	22.522						22.36	22.379						22.464
32.9	22.421	22.403					22.339	22.357						22.391	22.403						22.391	22.375						22.513	22.501						22.485	22.522						22.357	22.375						22.47
33	22.421	22.403					22.366	22.354						22.385	22.403						22.391	22.379						22.513	22.498						22.482	22.525						22.385	22.372						22.464
33.1	22.415	22.406					22.363	22.354						22.388	22.397						22.36	22.379						22.51	22.498						22.485	22.501						22.385	22.369						22.461
33.2	22.415	22.421					22.369	22.351						22.394	22.397						22.363	22.375						22.485	22.476						22.488	22.501						22.388	22.397						22.464
33.3	22.418	22.43					22.366	22.357						22.388	22.424						22.388	22.379						22.482	22.473						22.491	22.504						22.388	22.394						22.437
33.4	22.415	22.433					22.366	22.36						22.388	22.427						22.388	22.375						22.513	22.476						22.485	22.479						22.388	22.397						22.43
33.5	22.412	22.424					22.363	22.357						22.412	22.421						22.388	22.375						22.513	22.455						22.491	22.476						22.388	22.375						22.437
33.6	22.418	22.43					22.366	22.351						22.415	22.452						22.363	22.375						22.507	22.449						22.485	22.479						22.385	22.372						22.47
33.7	22.443	22.433					22.363	22.357						22.409	22.449						22.36	22.382						22.525	22.467						22.485	22.482						22.385	22.372						22.464
33.8	22.44	22.427					22.363	22.354						22.406	22.452						22.36	22.397						22.528	22.473						22.513	22.473						22.388	22.375						22.467
33.9	22.44	22.433					22.366	22.357						22.409	22.449						22.36	22.409						22.534	22.476						22.504	22.476						22.385	22.382						22.467
34	22.433	22.427					22.366	22.385						22.391	22.452						22.36	22.406						22.537	22.473						22.51	22.476						22.388	22.369						22.455
34.1	22.44	22.43					22.366	22.379						22.385	22.449						22.363	22.406						22.54	22.476						22.482	22.507						22.388	22.375						22.464
34.2	22.464	22.452					22.369	22.391						22.382	22.449						22.357	22.406						22.537	22.476						22.482	22.501						22.391	22.372						22.467
34.3	22.461	22.455					22.391	22.382						22.357	22.449						22.363	22.409						22.531	22.476						22.507	22.498						22.388	22.379						22.461
34.4	22.433	22.473					22.391	22.379						22.363	22.449						22.36	22.403						22.51	22.479						22.507	22.501						22.385	22.366						22.467
34.5	22.437	22.479					22.394	22.379						22.363	22.446						22.36	22.403						22.507	22.501						22.507	22.504						22.412	22.379						22.461
34.6	22.437	22.485					22.394	22.379						22.363	22.455						22.385	22.375						22.513	22.501						22.513	22.525						22.412	22.379						22.482
34.7	22.437	22.427					22.391	22.382						22.363	22.446						22.382	22.375						22.51	22.498						22.51	22.519						22.391	22.385						22.485
34.8	22.449	22.427					22.418	22.354						22.36	22.47						22.366	22.354						22.507	22.501						22.482	22.525						22.388	22.372						22.516
34.9	22.44	22.449					22.415	22.354						22.363	22.479						22.369	22.348						22.537	22.507						22.488	22.504						22.385	22.375						22.516
35	22.437	22.455					22.418	22.357						22.36	22.47						22.363	22.348						22.537	22.498						22.485	22.498						22.366	22.348						22.513
35.1	22.427	22.455					22.421	22.357						22.363	22.443						22.363	22.327						22.537	22.501						22.513	22.501						22.357	22.351						22.51
35.2	22.44	22.433					22.412	22.354						22.363	22.446						22.366	22.324						22.534	22.522						22.516	22.495						22.363	22.333						22.513
35.3	22.446	22.424					22.388	22.375						22.342	22.421						22.363	22.305						22.528	22.525						22.482	22.491						22.36	22.324						22.488
35.4	22.446	22.4					22.391	22.385						22.336	22.418						22.363	22.296						22.504	22.522						22.485	22.525						22.36	22.327						22.488
35.5	22.433	22.406					22.391	22.357						22.336	22.421						22.363	22.296						22.51	22.522						22.485	22.519						22.357	22.33						22.491
35.6	22.44	22.406					22.391	22.357						22.339	22.424						22.369	22.278						22.501	22.522						22.488	22.498						22.354	22.33						22.491
35.7	22.433	22.424					22.388	22.351						22.339	22.424						22.366	22.281						22.51	22.504						22.476	22.495						22.363	22.324						22.491
35.8	22.43	22.427					22.394	22.354						22.366	22.397						22.391	22.256						22.507	22.495						22.491	22.498						22.366	22.327						22.495
35.9	22.415	22.424					22.391	22.357						22.36	22.397						22.385	22.256						22.482	22.501						22.488	22.491						22.36	22.327						22.485
36	22.415	22.421					22.391	22.333						22.342	22.397						22.385	22.256						22.485	22.498						22.485	22.501						22.363	22.333						22.488
36.1	22.409	22.427					22.391	22.33						22.339	22.403						22.363	22.26						22.485	22.504						22.513	22.501						22.357	22.33						22.485
36.2	22.409	22.397					22.385	22.333						22.336	22.403						22.36	22.253						22.488	22.495						22.507	22.498						22.36	22.324						22.491
36.3	22.415	22.403					22.375	22.333						22.357	22.427						22.382	22.281						22.488	22.491						22.482	22.498						22.363	22.33						22.516
36.4	22.418	22.406					22.366	22.33						22.363	22.43						22.385	22.281						22.513	22.498						22.491	22.498						22.366	22.324						22.51
36.5	22.418	22.409					22.363	22.33						22.357	22.43						22.385	22.272						22.51	22.495						22.491	22.498						22.342	22.333						22.513
36.6	22.415	22.403					22.36	22.333						22.36	22.427						22.382	22.296						22.507	22.501						22.488	22.479						22.339	22.324						22.504
36.7	22.415	22.409					22.369	22.33						22.363	22.424						22.391	22.296						22.485	22.473						22.485	22.473						22.342	22.302						22.516
36.8	22.421	22.406					22.366	22.357						22.357	22.406						22.406	22.296						22.476	22.473						22.488	22.476						22.339	22.302						22.485
36.9	22.446	22.409					22.363	22.354						22.36	22.409						22.412	22.296						22.476	22.476						22.482	22.504						22.339	22.308						22.488
37	22.443	22.409					22.391	22.333						22.363	22.4						22.415	22.299						22.482	22.479						22.485	22.504						22.336	22.324						22.488
37.1	22.437	22.406					22.391	22.33						22.366	22.424						22.412	22.302						22.482	22.476						22.51	22.482						22.339	22.327						22.488
37.2	22.44	22.403					22.388	22.333						22.363	22.427						22.406	22.305						22.482	22.473						22.516	22.479						22.339	22.351						22.491
37.3	22.437	22.406					22.391	22.33						22.363	22.446						22.409	22.33						22.488	22.47						22.534	22.476						22.342	22.354						22.485
37.4	22.461	22.403					22.391	22.336						22.363	22.449						22.403	22.333						22.485	22.479						22.54	22.479						22.339	22.351						22.488
37.5	22.461	22.406					22.388	22.339						22.36	22.446						22.403	22.327						22.488	22.501						22.54	22.479						22.339	22.354						22.488
37.6	22.461	22.406					22.394	22.336						22.363	22.43						22.406	22.33						22.488	22.501						22.534	22.482						22.339	22.354						22.51
37.7	22.433	22.382					22.385	22.333						22.36	22.424						22.403	22.327						22.488	22.495						22.534	22.473						22.33	22.357						22.513
37.8	22.437	22.379					22.409	22.333						22.363	22.43						22.406	22.354						22.488	22.495						22.516	22.476						22.336	22.354						22.537
37.9	22.437	22.36					22.415	22.336						22.366	22.43						22.409	22.348						22.485	22.501						22.51	22.485						22.33	22.351						22.54
38	22.443	22.348					22.388	22.333						22.369	22.421						22.406	22.348						22.488	22.501						22.519	22.476						22.348	22.379						22.531
38.1	22.437	22.345					22.388	22.327						22.363	22.421						22.412	22.354						22.488	22.498						22.531	22.455						22.339	22.375						22.513
38.2	22.443	22.357					22.388	22.33						22.36	22.433						22.412	22.351						22.458	22.501						22.54	22.449						22.339	22.382						22.513
38.3	22.44	22.354					22.394	22.333						22.342	22.43						22.415	22.348						22.458	22.504						22.51	22.458						22.345	22.379						22.516
38.4	22.464	22.354					22.391	22.33						22.33	22.424						22.406	22.351						22.464	22.504						22.507	22.455						22.333	22.375						22.513
38.5	22.461	22.351					22.391	22.333						22.36	22.43						22.412	22.348						22.461	22.504						22.507	22.458						22.333	22.382						22.516
38.6	22.464	22.357					22.397	22.336						22.363	22.452						22.385	22.345						22.464	22.504						22.516	22.452						22.342	22.379						22.513
38.7	22.461	22.33					22.388	22.33						22.357	22.452						22.388	22.345						22.485	22.528						22.507	22.461						22.342	22.397						22.516
38.8	22.467	22.327					22.394	22.333						22.363	22.501						22.385	22.348						22.491	22.522						22.513	22.449						22.336	22.406						22.513
38.9	22.44	22.336					22.391	22.33						22.363	22.501						22.388	22.348						22.491	22.528						22.513	22.452						22.339	22.4						22.516
39	22.433	22.339					22.394	22.33						22.366	22.504						22.391	22.351						22.495	22.528						22.513	22.455						22.366	22.375						22.513
39.1	22.437	22.333					22.388	22.333						22.36	22.476						22.388	22.372						22.485	22.528						22.488	22.458						22.363	22.379						22.516
39.2	22.446	22.354					22.382	22.333						22.357	22.476						22.388	22.372						22.482	22.525						22.491	22.458						22.363	22.382						22.51
39.3	22.437	22.351					22.366	22.33						22.357	22.473						22.388	22.4						22.491	22.522						22.485	22.455						22.366	22.382						22.488
39.4	22.433	22.36					22.366	22.333						22.363	22.479						22.385	22.403						22.485	22.525						22.491	22.452						22.366	22.379						22.485
39.5	22.437	22.36					22.363	22.36						22.385	22.473						22.385	22.406						22.491	22.519						22.488	22.452						22.369	22.382						22.495
39.6	22.437	22.351					22.366	22.357						22.385	22.473						22.406	22.379						22.491	22.522						22.485	22.476						22.366	22.382						22.485
39.7	22.418	22.382					22.363	22.351						22.391	22.473						22.409	22.375						22.485	22.504						22.491	22.476						22.342	22.379						22.485
39.8	22.418	22.385					22.394	22.354						22.36	22.446						22.382	22.382						22.485	22.498						22.485	22.476						22.339	22.375						22.458
39.9	22.418	22.36					22.391	22.351						22.354	22.452						22.385	22.379						22.507	22.498						22.485	22.501						22.339	22.369						22.473
40	22.412	22.363					22.363	22.36						22.385	22.449						22.382	22.372						22.51	22.498						22.485	22.507						22.366	22.351						22.464
40.1	22.415	22.357					22.363	22.351						22.391	22.455						22.388	22.351						22.51	22.504						22.488	22.476						22.357	22.357						22.464
40.2	22.412	22.357					22.366	22.357						22.388	22.452						22.388	22.354						22.534	22.504						22.488	22.476						22.339	22.385						22.461
40.3	22.415	22.354					22.369	22.363						22.388	22.452						22.388	22.379						22.531	22.504						22.485	22.47						22.336	22.375						22.464
40.4	22.412	22.388					22.366	22.354						22.388	22.452						22.385	22.375						22.534	22.504						22.488	22.498						22.348	22.385						22.458
40.5	22.409	22.379					22.369	22.36						22.366	22.452						22.388	22.379						22.534	22.485						22.485	22.504						22.363	22.403						22.47
40.6	22.409	22.382					22.369	22.354						22.369	22.4						22.363	22.379						22.525	22.476						22.491	22.476						22.366	22.4						22.455
40.7	22.415	22.382					22.369	22.351						22.366	22.403						22.363	22.379						22.534	22.476						22.485	22.485						22.366	22.397						22.464
40.8	22.415	22.385					22.339	22.336						22.366	22.4						22.36	22.379						22.537	22.473						22.488	22.482						22.366	22.4						22.461
40.9	22.418	22.379					22.345	22.339						22.363	22.406						22.36	22.382						22.537	22.47						22.479	22.498						22.369	22.403						22.467
41	22.415	22.379					22.342	22.33						22.36	22.4						22.36	22.375						22.534	22.501						22.479	22.495						22.363	22.406						22.464
41.1	22.412	22.382					22.342	22.336						22.366	22.4						22.363	22.348						22.54	22.495						22.455	22.525						22.36	22.394						22.47
41.2	22.391	22.379					22.345	22.33						22.369	22.403						22.36	22.351						22.534	22.479						22.452	22.522						22.388	22.375						22.467
41.3	22.391	22.379					22.345	22.333						22.366	22.427						22.357	22.324						22.534	22.479						22.461	22.519						22.391	22.382						22.467
41.4	22.412	22.379					22.336	22.33						22.366	22.418						22.36	22.327						22.507	22.476						22.461	22.522						22.388	22.379						22.461
41.5	22.418	22.382					22.366	22.333						22.363	22.424						22.36	22.327						22.51	22.473						22.458	22.522						22.391	22.382						22.464
41.6	22.412	22.375					22.369	22.333						22.366	22.424						22.336	22.33						22.507	22.479						22.461	22.498						22.385	22.382						22.491
41.7	22.437	22.406					22.366	22.33						22.363	22.418						22.339	22.327						22.51	22.476						22.461	22.498						22.391	22.403						22.491
41.8	22.437	22.403					22.342	22.336						22.36	22.421						22.388	22.333						22.507	22.473						22.461	22.495						22.382	22.406						22.485
41.9	22.437	22.427					22.342	22.333						22.366	22.424						22.388	22.324						22.488	22.479						22.461	22.501						22.388	22.4						22.495
42	22.437	22.421					22.372	22.333						22.388	22.424						22.388	22.327						22.482	22.495						22.467	22.495						22.391	22.4						22.491
42.1	22.437	22.424					22.366	22.336						22.388	22.424						22.388	22.357						22.482	22.495						22.458	22.498						22.394	22.403						22.495
42.2	22.443	22.427					22.36	22.333						22.385	22.421						22.385	22.348						22.485	22.501						22.461	22.501						22.388	22.379						22.485
42.3	22.437	22.427					22.391	22.333						22.363	22.449						22.36	22.327						22.482	22.501						22.461	22.501						22.391	22.382						22.485
42.4	22.415	22.427					22.388	22.333						22.363	22.443						22.363	22.33						22.488	22.501						22.458	22.495						22.388	22.382						22.488
42.5	22.418	22.421					22.391	22.333						22.336	22.449						22.36	22.321						22.491	22.498						22.467	22.498						22.363	22.36						22.488
42.6	22.409	22.427					22.391	22.33						22.336	22.421						22.388	22.354						22.479	22.495						22.47	22.495						22.36	22.351						22.482
42.7	22.388	22.458					22.388	22.324						22.336	22.424						22.391	22.348						22.455	22.498						22.467	22.491						22.388	22.354						22.488
42.8	22.394	22.449					22.412	22.382						22.363	22.449						22.388	22.372						22.47	22.504						22.485	22.495						22.394	22.345						22.513
42.9	22.391	22.424					22.412	22.385						22.363	22.446						22.385	22.366						22.482	22.495						22.485	22.522						22.388	22.354						22.513
43	22.394	22.424					22.412	22.382						22.36	22.443						22.394	22.375						22.479	22.498						22.482	22.522						22.385	22.351						22.51
43.1	22.385	22.427					22.415	22.385						22.363	22.449						22.36	22.375						22.482	22.498						22.516	22.476						22.385	22.357						22.51
43.2	22.369	22.43					22.418	22.385						22.354	22.449						22.363	22.379						22.482	22.525						22.507	22.473						22.363	22.354						22.513
43.3	22.363	22.43					22.388	22.357						22.363	22.443						22.388	22.391						22.479	22.522						22.507	22.476						22.363	22.351						22.51
43.4	22.366	22.403					22.397	22.354						22.363	22.446						22.385	22.4						22.485	22.522						22.507	22.479						22.357	22.354						22.51
43.5	22.363	22.4					22.391	22.379						22.36	22.449						22.388	22.394						22.479	22.525						22.51	22.476						22.366	22.372						22.513
43.6	22.363	22.403					22.391	22.382						22.357	22.449						22.36	22.403						22.485	22.528						22.507	22.501						22.363	22.382						22.513
43.7	22.342	22.4					22.385	22.375						22.363	22.446						22.366	22.397						22.485	22.54						22.513	22.504						22.36	22.375						22.516
43.8	22.339	22.403					22.366	22.382						22.36	22.449						22.363	22.397						22.485	22.552						22.534	22.507						22.36	22.382						22.51
43.9	22.339	22.379					22.366	22.379						22.363	22.449						22.363	22.397						22.482	22.546						22.534	22.498						22.363	22.375						22.51
44	22.342	22.385					22.391	22.403						22.336	22.449						22.36	22.391						22.482	22.552						22.537	22.501						22.388	22.379						22.51
44.1	22.342	22.385					22.391	22.406						22.33	22.47						22.363	22.397						22.479	22.543						22.537	22.479						22.391	22.382						22.513
44.2	22.345	22.382					22.391	22.4						22.336	22.467						22.36	22.397						22.488	22.549						22.537	22.476						22.363	22.397						22.513
44.3	22.342	22.372					22.363	22.409						22.339	22.449						22.36	22.4						22.485	22.556						22.537	22.47						22.357	22.406						22.51
44.4	22.342	22.382					22.366	22.409						22.336	22.449						22.36	22.397						22.51	22.552						22.537	22.473						22.363	22.403						22.513
44.5	22.336	22.385					22.366	22.375						22.351	22.446						22.36	22.394						22.513	22.531						22.537	22.47						22.391	22.403						22.507
44.6	22.342	22.379					22.369	22.385						22.357	22.467						22.363	22.379						22.507	22.528						22.51	22.479						22.391	22.403						22.488
44.7	22.342	22.351					22.366	22.385						22.354	22.47						22.363	22.375						22.504	22.519						22.513	22.485						22.363	22.403						22.485
44.8	22.339	22.351					22.363	22.354						22.36	22.47						22.354	22.348						22.51	22.522						22.516	22.482						22.363	22.406						22.482
44.9	22.36	22.388					22.366	22.354						22.36	22.467						22.36	22.348						22.485	22.522						22.504	22.476						22.363	22.403						22.482
45	22.363	22.375					22.366	22.357						22.36	22.476						22.36	22.348						22.488	22.498						22.51	22.476						22.394	22.406						22.488
45.1	22.369	22.372					22.363	22.357						22.357	22.476						22.409	22.379						22.482	22.501						22.513	22.482						22.391	22.403						22.485
45.2	22.366	22.4					22.366	22.36						22.357	22.473						22.409	22.372						22.479	22.498						22.507	22.479						22.394	22.409						22.488
45.3	22.357	22.4					22.394	22.354						22.36	22.473						22.382	22.382						22.482	22.501						22.513	22.479						22.397	22.409						22.485
45.4	22.36	22.4					22.394	22.354						22.36	22.476						22.388	22.379						22.491	22.501						22.513	22.476						22.388	22.4						22.488
45.5	22.366	22.403					22.394	22.357						22.357	22.47						22.385	22.375						22.491	22.498						22.513	22.479						22.391	22.406						22.491
45.6	22.36	22.403					22.394	22.36						22.36	22.473						22.412	22.379						22.485	22.498						22.488	22.476						22.388	22.403						22.507
45.7	22.385	22.379					22.388	22.351						22.357	22.476						22.406	22.379						22.479	22.522						22.485	22.473						22.385	22.403						22.513
45.8	22.385	22.379					22.397	22.354						22.336	22.467						22.409	22.348						22.488	22.528						22.488	22.473						22.388	22.403						22.485
45.9	22.394	22.382					22.391	22.357						22.339	22.47						22.403	22.351						22.485	22.528						22.482	22.498						22.391	22.403						22.488
46	22.388	22.375					22.388	22.333						22.339	22.464						22.412	22.354						22.485	22.498						22.482	22.498						22.391	22.382						22.488
46.1	22.385	22.379					22.397	22.33						22.336	22.443						22.409	22.354						22.485	22.501						22.485	22.476						22.388	22.379						22.485
46.2	22.412	22.382					22.391	22.33						22.336	22.443						22.412	22.354						22.482	22.495						22.482	22.479						22.418	22.382						22.488
46.3	22.415	22.375					22.369	22.351						22.357	22.473						22.382	22.354						22.485	22.498						22.482	22.482						22.415	22.372						22.516
46.4	22.415	22.382					22.369	22.36						22.357	22.467						22.382	22.36						22.464	22.495						22.485	22.476						22.418	22.385						22.513
46.5	22.409	22.366					22.366	22.382						22.357	22.473						22.375	22.354						22.464	22.501						22.485	22.476						22.388	22.379						22.516
46.6	22.403	22.382					22.363	22.382						22.354	22.449						22.409	22.372						22.461	22.491						22.458	22.476						22.391	22.385						22.51
46.7	22.412	22.403					22.369	22.375						22.363	22.446						22.406	22.375						22.437	22.498						22.464	22.476						22.394	22.382						22.516
46.8	22.412	22.409					22.363	22.382						22.357	22.421						22.388	22.348						22.433	22.501						22.488	22.47						22.388	22.385						22.516
46.9	22.391	22.406					22.369	22.379						22.354	22.427						22.382	22.351						22.437	22.495						22.491	22.47						22.391	22.375						22.513
47	22.388	22.403					22.363	22.406						22.357	22.421						22.382	22.345						22.437	22.495						22.495	22.47						22.372	22.379						22.516
47.1	22.394	22.409					22.363	22.403						22.354	22.421						22.36	22.348						22.443	22.498						22.488	22.473						22.363	22.382						22.516
47.2	22.412	22.409					22.369	22.406						22.354	22.418						22.363	22.351						22.44	22.479						22.495	22.473						22.366	22.409						22.513
47.3	22.415	22.403					22.394	22.379						22.357	22.421						22.36	22.351						22.437	22.479						22.491	22.479						22.369	22.403						22.516
47.4	22.443	22.4					22.394	22.372						22.357	22.421						22.357	22.351						22.437	22.473						22.491	22.473						22.366	22.397						22.513
47.5	22.437	22.403					22.388	22.385						22.382	22.427						22.363	22.345						22.44	22.476						22.491	22.479						22.366	22.409						22.513
47.6	22.43	22.403					22.388	22.379						22.388	22.421						22.382	22.348						22.437	22.473						22.488	22.473						22.369	22.412						22.513
47.7	22.44	22.397					22.385	22.375						22.388	22.43						22.388	22.351						22.44	22.473						22.491	22.479						22.366	22.427						22.513
47.8	22.44	22.4					22.366	22.357						22.388	22.452						22.394	22.348						22.433	22.476						22.485	22.479						22.366	22.433						22.516
47.9	22.433	22.452					22.369	22.36						22.388	22.452						22.382	22.351						22.433	22.473						22.488	22.461						22.366	22.433						22.507
48	22.427	22.449					22.388	22.379						22.379	22.446						22.388	22.351						22.433	22.504						22.488	22.455						22.375	22.43						22.507
48.1	22.43	22.452					22.394	22.382						22.382	22.446						22.382	22.375						22.433	22.498						22.491	22.479						22.366	22.437						22.513
48.2	22.437	22.452					22.391	22.385						22.379	22.449						22.388	22.379						22.44	22.498						22.491	22.476						22.369	22.43						22.51
48.3	22.433	22.446					22.388	22.354						22.385	22.452						22.363	22.379						22.437	22.495						22.491	22.476						22.366	22.437						22.485
48.4	22.44	22.421					22.391	22.354						22.388	22.452						22.357	22.372						22.461	22.504						22.485	22.446						22.369	22.43						22.488
48.5	22.437	22.424					22.391	22.333						22.357	22.449						22.36	22.369						22.458	22.491						22.491	22.449						22.363	22.433						22.482
48.6	22.433	22.424					22.391	22.333						22.369	22.455						22.382	22.339						22.461	22.501						22.491	22.452						22.366	22.437						22.519
48.7	22.44	22.427					22.391	22.333						22.366	22.449						22.388	22.351						22.488	22.504						22.485	22.452						22.345	22.412						22.51
48.8	22.44	22.424					22.412	22.333						22.366	22.452						22.391	22.351						22.485	22.498						22.488	22.452						22.339	22.409						22.491
48.9	22.437	22.427					22.415	22.333						22.366	22.449						22.382	22.351						22.51	22.504						22.485	22.476						22.342	22.409						22.488
49	22.433	22.427					22.415	22.308						22.388	22.449						22.379	22.348						22.51	22.495						22.488	22.479						22.366	22.412						22.488
49.1	22.437	22.43					22.409	22.311						22.388	22.446						22.406	22.348						22.513	22.504						22.485	22.479						22.369	22.406						22.495
49.2	22.437	22.424					22.409	22.305						22.388	22.449						22.403	22.348						22.482	22.525						22.491	22.485						22.363	22.382						22.491
49.3	22.437	22.43					22.388	22.333						22.357	22.473						22.382	22.351						22.488	22.525						22.467	22.482						22.366	22.379						22.491
49.4	22.412	22.433					22.394	22.336						22.363	22.479						22.379	22.348						22.507	22.522						22.467	22.476						22.363	22.379						22.495
49.5	22.412	22.424					22.418	22.33						22.363	22.476						22.385	22.351						22.507	22.525						22.467	22.482						22.36	22.354						22.485
49.6	22.406	22.418					22.412	22.327						22.363	22.433						22.382	22.351						22.507	22.525						22.488	22.479						22.366	22.354						22.488
49.7	22.433	22.449					22.409	22.33						22.363	22.427						22.382	22.354						22.504	22.495						22.488	22.476						22.369	22.354						22.485
49.8	22.433	22.455					22.437	22.336						22.379	22.424						22.375	22.324						22.507	22.498						22.467	22.482						22.369	22.357						22.485
49.9	22.433	22.427					22.437	22.33						22.379	22.424						22.375	22.33						22.537	22.501						22.467	22.476						22.366	22.357						22.485
50	22.437	22.43					22.415	22.308						22.388	22.424						22.379	22.327						22.534	22.501						22.461	22.482						22.366	22.351						22.485
50.1	22.433	22.43					22.412	22.311						22.382	22.424						22.382	22.339						22.534	22.498						22.488	22.504						22.363	22.357						22.479
50.2	22.437	22.427					22.409	22.308						22.385	22.424						22.382	22.333						22.528	22.498						22.485	22.501						22.366	22.357						22.485
50.3	22.437	22.424					22.412	22.308						22.388	22.427						22.379	22.348						22.528	22.495						22.491	22.501						22.366	22.357						22.504
50.4	22.433	22.452					22.415	22.308						22.385	22.427						22.372	22.354						22.531	22.504						22.488	22.504						22.366	22.36						22.51
50.5	22.433	22.452					22.418	22.311						22.388	22.424						22.382	22.348						22.531	22.495						22.488	22.504						22.363	22.36						22.507
50.6	22.443	22.449					22.415	22.308						22.391	22.424						22.382	22.357						22.534	22.498						22.491	22.504						22.372	22.354						22.51
50.7	22.406	22.446					22.412	22.305						22.385	22.424						22.379	22.348						22.507	22.498						22.488	22.498						22.394	22.382						22.504
50.8	22.409	22.44					22.409	22.308						22.385	22.449						22.375	22.382						22.507	22.498						22.464	22.501						22.391	22.385						22.51
50.9	22.433	22.424					22.412	22.308						22.385	22.452						22.382	22.379						22.504	22.495						22.464	22.507						22.4	22.379						22.513
51	22.433	22.424					22.44	22.33						22.388	22.452						22.379	22.375						22.51	22.476						22.47	22.501						22.418	22.379						22.51
51.1	22.433	22.421					22.437	22.327						22.388	22.427						22.382	22.397						22.507	22.473						22.491	22.504						22.421	22.385						22.51
51.2	22.433	22.449					22.437	22.33						22.382	22.418						22.385	22.403						22.528	22.47						22.488	22.501						22.391	22.382						22.51
51.3	22.433	22.443					22.437	22.333						22.385	22.403						22.357	22.397						22.528	22.47						22.488	22.501						22.397	22.382						22.488
51.4	22.433	22.446					22.443	22.333						22.382	22.4						22.357	22.403						22.531	22.476						22.491	22.501						22.391	22.382						22.485
51.5	22.433	22.446					22.443	22.351						22.388	22.4						22.36	22.394						22.534	22.501						22.488	22.504						22.415	22.412						22.482
51.6	22.43	22.446					22.443	22.351						22.388	22.433						22.385	22.397						22.525	22.501						22.491	22.479						22.418	22.406						22.485
51.7	22.433	22.421					22.433	22.357						22.388	22.421						22.388	22.403						22.531	22.501						22.488	22.479						22.394	22.406						22.485
51.8	22.433	22.421					22.415	22.379						22.388	22.409						22.382	22.403						22.531	22.501						22.513	22.479						22.391	22.409						22.488
51.9	22.437	22.43					22.412	22.382						22.391	22.403						22.382	22.4						22.531	22.501						22.513	22.476						22.391	22.406						22.482
52	22.43	22.424					22.418	22.388						22.385	22.412						22.388	22.397						22.528	22.498						22.51	22.476						22.418	22.409						22.488
52.1	22.437	22.421					22.415	22.379						22.388	22.409						22.388	22.391						22.528	22.498						22.51	22.449						22.412	22.403						22.464
52.2	22.437	22.397					22.412	22.382						22.388	22.409						22.385	22.391						22.534	22.522						22.513	22.455						22.394	22.406						22.461
52.3	22.44	22.397					22.415	22.382						22.385	22.397						22.388	22.369						22.534	22.519						22.516	22.452						22.391	22.406						22.485
52.4	22.437	22.397					22.415	22.382						22.385	22.409						22.385	22.375						22.531	22.525						22.513	22.476						22.391	22.403						22.485
52.5	22.433	22.403					22.388	22.357						22.388	22.403						22.388	22.375						22.528	22.498						22.513	22.479						22.385	22.4						22.485
52.6	22.433	22.4					22.391	22.36						22.385	22.403						22.391	22.348						22.534	22.495						22.519	22.482						22.391	22.412						22.482
52.7	22.43	22.403					22.391	22.354						22.385	22.397						22.385	22.342						22.534	22.498						22.507	22.476						22.366	22.43						22.491
52.8	22.437	22.394					22.388	22.382						22.391	22.406						22.382	22.321						22.531	22.495						22.507	22.479						22.375	22.427						22.51
52.9	22.437	22.427					22.388	22.382						22.385	22.403						22.385	22.324						22.528	22.498						22.513	22.473						22.369	22.421						22.51
53	22.433	22.424					22.369	22.382						22.369	22.4						22.388	22.327						22.534	22.495						22.513	22.485						22.342	22.433						22.51
53.1	22.437	22.43					22.366	22.382						22.363	22.421						22.382	22.299						22.531	22.501						22.513	22.476						22.348	22.44						22.51
53.2	22.437	22.406					22.363	22.382						22.366	22.43						22.385	22.299						22.534	22.522						22.513	22.479						22.348	22.427						22.51
53.3	22.433	22.397					22.394	22.375						22.369	22.427						22.406	22.324						22.534	22.522						22.51	22.482						22.339	22.427						22.504
53.4	22.433	22.403					22.391	22.375						22.366	22.427						22.406	22.321						22.531	22.528						22.51	22.501						22.345	22.427						22.513
53.5	22.433	22.4					22.394	22.372						22.339	22.427						22.406	22.318						22.531	22.495						22.513	22.504						22.342	22.427						22.504
53.6	22.437	22.4					22.388	22.379						22.339	22.421						22.4	22.296						22.531	22.495						22.51	22.501						22.342	22.427						22.51
53.7	22.43	22.403					22.391	22.382						22.339	22.424						22.409	22.296						22.507	22.476						22.513	22.504						22.345	22.437						22.504
53.8	22.437	22.403					22.391	22.354						22.336	22.424						22.403	22.321						22.51	22.473						22.516	22.504						22.348	22.43						22.51
53.9	22.433	22.397					22.388	22.357						22.333	22.424						22.409	22.321						22.51	22.47						22.513	22.504						22.336	22.433						22.507
54	22.437	22.391					22.385	22.357						22.339	22.421						22.406	22.324						22.507	22.449						22.51	22.498						22.351	22.403						22.501
54.1	22.437	22.4					22.391	22.357						22.342	22.452						22.409	22.33						22.51	22.449						22.485	22.531						22.342	22.403						22.504
54.2	22.43	22.391					22.388	22.354						22.342	22.446						22.403	22.333						22.504	22.458						22.488	22.525						22.314	22.412						22.513
54.3	22.433	22.403					22.415	22.382						22.333	22.427						22.379	22.351						22.51	22.452						22.488	22.528						22.324	22.412						22.513
54.4	22.43	22.4					22.412	22.379						22.342	22.427						22.388	22.354						22.485	22.446						22.491	22.528						22.324	22.409						22.51
54.5	22.433	22.4					22.418	22.382						22.36	22.418						22.385	22.351						22.479	22.476						22.488	22.525						22.311	22.437						22.51
54.6	22.433	22.4					22.412	22.379						22.363	22.446						22.409	22.354						22.485	22.476						22.488	22.501						22.321	22.433						22.491
54.7	22.433	22.427					22.415	22.382						22.366	22.452						22.418	22.348						22.507	22.47						22.491	22.495						22.345	22.382						22.479
54.8	22.433	22.424					22.415	22.354						22.372	22.427						22.415	22.351						22.498	22.47						22.513	22.501						22.348	22.382						22.458
54.9	22.43	22.391					22.412	22.357						22.366	22.43						22.415	22.348						22.501	22.473						22.516	22.504						22.342	22.382						22.452
55	22.433	22.397					22.412	22.354						22.391	22.427						22.409	22.345						22.501	22.47						22.51	22.495						22.366	22.388						22.464
55.1	22.433	22.4					22.409	22.351						22.388	22.43						22.412	22.379						22.504	22.473						22.513	22.504						22.366	22.382						22.461
55.2	22.43	22.424					22.412	22.354						22.385	22.418						22.403	22.372						22.485	22.449						22.513	22.495						22.369	22.412						22.455
55.3	22.433	22.424					22.412	22.311						22.388	22.424						22.412	22.348						22.482	22.446						22.513	22.504						22.372	22.406						22.458
55.4	22.433	22.427					22.418	22.308						22.385	22.427						22.412	22.351						22.485	22.452						22.51	22.476						22.372	22.403						22.455
55.5	22.437	22.418					22.412	22.311						22.391	22.418						22.412	22.351						22.479	22.449						22.51	22.476						22.339	22.385						22.458
55.6	22.427	22.415					22.418	22.308						22.388	22.406						22.415	22.348						22.476	22.449						22.491	22.498						22.345	22.385						22.464
55.7	22.43	22.427					22.412	22.302						22.379	22.406						22.412	22.348						22.51	22.449						22.491	22.504						22.366	22.412						22.458
55.8	22.427	22.433					22.415	22.302						22.391	22.43						22.415	22.327						22.507	22.449						22.485	22.507						22.366	22.409						22.482
55.9	22.433	22.424					22.412	22.308						22.391	22.424						22.406	22.333						22.485	22.452						22.482	22.498						22.369	22.406						22.482
56	22.433	22.424					22.421	22.333						22.363	22.424						22.412	22.327						22.482	22.501						22.485	22.501						22.369	22.406						22.479
56.1	22.44	22.421					22.415	22.333						22.357	22.4						22.412	22.305						22.47	22.498						22.51	22.504						22.36	22.403						22.482
56.2	22.437	22.43					22.415	22.33						22.363	22.4						22.409	22.302						22.476	22.495						22.51	22.51						22.363	22.409						22.479
56.3	22.424	22.424					22.415	22.354						22.36	22.403						22.412	22.308						22.482	22.491						22.51	22.504						22.369	22.403						22.464
56.4	22.433	22.427					22.418	22.354						22.366	22.403						22.412	22.308						22.476	22.495						22.513	22.498						22.366	22.406						22.461
56.5	22.437	22.424					22.415	22.357						22.363	22.403						22.412	22.302						22.476	22.504						22.51	22.507						22.363	22.379						22.458
56.6	22.443	22.412					22.415	22.354						22.36	22.403						22.391	22.308						22.476	22.498						22.513	22.501						22.366	22.385						22.482
56.7	22.458	22.412					22.412	22.357						22.36	22.403						22.391	22.308						22.473	22.504						22.516	22.501						22.363	22.382						22.485
56.8	22.452	22.421					22.415	22.382						22.339	22.372						22.388	22.311						22.479	22.504						22.516	22.501						22.375	22.382						22.485
56.9	22.449	22.443					22.412	22.385						22.342	22.375						22.391	22.305						22.488	22.495						22.513	22.501						22.372	22.379						22.476
57	22.452	22.446					22.412	22.412						22.342	22.379						22.388	22.299						22.485	22.519						22.507	22.501						22.379	22.406						22.485
57.1	22.455	22.446					22.412	22.403						22.339	22.403						22.388	22.299						22.491	22.525						22.513	22.504						22.369	22.409						22.504
57.2	22.43	22.427					22.409	22.403						22.339	22.397						22.388	22.296						22.485	22.525						22.51	22.504						22.357	22.385						22.507
57.3	22.427	22.424					22.412	22.421						22.333	22.4						22.385	22.302						22.479	22.525						22.534	22.498						22.363	22.385						22.507
57.4	22.437	22.427					22.409	22.427						22.345	22.4						22.382	22.302						22.501	22.519						22.537	22.476						22.372	22.375						22.507
57.5	22.43	22.424					22.388	22.403						22.333	22.394						22.391	22.305						22.504	22.543						22.534	22.479						22.382	22.379						22.513
57.6	22.427	22.421					22.388	22.4						22.339	22.4						22.379	22.311						22.51	22.54						22.543	22.501						22.366	22.388						22.51
57.7	22.409	22.44					22.397	22.4						22.333	22.394						22.382	22.299						22.51	22.54						22.534	22.507						22.333	22.391						22.504
57.8	22.415	22.44					22.4	22.421						22.36	22.4						22.385	22.305						22.507	22.543						22.534	22.504						22.336	22.385						22.485
57.9	22.409	22.473					22.397	22.424						22.36	22.4						22.388	22.305						22.525	22.543						22.528	22.528						22.348	22.375						22.479
58	22.403	22.47					22.372	22.397						22.385	22.397						22.385	22.302						22.525	22.522						22.534	22.525						22.339	22.379						22.482
58.1	22.403	22.467					22.363	22.4						22.388	22.403						22.357	22.333						22.525	22.513						22.531	22.525						22.345	22.385						22.488
58.2	22.388	22.44					22.366	22.403						22.385	22.403						22.363	22.333						22.507	22.519						22.537	22.528						22.339	22.388						22.482
58.3	22.388	22.449					22.366	22.375						22.363	22.427						22.409	22.324						22.504	22.519						22.513	22.522						22.342	22.382						22.482
58.4	22.406	22.443					22.363	22.379						22.366	22.424						22.406	22.327						22.528	22.522						22.51	22.504						22.345	22.379						22.488
58.5	22.409	22.449					22.366	22.375						22.363	22.43						22.403	22.327						22.531	22.525						22.513	22.498						22.345	22.403						22.479
58.6	22.409	22.449					22.36	22.379						22.36	22.446						22.406	22.327						22.525	22.528						22.513	22.498						22.342	22.406						22.482
58.7	22.412	22.452					22.36	22.375						22.36	22.443						22.406	22.324						22.534	22.504						22.519	22.507						22.345	22.406						22.482
58.8	22.409	22.455					22.369	22.372						22.363	22.427						22.409	22.348						22.531	22.495						22.537	22.507						22.345	22.409						22.464
58.9	22.412	22.424					22.36	22.375						22.354	22.427						22.412	22.351						22.516	22.491						22.534	22.522						22.339	22.403						22.461
59	22.412	22.424					22.363	22.354						22.36	22.424						22.403	22.348						22.507	22.495						22.537	22.531						22.321	22.406						22.455
59.1	22.412	22.421					22.363	22.348						22.357	22.446						22.385	22.348						22.507	22.498						22.516	22.543						22.321	22.409						22.479
59.2	22.388	22.403					22.357	22.357						22.357	22.446						22.382	22.357						22.507	22.498						22.513	22.552						22.324	22.412						22.482
59.3	22.385	22.403					22.363	22.33						22.382	22.449						22.403	22.351						22.51	22.501						22.491	22.552						22.318	22.409						22.479
59.4	22.406	22.4					22.363	22.33						22.382	22.449						22.403	22.351						22.479	22.498						22.485	22.552						22.318	22.406						22.485
59.5	22.412	22.397					22.36	22.354						22.385	22.446						22.412	22.351						22.479	22.501						22.488	22.556						22.345	22.382						22.485
59.6	22.406	22.4					22.36	22.351						22.385	22.467						22.385	22.375						22.479	22.498						22.488	22.528						22.345	22.382						22.485
59.7	22.4	22.4					22.363	22.354						22.382	22.476						22.382	22.372						22.479	22.473						22.485	22.522						22.369	22.385						22.479
59.8	22.406	22.397					22.342	22.36						22.409	22.498						22.382	22.375						22.482	22.473						22.464	22.531						22.369	22.385						22.482
59.9	22.406	22.379					22.336	22.354						22.412	22.501						22.385	22.369						22.485	22.473						22.464	22.498						22.366	22.388						22.479
60	22.409	22.379					22.366	22.354						22.388	22.498						22.382	22.375						22.485	22.467						22.467	22.51						22.342	22.382						22.482
60.1	22.409	22.375					22.363	22.357						22.382	22.519						22.382	22.345						22.482	22.476						22.461	22.501						22.342	22.379						22.513
60.2	22.433	22.4					22.366	22.354						22.388	22.522						22.388	22.342						22.482	22.479						22.467	22.498						22.369	22.385						22.501
60.3	22.43	22.4					22.366	22.375						22.385	22.546						22.339	22.348						22.482	22.479						22.464	22.504						22.366	22.385						22.501
60.4	22.415	22.379					22.363	22.372						22.388	22.543						22.333	22.351						22.473	22.47						22.464	22.501						22.366	22.385						22.507
60.5	22.409	22.375					22.363	22.382						22.406	22.549						22.333	22.342						22.476	22.473						22.464	22.507						22.397	22.36						22.507
60.6	22.406	22.366					22.369	22.379						22.412	22.574						22.36	22.348						22.485	22.473						22.464	22.501						22.394	22.36						22.507
60.7	22.433	22.366					22.363	22.379						22.415	22.574						22.354	22.345						22.504	22.501						22.467	22.501						22.391	22.382						22.504
60.8	22.427	22.375					22.385	22.43						22.433	22.623						22.357	22.321						22.507	22.501						22.437	22.501						22.382	22.375						22.525
60.9	22.449	22.403					22.388	22.424						22.437	22.623						22.354	22.324						22.552	22.498						22.44	22.501						22.385	22.379						22.525
61	22.443	22.4					22.44	22.479						22.437	22.617						22.354	22.324						22.562	22.504						22.437	22.498						22.406	22.403						22.528
61.1	22.455	22.394					22.437	22.476						22.437	22.638						22.406	22.318						22.562	22.498						22.464	22.528						22.415	22.403						22.534
61.2	22.479	22.424					22.424	22.476						22.437	22.635						22.409	22.321						22.604	22.546						22.464	22.525						22.415	22.504						22.528
61.3	22.479	22.421					22.476	22.546						22.415	22.638						22.433	22.327						22.601	22.54						22.485	22.522						22.418	22.495						22.556
61.4	22.504	22.464					22.485	22.54						22.415	22.644						22.433	22.321						22.696	22.546						22.485	22.574						22.409	22.498						22.556
61.5	22.501	22.47					22.531	22.644						22.406	22.644						22.433	22.318						22.699	22.592						22.488	22.577						22.443	22.598						22.552
61.6	22.498	22.473					22.531	22.644						22.409	22.672						22.482	22.299						22.699	22.586						22.54	22.62						22.437	22.592						22.583
61.7	22.549	22.491					22.528	22.641						22.415	22.672						22.476	22.302						22.775	22.641						22.537	22.626						22.482	22.714						22.586
61.8	22.549	22.491					22.604	22.739						22.443	22.693						22.479	22.302						22.769	22.638						22.589	22.62						22.482	22.714						22.629
61.9	22.601	22.549					22.604	22.739						22.433	22.696						22.479	22.308						22.894	22.641						22.583	22.693						22.488	22.714						22.626
62	22.598	22.54					22.65	22.879						22.437	22.687						22.482	22.305						22.891	22.717						22.586	22.696						22.559	22.867						22.629
62.1	22.595	22.54					22.656	22.888						22.437	22.702						22.549	22.333						22.888	22.711						22.684	22.791						22.562	22.864						22.653
62.2	22.647	22.571					22.647	22.888						22.44	22.699						22.556	22.327						22.986	22.791						22.687	22.803						22.607	22.983						22.65
62.3	22.653	22.568					22.72	23.026						22.412	22.672						22.626	22.33						22.986	22.787						22.754	22.794						22.61	22.986						22.723
62.4	22.723	22.672					22.723	23.029						22.412	22.678						22.626	22.321						23.132	22.794						22.757	22.891						22.61	22.98						22.723
62.5	22.726	22.662					22.772	23.184						22.409	22.668						22.626	22.324						23.132	22.885						22.757	22.891						22.656	23.126						22.72
62.6	22.72	22.665					22.775	23.178						22.415	22.668						22.656	22.327						23.135	22.879						22.833	22.989						22.659	23.129						22.769
62.7	22.769	22.742					22.769	23.178						22.418	22.675						22.656	22.324						23.251	22.934						22.827	22.986						22.729	23.27						22.766
62.8	22.769	22.742					22.852	23.349						22.409	22.675						22.723	22.327						23.254	22.934						22.925	22.989						22.733	23.273						22.821
62.9	22.815	22.787					22.852	23.349						22.412	22.678						22.726	22.324						23.346	22.934						22.925	23.083						22.736	23.276						22.821
63	22.821	22.784					22.922	23.486						22.443	22.675						22.729	22.327						23.358	23.029						22.925	23.087						22.806	23.444						22.815
63.1	22.818	22.784					22.931	23.492						22.443	22.693						22.754	22.324						23.349	23.032						23.019	23.203						22.806	23.441						22.87
63.2	22.888	22.861					22.925	23.489						22.44	22.693						22.754	22.33						23.474	23.077						23.016	23.209						22.879	23.566						22.87
63.3	22.891	22.858					22.995	23.605						22.44	22.717						22.824	22.354						23.471	23.074						23.12	23.212						22.876	23.563						22.916
63.4	22.943	22.888					22.998	23.608						22.44	22.72						22.821	22.354						23.59	23.077						23.123	23.303						22.879	23.56						22.916
63.5	22.94	22.891					23.044	23.724						22.415	22.72						22.824	22.351						23.596	23.154						23.12	23.303						22.952	23.685						22.919
63.6	22.937	22.882					23.041	23.727						22.412	22.714						22.873	22.345						23.59	23.151						23.196	23.398						22.952	23.682						22.961
63.7	22.964	22.955					23.047	23.734						22.415	22.717						22.867	22.351						23.682	23.175						23.193	23.392						23.026	23.804						22.961
63.8	22.964	22.955					23.096	23.831						22.412	22.745						22.919	22.375						23.685	23.181						23.291	23.398						23.016	23.804						23.016
63.9	23.016	22.983					23.099	23.828						22.412	22.739						22.916	22.375						23.785	23.178						23.294	23.499						23.022	23.801						23.013
64	23.016	22.98					23.145	23.947						22.433	22.742						22.916	22.379						23.785	23.251						23.282	23.492						23.071	23.901						23.01
64.1	23.013	22.977					23.141	23.95						22.433	22.763						22.968	22.379						23.782	23.251						23.361	23.566						23.077	23.898						23.065
64.2	23.035	23.05					23.138	23.944						22.433	22.769						22.964	22.382						23.88	23.27						23.361	23.563						23.148	23.996						23.062
64.3	23.038	23.05					23.19	24.048						22.458	22.791						23.007	22.382						23.883	23.273						23.428	23.563						23.151	23.996						23.087
64.4	23.083	23.077					23.193	24.048						22.461	22.787						23.01	22.388						23.953	23.264						23.431	23.663						23.148	23.999						23.083
64.5	23.08	23.077					23.288	24.146						22.458	22.794						23.004	22.385						23.956	23.297						23.437	23.666						23.193	24.1						23.087
64.6	23.08	23.071					23.285	24.142						22.464	22.842						23.032	22.403						23.95	23.297						23.511	23.74						23.193	24.097						23.132
64.7	23.135	23.099					23.282	24.139						22.464	22.839						23.038	22.409						24.002	23.373						23.511	23.737						23.267	24.194						23.132
64.8	23.129	23.099					23.337	24.213						22.458	22.864						23.083	22.427						24.002	23.367						23.553	23.737						23.267	24.191						23.178
64.9	23.16	23.126					23.334	24.207						22.47	22.867						23.08	22.427						24.1	23.373						23.557	23.834						23.26	24.191						23.178
65	23.163	23.129					23.361	24.316						22.443	22.861						23.09	22.427						24.1	23.401						23.55	23.831						23.288	24.289						23.178
65.1	23.157	23.126					23.361	24.31						22.44	22.861						23.117	22.427						24.1	23.392						23.627	23.88						23.288	24.289						23.181
65.2	23.203	23.151					23.367	24.307						22.437	22.861						23.111	22.424						24.17	23.437						23.621	23.883						23.364	24.384						23.19
65.3	23.209	23.151					23.407	24.411						22.44	22.885						23.157	22.4						24.17	23.441						23.703	23.88						23.367	24.387						23.209
65.4	23.227	23.199					23.41	24.411						22.433	22.885						23.157	22.409						24.219	23.441						23.703	23.95						23.364	24.38						23.193
65.5	23.233	23.196					23.462	24.475						22.461	22.885						23.16	22.4						24.222	23.462						23.7	23.953						23.419	24.478						23.199
65.6	23.23	23.193					23.462	24.472						22.461	22.937						23.157	22.43						24.213	23.462						23.746	24.023						23.41	24.484						23.257
65.7	23.276	23.196					23.459	24.475						22.461	22.934						23.157	22.427						24.292	23.514						23.749	24.033						23.441	24.533						23.254
65.8	23.282	23.193					23.508	24.551						22.437	22.961						23.203	22.403						24.289	23.514						23.804	24.03						23.434	24.53						23.248
65.9	23.297	23.251					23.502	24.551						22.443	22.961						23.209	22.406						24.344	23.517						23.801	24.103						23.441	24.533						23.245
66	23.303	23.248					23.55	24.597						22.437	22.958						23.209	22.403						24.341	23.563						23.798	24.097						23.48	24.606						23.248
66.1	23.306	23.248					23.547	24.597						22.44	22.961						23.236	22.424						24.338	23.566						23.849	24.152						23.483	24.612						23.282
66.2	23.328	23.27					23.553	24.603						22.446	22.961						23.23	22.43						24.417	23.563						23.853	24.146						23.511	24.707						23.279
66.3	23.325	23.267					23.578	24.673						22.437	22.986						23.245	22.433						24.414	23.563						23.895	24.152						23.508	24.704						23.306
66.4	23.352	23.248					23.578	24.677						22.44	22.989						23.251	22.421						24.466	23.566						23.898	24.222						23.505	24.698						23.297
66.5	23.355	23.248					23.599	24.722						22.443	22.986						23.245	22.424						24.46	23.587						23.895	24.225						23.529	24.792						23.306
66.6	23.352	23.245					23.599	24.722						22.446	23.01						23.273	22.424						24.463	23.584						23.92	24.268						23.532	24.799						23.328
66.7	23.395	23.27					23.596	24.719						22.437	23.01						23.276	22.43						24.536	23.593						23.92	24.274						23.578	24.869						23.322
66.8	23.395	23.264					23.651	24.796						22.44	23.013						23.297	22.433						24.539	23.587						23.969	24.268						23.584	24.869						23.349
66.9	23.425	23.291					23.657	24.796						22.443	23.01						23.294	22.43						24.612	23.593						23.972	24.319						23.581	24.866						23.361
67	23.419	23.297					23.703	24.841						22.467	23.013						23.294	22.433						24.609	23.639						23.962	24.31						23.633	24.936						23.358
67.1	23.419	23.285					23.706	24.841						22.464	23.035						23.346	22.427						24.606	23.639						23.99	24.365						23.627	24.945						23.376
67.2	23.447	23.322					23.7	24.838						22.47	23.035						23.343	22.43						24.677	23.663						23.993	24.371						23.654	25.012						23.373
67.3	23.441	23.318					23.724	24.887						22.443	23.032						23.343	22.427						24.677	23.663						24.042	24.368						23.663	25.018						23.401
67.4	23.468	23.346					23.721	24.893						22.449	23.035						23.343	22.427						24.704	23.663						24.036	24.414						23.657	25.009						23.398
67.5	23.474	23.343					23.77	24.915						22.488	23.029						23.349	22.421						24.698	23.688						24.042	24.417						23.676	25.058						23.395
67.6	23.465	23.337					23.77	24.915						22.488	23.059						23.37	22.424						24.701	23.685						24.06	24.487						23.679	25.058						23.419
67.7	23.514	23.395					23.77	24.911						22.485	23.062						23.376	22.424						24.756	23.737						24.063	24.487						23.724	25.137						23.425
67.8	23.517	23.392					23.776	24.96						22.491	23.111						23.407	22.473						24.753	23.737						24.109	24.484						23.724	25.14						23.465
67.9	23.514	23.398					23.773	24.963						22.488	23.114						23.404	22.473						24.829	23.737						24.118	24.539						23.727	25.131						23.465
68	23.517	23.395					23.843	25.031						22.488	23.108						23.404	22.473						24.826	23.758						24.112	24.536						23.755	25.208						23.468
68.1	23.517	23.389					23.84	25.037						22.491	23.132						23.422	22.443						24.823	23.758						24.167	24.582						23.752	25.201						23.468
68.2	23.59	23.419					23.846	25.043						22.491	23.135						23.425	22.443						24.85	23.782						24.167	24.585						23.776	25.259						23.471
68.3	23.59	23.416					23.871	25.085						22.47	23.175						23.471	22.449						24.85	23.785						24.21	24.576						23.77	25.256						23.489
68.4	23.596	23.492					23.871	25.089						22.467	23.184						23.468	22.452						24.902	23.779						24.216	24.658						23.764	25.262						23.492
68.5	23.596	23.477					23.911	25.113						22.488	23.175						23.468	22.446						24.896	23.807						24.216	24.649						23.804	25.33						23.495
68.6	23.587	23.48					23.92	25.104						22.488	23.212						23.483	22.452						24.899	23.807						24.216	24.701						23.795	25.323						23.492
68.7	23.621	23.508					23.917	25.104						22.485	23.196						23.489	22.455						24.942	23.837						24.219	24.701						23.825	25.366						23.495
68.8	23.615	23.508					23.947	25.177						22.485	23.227						23.505	22.513						24.945	23.828						24.261	24.701						23.822	25.372						23.511
68.9	23.633	23.541					23.941	25.177						22.488	23.227						23.508	22.501						24.991	23.828						24.258	24.753						23.825	25.372						23.511
69	23.624	23.541					23.962	25.232						22.488	23.233						23.505	22.51						24.985	23.856						24.258	24.756						23.849	25.424						23.514
69.1	23.63	23.538					23.969	25.226						22.491	23.251						23.514	22.51						24.991	23.849						24.304	24.808						23.843	25.424						23.535
69.2	23.645	23.56					23.962	25.226						22.488	23.248						23.511	22.501						25.012	23.859						24.31	24.805						23.871	25.47						23.535
69.3	23.639	23.56					23.993	25.305						22.513	23.273						23.52	22.498						25.015	23.856						24.356	24.799						23.874	25.479						23.596
69.4	23.642	23.557					23.99	25.302						22.516	23.273						23.52	22.498						25.061	23.859						24.353	24.823						23.874	25.467						23.59
69.5	23.639	23.56					24.011	25.33						22.491	23.273						23.517	22.498						25.058	23.88						24.353	24.829						23.895	25.525						23.593
69.6	23.636	23.553					24.008	25.323						22.491	23.282						23.538	22.467						25.064	23.877						24.38	24.85						23.898	25.522						23.59
69.7	23.63	23.615					24.011	25.33						22.482	23.285						23.541	22.47						25.095	23.901						24.384	24.857						23.892	25.552						23.59
69.8	23.639	23.615					24.036	25.378						22.495	23.279						23.572	22.446						25.092	23.904						24.402	24.854						23.892	25.549						23.611
69.9	23.663	23.608					24.039	25.372						22.495	23.282						23.569	22.455						25.11	23.901						24.408	24.872						23.895	25.54						23.615
70	23.666	23.608					24.063	25.418						22.525	23.267						23.563	22.458						25.11	23.929						24.408	24.875						23.898	25.595						23.618
70.1	23.669	23.611					24.057	25.424						22.525	23.303						23.557	22.455						25.107	23.932						24.454	24.896						23.895	25.589						23.605
70.2	23.666	23.633					24.066	25.421						22.519	23.303						23.563	22.458						25.183	23.95						24.457	24.896						23.941	25.613						23.611
70.3	23.672	23.63					24.084	25.467						22.516	23.303						23.578	22.458						25.183	23.956						24.478	24.896						23.941	25.616						23.636
70.4	23.691	23.63					24.094	25.47						22.522	23.303						23.593	22.449						25.186	23.95						24.484	24.924						23.944	25.61						23.639
70.5	23.688	23.633					24.106	25.497						22.513	23.303						23.584	22.458						25.186	23.95						24.475	24.927						23.978	25.662						23.633
70.6	23.691	23.627					24.112	25.497						22.522	23.297						23.59	22.476						25.18	23.947						24.496	24.948						23.975	25.662						23.633
70.7	23.715	23.639					24.109	25.488						22.516	23.297						23.587	22.482						25.208	23.978						24.5	24.951						23.972	25.693						23.633
70.8	23.718	23.63					24.133	25.519						22.54	23.325						23.611	22.449						25.211	23.975						24.527	24.948						23.975	25.702						23.639
[truncated: 3,986 more rows]
[truncated: 114 more columns]

## Sheet: left imp.-0,1,2  loops
Avarage SAR inside the phantom: 1 W/kg. dT= temperature increse at the lead tip over 200s RF exposure ; SAR=local SAR at the lead tip calculated from the slope of the initial temperture increase.
[truncated: 4,716 more rows]
[truncated: 89 more columns]

[truncated: 3 more sheets: right imp.-0,1,2 loops, Bipolar leads, rect. VS human-shaped phantom]
